# Supplementary material for: GAGA Factor Maintains Nucleosome-Free Regions and Has a Role in RNA Polymerase II Recruitment to Promoters
Source: PLoS Genet. 2015 Mar 27;11(3):e1005108. doi: 10.1371/journal.pgen.1005108 (PMC4376892; doi:10.1371/journal.pgen.1005108)
Supplement: S1 Table — A file with the total GRO-seq reads mapped to genes transcribed by RNA polymerase II, RNA polymerase I, the 5S rRNA, tRNAs, RNA polymerase III, and total reads mapped. The Pearson’s correlation coefficients GRO-seq read counts in promoter and gene body regions for 9452 genes. (XLS) [file pgen.1005108.s007.xls]

## Sheet: 140421_promoterCorrelations
Library	Pol II reads	Pol I reads	5S rRNA reads	tRNA reads	Pol III reads	total mapped
Untreated#1	1914084	277067	3457	16463	19920	2230991
Untreated#2	2543896	590226	11611	40098	51709	3237540
LacZ-RNAi#1	1646667	312263	4329	12118	16447	1991824
LacZ-RNAi#2	4896519	1129530	22188	77273	99461	6224971
GAF-RNAi#1	3422535	880362	14448	23584	38032	4378961
GAF-RNAi#2	3568271	1013971	25697	64641	90338	4762918
Pearson correlations
Promoter regions
	Untreated#1	Untreated#2	LacZ-RNAi#1	LacZ-RNAi#2	GAF-RNAi#1	GAF-RNAi#2
Untreated#1	1	0.915	0.987	0.894	0.871	0.763
Untreated#2	0.915	1	0.926	0.986	0.895	0.91
LacZ-RNAi#1	0.987	0.926	1	0.914	0.892	0.794
LacZ-RNAi#2	0.894	0.986	0.914	1	0.889	0.921
GAF-RNAi#1	0.871	0.895	0.892	0.889	1	0.907
GAF-RNAi#2	0.763	0.91	0.794	0.921	0.907	1
Gene body regions
	Untreated#1	Untreated#2	LacZ-RNAi#1	LacZ-RNAi#2	GAF-RNAi#1	GAF-RNAi#2
Untreated#1	1	0.968	0.988	0.968	0.958	0.945
Untreated#2	0.968	1	0.956	0.998	0.949	0.969
LacZ-RNAi#1	0.988	0.956	1	0.958	0.938	0.925
LacZ-RNAi#2	0.968	0.998	0.958	1	0.95	0.97
GAF-RNAi#1	0.958	0.949	0.938	0.95	1	0.964
GAF-RNAi#2	0.945	0.969	0.925	0.97	0.964	1
