# Supplementary material for: GAGA Factor Maintains Nucleosome-Free Regions and Has a Role in RNA Polymerase II Recruitment to Promoters
Source: PLoS Genet. 2015 Mar 27;11(3):e1005108. doi: 10.1371/journal.pgen.1005108 (PMC4376892; doi:10.1371/journal.pgen.1005108)
Supplement: S2 Table — The table contains 9452 genes unambiguous promoters and gene body regions (as used previously for classifying Paused genes [37]. Column 1: transcript name, Column 2: chromosome, Column 3 and 4: transcript borders (start and end), Column 5: strand, Column 6–17: GRO-seq reads counts and read counts normalized per million mapped Pol II reads in the promoter or the gene body for the combined untreated, LacZ-RNAi, and GAF-RNAi, Column 18–23: edgeR p-value for promoter or gene body read changes between untreated and LacZ-RNAi, untreated and GAF-RNAi, and LacZ-RNA and GAF-RNAi, Column 24: location of GAF ChIP-seq relative to the gene, Column 25: pausing index (ratio of promoter read density to gene body read density, a value of -1 indicates that there are no reads in the gene body) for LacZ-RNAi, Column 25: p-value for pausing determination in LacZ-RNAi (see methods), Column 26: p-value for active transcription in gene body for LacZ-RNAi (see methods section). (XLS) [file pgen.1005108.s008.xls]

geneName	chromosome	GeneStart	GeneStop	strand	UNTR_promoterReads	UNTR_normalized_promoterReads	UNTR_geneBodyReads	UNTR_normalized_geneBodyReads	LACZ_promoterReads	LACZ_normalized_promoterReads	LACZ_geneBodyReads	LACZ_normalized_geneBodyReads	GAF_promoterReads	GAF_normalized_promoterReads	GAF_geneBodyReads	GAF_normalized_geneBodyReads	LACZ_UNTR_promoterReadChange_pValue	LACZ_UNTR_geneBodyReadChange_pValue	GAF_UNTR_promoterReadChange_pValue	GAF_UNTR_geneBodyReadChange_pValue	GAF_LACZ_promoterReadChange_pValue	GAF_LACZ_geneBodyReadChange_pValue	GAF_binding_status	LACZ_pausingIndex	LACZ_pausing_pValue	LACZ_geneBody_transcriptionActivity_pValue
CG10000-RA	chr3R	24574105	24577313	-	0	0	0	0	0	0	0	0	0	0	0	0	1	1	1	1	1	1	unbound	-1	1	1
CG10001-RA	chr3R	24562831	24569855	-	0	0	0	0	0	0	2	0.305661493	0	0	0	0	1	1	1	1	1	1	unbound	0	1	0.96394177
CG10002-RA	chr3R	24407555	24410834	-	0	0	0	0	0	0	1	0.152830746	0	0	0	0	1	1	1	1	1	1	unbound	0	1	0.88267684
CG10005-RA	chr3R	7800878	7802912	-	122	27.36665485	2	0.448633686	195	29.80199554	3	0.458492239	22	3.14699049	0	0	1	1	1.94E-06	1	1.85E-06	1	promoter & gene body	980.48	8.09E-92	0.12191901
CG10006-RB	chr3L	14985633	14990594	+	51	11.440159	62	13.90764427	70	10.69815225	127	19.40950479	59	8.439656314	85	12.15882689	1	1	1	1	1	1	unbound	7.9096063	1.60E-12	9.91E-205
CG10007-RA	chr3R	7798808	7800630	-	25	5.607921076	94	21.08578325	41	6.266060601	115	17.57553583	60	8.582701337	148	21.1706633	1	1	1	1	1	1	unbound	4.71321739	3.26E-06	1.25E-187
CG10009-RA	chr3R	24423780	24425019	-	16	3.589069489	76	17.04808007	26	3.973599406	93	14.21325941	33	4.720485735	106	15.16277236	1	1	1	1	1	1	unbound	1.90451613	0.0549052	5.86E-167
CG10011-RA	chr3R	24433653	24460819	-	321	72.00570662	825	185.0613955	399	60.9794678	1191	182.0214189	535	76.52908692	1206	172.5122969	1	1	1	1	1	1	gene body	86.8227372	4.27E-118	0
CG10013-RA	chr3R	8149284	8150936	+	1	0.224316843	0	0	1	0.152830746	0	0	2	0.286090045	0	0	1	1	1	1	1	1	unbound	-1	0.5	1
CG10014-RA	chr3R	8048104	8049770	+	0	0	0	0	0	0	0	0	0	0	0	0	1	1	1	1	1	1	unbound	-1	1	1
CG10018-RA	chr3R	1380811	1383508	+	12	2.691802117	46	10.31857478	25	3.820768659	66	10.08682926	19	2.717855423	90	12.874052	1	1	1	1	1	1	unbound	8.31818182	1.29E-05	1.68E-78
CG10019-RB	chr2L	3745691	3752309	+	0	0	1	0.224316843	0	0	0	0	0	0	0	0	1	1	1	1	1	1	unbound	-1	1	1
CG10023-RC	chr2R	15318164	15324695	-	21	4.710653704	177	39.70408122	18	2.750953435	261	39.8888248	47	6.723116047	292	41.7691465	1	1	1	1	1	1	unbound	4.15793103	0.00456146	0
CG10026-RA	chr2L	19454372	19457726	+	0	0	40	8.972673722	0	0	63	9.628337021	0	0	29	4.148305646	1	1	1	0.803474406	1	0.34035138	unbound	0	1	9.64E-106
CG10029-RA	chr3R	3141555	3142891	-	0	0	0	0	0	0	0	0	0	0	0	0	1	1	1	1	1	1	unbound	-1	1	1
CG10032-RA	chr3R	3097313	3098231	+	0	0	0	0	0	0	0	0	0	0	0	0	1	1	1	1	1	1	unbound	-1	1	1
CG10033-RA	chr2L	3622074	3656951	-	309	69.3139045	66	14.80491164	388	59.29832959	82	12.5321212	40	5.721800891	10	1.430450223	1	1	7.18E-10	7.30E-08	1.81E-09	1.97E-07	promoter & gene body	239.566342	1.53E-165	7.37E-76
CG10034-RB	chr2L	19464579	19467758	+	4	0.897267372	21	4.710653704	3	0.458492239	27	4.126430152	3	0.429135067	23	3.290035512	1	1	1	1	1	1	promoter	2.97444444	0.30597681	6.71E-21
CG10035-RA	chr3R	8207373	8208412	-	0	0	0	0	0	0	0	0	0	0	0	0	1	1	1	1	1	1	unbound	-1	1	1
CG10036-RE	chr2R	16771116	16790900	-	0	0	0	0	0	0	0	0	0	0	0	0	1	1	1	1	1	1	unbound	-1	1	1
CG10037-RA	chr3L	6783259	6787637	+	14	3.140435803	1	0.224316843	14	2.139630449	2	0.305661493	13	1.85958529	0	0	1	1	1	1	1	1	promoter & gene body	227.04	2.99E-06	0.79783687
CG10038-RA	chr3R	8174709	8176341	-	27	6.056554762	44	9.869941094	38	5.807568362	50	7.641537318	44	6.29398098	42	6.007890936	1	1	1	1	1	1	unbound	8.1504	1.83E-07	4.39E-68
CG1004-RA	chr3L	1463818	1468483	+	688	154.329988	225	50.47128969	1108	169.336467	294	44.93223943	1180	168.7931263	700	100.1315156	1	1	1	0.234891704	1	0.068447658	promoter & gene body	153.295918	0	0
CG10041-RA	chr3R	8176537	8177801	-	21	4.710653704	46	10.31857478	33	5.04341463	59	9.017014036	41	5.864845913	62	8.868791381	1	1	1	1	1	1	unbound	3.62576271	0.00079041	3.83E-94
CG10042-RA	chr3R	8177865	8181983	-	83	18.61829797	217	48.67675494	102	15.58873613	285	43.55676271	148	21.1706633	337	48.20617251	1	1	1	1	1	1	unbound	12.8145965	4.36E-23	0
CG10043-RD	chr2L	20350443	20365254	+	134	30.05845697	137	30.7314075	180	27.50953435	172	26.28688838	247	35.3321205	234	33.47253521	1	1	1	1	1	1	unbound	24.5708721	1.08E-49	1.57E-266
CG10047-RA	chr3R	3091782	3096533	+	0	0	0	0	0	0	0	0	0	0	0	0	1	1	1	1	1	1	unbound	-1	1	1
CG10051-RA	chr2R	15251153	15254799	+	1	0.224316843	1	0.224316843	3	0.458492239	1	0.152830746	7	1.001315156	1	0.143045022	1	1	1	1	1	1	unbound	62.9	0.2	0.91598237
CG10052-RA	chr2R	16804284	16824537	+	0	0	0	0	0	0	2	0.305661493	1	0.143045022	1	0.143045022	1	1	1	1	1	1	unbound	0	1	0.99999696
CG10053-RA	chr3R	3072943	3073869	+	16	3.589069489	4	0.897267372	18	2.750953435	13	1.986799703	23	3.290035512	14	2.002630312	1	1	1	1	1	1	unbound	5.53153846	0.00363739	7.33E-17
CG10055-RA	chr3R	3009823	3012315	-	18	4.037703175	136	30.50709066	22	3.36227642	185	28.27368808	25	3.576125557	231	33.04340015	1	1	1	1	1	1	promoter	2.14162162	0.04320295	2.77E-306
CG10059-RA	chr3R	2979960	2980874	-	7	1.570217901	8	1.794534744	4	0.611322985	8	1.222645971	4	0.572180089	10	1.430450223	1	1	1	1	1	1	unbound	2.07	0.32020268	2.37E-09
CG10061-RA	chr3R	2977103	2979886	+	23	5.15928739	35	7.851089507	26	3.973599406	76	11.61513672	33	4.720485735	74	10.58533165	1	1	1	1	1	1	unbound	7.80684211	7.76E-06	2.00E-93
CG10062-RA	chr2R	15263209	15267679	+	2	0.448633686	0	0	1	0.152830746	1	0.152830746	2	0.286090045	1	0.143045022	1	1	1	1	1	1	unbound	3.98	0.5	0.26906461
CG10063-RA	chr3L	6964675	6965567	-	144	32.3016254	30	6.729505292	206	31.48313375	38	5.807568362	227	32.47122006	51	7.295296136	1	1	1	1	1	1	unbound	19.8063158	1.40E-44	5.67E-65
CG10067-RA	chr2R	16831532	16833945	+	0	0	0	0	1	0.152830746	0	0	0	0	0	0	1	1	1	1	1	1	promoter	-1	0.5	1
CG10068-RA	chr3R	2951993	2953737	-	12	2.691802117	56	12.56174321	25	3.820768659	47	7.183045079	15	2.145675334	59	8.439656314	1	1	1	1	1	1	unbound	6.61702128	2.98E-05	5.64E-61
CG10069-RB	chr2R	17169804	17173174	+	60	13.45901058	133	29.83414013	73	11.15664448	195	29.80199554	109	15.59190743	267	38.19302095	1	1	1	1	1	1	unbound	10.5193846	1.61E-15	1.13E-296
CG1007-RA	chr3L	749405	753505	+	2418	542.3981265	607	136.1603237	2978	455.1299627	814	124.4042275	3337	477.3412393	1418	202.8378416	1	1	1	1	1	0.75493709	promoter & gene body	128.178084	0	0
CG10072-RA	chr3L	6952647	6957852	-	492	110.3638868	558	125.1687984	684	104.5362305	768	117.3740132	713	101.9911009	914	130.7431504	1	1	1	1	1	1	gene body	32.9244792	9.94E-153	0
CG10073-RA	chr2R	15269120	15272470	+	0	0	0	0	0	0	0	0	1	0.143045022	0	0	1	1	1	1	1	1	unbound	-1	1	1
CG10075-RA	chr3L	6950046	6951199	-	18	4.037703175	30	6.729505292	22	3.36227642	43	6.571722094	23	3.290035512	53	7.581386181	1	1	1	1	1	1	unbound	3.18906977	0.00524384	3.81E-66
CG10076-RD	chr2L	20311219	20344969	+	320	71.78138978	3498	784.660317	488	74.58140423	5343	816.5746778	404	57.790189	6422	918.6351331	1	1	1	1	1	1	promoter & gene body	26.0419147	1.65E-116	0
CG10077-RA	chr3L	6942591	6948986	-	38	8.524040036	1114	249.8889632	50	7.641537318	1658	253.3933775	47	6.723116047	1354	193.6829602	1	1	1	1	1	1	unbound	1.69823884	0.01866938	0
CG10079-RA	chr2R	17410509	17446932	+	0	0	32	7.178138978	2	0.305661493	86	13.14344419	4	0.572180089	55	7.867476225	1	1	1	1	1	1	promoter	3.04627907	0.5	2.24E-48
CG10080-RA	chr2R	17512555	17518766	+	41	9.196990565	258	57.87374551	63	9.628337021	401	61.28512929	89	12.73100698	457	65.37157518	1	1	1	1	1	1	unbound	8.82842893	1.70E-12	0
CG10081-RA	chr2R	15273428	15276829	+	0	0	0	0	0	0	0	0	0	0	0	0	1	1	1	1	1	1	unbound	-1	1	1
CG10082-RA	chr2R	17533682	17544944	+	342	76.71636032	280	62.80871606	511	78.09651139	309	47.22470063	397	56.78887384	392	56.07364873	1	1	1	1	1	1	promoter & gene body	78.9636246	2.02E-164	0
CG10083-RA	chr3L	13476633	13479373	-	89	19.96419903	100	22.43168431	134	20.47932001	125	19.1038433	161	23.03024859	126	18.02367281	1	1	1	1	1	1	unbound	23.8336	7.68E-37	6.00E-180
CG10086-RA	chr3R	3616362	3619221	+	0	0	3	0.672950529	0	0	5	0.764153732	1	0.143045022	1	0.143045022	1	1	1	1	1	1	unbound	0	1	0.04060764
CG10089-RD	chr3L	13459927	13467643	-	0	0	0	0	0	0	0	0	1	0.143045022	0	0	1	1	1	1	1	1	unbound	-1	1	1
CG1009-RD	chr3L	1502722	1523380	+	62	13.90764427	522	117.0933921	55	8.40569105	838	128.0721655	35	5.00657578	890	127.3100698	1	1	0.151255537	1	1	1	gene body	4.08955847	2.13E-07	0
CG10092-RA	chr3R	3712770	3715058	+	68	15.25354533	53	11.88879268	70	10.69815225	49	7.488706572	75	10.72837667	58	8.296611292	1	1	1	1	1	1	promoter & gene body	24.4344898	1.50E-19	7.72E-57
CG10093-RA	chr3R	8063001	8064831	-	0	0	0	0	0	0	0	0	1	0.143045022	0	0	1	1	1	1	1	1	unbound	-1	1	1
CG10094-RA	chr3R	8060792	8062621	-	0	0	1	0.224316843	1	0.152830746	0	0	0	0	0	0	1	1	1	1	1	1	unbound	-1	0.5	1
CG10095-RA	chr3R	7964555	7984317	-	0	0	4	0.897267372	0	0	6	0.916984478	1	0.143045022	11	1.573495245	1	1	1	1	1	1	unbound	0	1	0.99747313
CG10098-RA	chr3R	2950340	2952225	+	69	15.47786217	127	28.48823907	102	15.58873613	240	36.67937913	128	18.30976285	231	33.04340015	1	1	1	1	1	1	unbound	5.65133333	1.04E-14	0
CG10101-RA	chr3R	3232503	3235106	+	0	0	0	0	0	0	0	0	0	0	0	0	1	1	1	1	1	1	unbound	-1	1	1
CG10103-RA	chr3L	6747116	6749563	-	15	3.364752646	182	40.82566544	20	3.056614927	253	38.66617883	21	3.003945468	267	38.19302095	1	1	1	1	1	1	unbound	1.38521739	0.22995289	0
CG10104-RA	chr2R	10278290	10279831	+	0	0	0	0	0	0	0	0	0	0	0	0	1	1	1	1	1	1	unbound	-1	1	1
CG10105-RA	chr2R	10299339	10301365	+	46	10.31857478	58	13.0103769	41	6.266060601	81	12.37929046	66	9.44097147	85	12.15882689	1	1	1	1	1	1	unbound	7.5308642	3.46E-08	1.46E-115
CG10106-RA	chr2R	2899763	2905869	+	794	178.1075734	1272	285.3310244	864	132.0457649	1679	256.6028232	1068	152.7720838	1983	283.6582792	1	1	1	1	1	1	promoter & gene body	28.8274449	8.12E-233	0
CG10107-RC	chr3L	6737526	6745409	-	37	8.299723193	253	56.75216129	55	8.40569105	354	54.10208421	50	7.152251114	338	48.34921753	1	1	1	1	1	1	unbound	6.14737288	4.85E-09	0
CG10108-RA	chr2R	10314841	10319840	-	0	0	0	0	1	0.152830746	1	0.152830746	2	0.286090045	0	0	1	1	1	1	1	1	unbound	44.86	0.5	0.97077655
CG10109-RA	chr2R	10368743	10384817	+	335	75.14614242	539	120.9067784	380	58.07568362	829	126.6966887	609	87.11441857	1012	144.7615625	1	1	1	1	1	1	gene body	70.7250181	3.41E-115	0
CG10110-RA	chr2R	10386198	10390976	-	76	17.04808007	189	42.39588334	134	20.47932001	242	36.98504062	124	17.73758276	289	41.34001144	1	1	1	1	1	1	unbound	23.5113223	3.14E-35	0
CG10113-RB	chr3R	3246515	3248779	+	0	0	0	0	0	0	0	0	0	0	0	0	1	1	1	1	1	1	unbound	-1	1	1
CG10116-RA	chr3L	13449306	13450338	-	0	0	0	0	0	0	0	0	0	0	0	0	1	1	1	1	1	1	unbound	-1	1	1
CG10117-RA	chr2R	10414092	10472826	+	188	42.17156649	298	66.84641923	250	38.20768659	489	74.73423497	321	45.91745215	557	79.67607741	1	1	1	1	1	1	promoter & gene body	94.5245399	1.03E-79	0
CG10118-RA	chr3L	6706455	6712622	-	2	0.448633686	0	0	3	0.458492239	0	0	3	0.429135067	2	0.286090045	1	1	1	1	1	1	unbound	-1	0.05	1
CG10120-RB	chr3R	8538819	8548153	-	3	0.672950529	2	0.448633686	7	1.069815225	2	0.305661493	7	1.001315156	2	0.286090045	1	1	1	1	1	1	unbound	34.965	0.00761004	0.18644432
CG10121-RD	chr3L	6682425	6696619	-	58	13.0103769	8	1.794534744	83	12.68495195	31	4.737753137	157	22.4580685	69	9.870106537	1	1	1	0.002895669	1	0.359973776	unbound	273.043226	1.12E-34	5.88E-10
CG10122-RA	chr2R	10483112	10488719	-	57	12.78606005	207	46.43358651	48	7.335875826	285	43.55676271	73	10.44228663	328	46.91876731	1	1	1	1	1	1	unbound	8.60126316	3.96E-10	0
CG10123-RA	chr2L	19498163	19502268	+	94	21.08578325	115	25.79643695	114	17.42270509	218	33.31710271	130	18.5958529	220	31.4699049	1	1	1	1	1	1	unbound	18.3721101	2.53E-28	1.35423393525086e-320
CG10124-RA	chr3L	6657323	6658741	-	0	0	0	0	0	0	0	0	0	0	0	0	1	1	1	1	1	1	unbound	-1	1	1
CG10126-RB	chr3R	8681260	8684939	-	0	0	3	0.672950529	0	0	5	0.764153732	0	0	7	1.001315156	1	1	1	1	1	1	unbound	0	1	0.0009728
CG10129-RA	chr3L	6587038	6596478	-	4	0.897267372	4	0.897267372	1	0.152830746	6	0.916984478	4	0.572180089	2	0.286090045	1	1	1	1	1	1	unbound	14.8966667	0.5	0.70421861
CG10130-RA	chr2R	10506267	10507189	+	84	18.84261482	187	41.94724965	104	15.89439762	334	51.04546929	163	23.31633863	290	41.48305646	1	1	1	1	1	1	unbound	1.26047904	0.09148012	0
CG10131-RA	chr2R	10517417	10518526	+	0	0	1	0.224316843	0	0	0	0	0	0	0	0	1	1	1	1	1	1	unbound	-1	1	1
CG10132-RA	chr2L	19518786	19525454	+	0	0	10	2.243168431	1	0.152830746	17	2.598122688	0	0	2	0.286090045	1	1	1	0.314647206	1	0.245508209	gene body	3.62647059	0.5	1.38E-05
CG10133-RA	chr3L	13442287	13443379	-	33	7.402455821	10	2.243168431	52	7.947198811	31	4.737753137	81	11.5866468	39	5.578755869	1	1	1	0.938504269	1	1	unbound	9.16645161	6.14E-10	4.12E-45
CG10134-RA	chr3R	8667040	8674141	-	1	0.224316843	0	0	1	0.152830746	1	0.152830746	1	0.143045022	4	0.572180089	1	1	1	1	1	1	unbound	65.67	0.5	0.99432451
CG10137-RA	chr2L	19526672	19532992	+	198	44.41473492	90	20.18851587	295	45.08507018	131	20.02082777	441	63.08285482	265	37.9069309	1	1	1	0.471204682	1	0.216351825	gene body	65.6537405	3.50E-100	3.29E-175
CG10138-RA	chr2R	17929172	17930387	-	0	0	0	0	0	0	0	0	0	0	0	0	1	1	1	1	1	1	unbound	-1	1	1
CG10139-RA	chr2R	10532791	10533676	+	68	15.25354533	32	7.178138978	78	11.92079822	48	7.335875826	86	12.30187192	51	7.295296136	1	1	1	1	1	1	unbound	6.24	1.62E-11	7.01E-87
CG10140-RA	chr3L	13432417	13433557	-	0	0	0	0	0	0	0	0	0	0	0	0	1	1	1	1	1	1	unbound	-1	1	1
CG10142-RA	chr2R	20776151	20778537	-	12	2.691802117	5	1.121584215	13	1.986799703	5	0.764153732	15	2.145675334	2	0.286090045	1	1	1	1	1	1	unbound	49.036	4.14E-05	0.0178902
CG10143-RA	chr2R	10544303	10546260	-	0	0	0	0	0	0	0	0	0	0	0	0	1	1	1	1	1	1	unbound	-1	1	1
CG10144-RA	chr3L	6484330	6488384	-	8	1.794534744	105	23.55326852	12	1.833968956	108	16.50572061	5	0.715225111	148	21.1706633	1	1	1	1	1	1	promoter	3.61981482	0.02512654	8.85E-128
CG10145-RA	chr2R	10559440	10601125	-	17	3.813386332	1	0.224316843	17	2.598122688	11	1.68113821	2	0.286090045	5	0.715225111	1	1	0.01310879	1	0.050992942	1	promoter & gene body	534.850909	2.19E-07	0.99986056
CG10146-RA	chr2R	10634866	10635699	+	0	0	0	0	0	0	0	0	0	0	0	0	1	1	1	1	1	1	unbound	-1	1	1
CG10147-RA	chr3L	6479697	6481547	-	26	5.832237919	40	8.972673722	39	5.960399108	57	8.711352543	53	7.581386181	54	7.724431203	1	1	1	1	1	1	unbound	9.23684211	2.92E-08	2.85E-76
CG10151-RD	chr2R	10640842	10643746	-	8	1.794534744	14	3.140435803	9	1.375476717	12	1.833968956	8	1.144360178	12	1.716540267	1	1	1	1	1	1	unbound	12.02	0.04384164	7.79E-07
CG10152-RA	chr3R	19383133	19405268	+	0	0	1	0.224316843	0	0	3	0.458492239	0	0	3	0.429135067	1	1	1	1	1	1	unbound	0	1	0.99997825
CG10154-RA	chr3L	13428780	13430233	-	0	0	1	0.224316843	0	0	1	0.152830746	0	0	0	0	1	1	1	1	1	1	unbound	0	1	0.52786955
CG10155-RA	chr2R	10648661	10656927	-	101	22.65600115	309	69.3139045	147	22.46611972	449	68.62100512	143	20.45543819	486	69.51988083	1	1	1	1	1	1	gene body	24.1492205	3.08E-36	0
CG10157-RA	chr3R	19504618	19505604	+	9	2.018851587	0	0	12	1.833968956	0	0	16	2.288720356	5	0.715225111	1	1	1	1	1	1	unbound	-1	3.37E-05	1
CG10158-RA	chr2L	6943730	6945267	-	61	13.68332743	44	9.869941094	73	11.15664448	52	7.947198811	110	15.73495245	61	8.725746359	1	1	1	1	1	1	unbound	14.5578846	9.58E-18	1.48E-73
CG10160-RA	chr3L	6252589	6255769	-	274	61.462815	686	153.8813543	394	60.21531407	949	145.0363783	210	30.03945468	970	138.7536716	1	1	0.281639749	1	0.207727478	1	promoter & gene body	11.089294	1.36E-80	0
CG10161-RB	chr3R	19505786	19508049	+	26	5.832237919	259	58.09806235	55	8.40569105	380	58.07568362	49	7.009206092	372	53.21274829	1	1	1	1	1	1	unbound	2.55026316	9.87E-05	0
CG10163-RA	chr3L	6250606	6251974	-	51	11.440159	11	2.467485274	69	10.5453215	10	1.528307464	69	9.870106537	30	4.291350668	1	1	1	1	1	0.814758709	unbound	59.024	5.42E-24	3.30E-09
CG10164-RB	chr3R	19380045	19382495	-	0	0	0	0	0	0	0	0	1	0.143045022	0	0	1	1	1	1	1	1	unbound	-1	1	1
CG10166-RA	chr2L	19525474	19526362	-	67	15.02922848	67	15.02922848	113	17.26987434	80	12.22645971	120	17.16540267	81	11.5866468	1	1	1	1	1	1	unbound	5.335	4.15E-14	6.63E-161
CG10168-RA	chr3R	19362761	19364487	-	0	0	0	0	2	0.305661493	0	0	2	0.286090045	1	0.143045022	1	1	1	1	1	1	unbound	-1	0.16666667	1
CG1017-RA	chr3L	1941103	1942872	+	11	2.467485274	45	10.09425794	20	3.056614927	57	8.711352543	26	3.719170579	54	7.724431203	1	1	1	1	1	1	unbound	4.44912281	0.00223377	8.52E-78
CG10170-RA	chr3R	19358663	19360468	-	2	0.448633686	1	0.224316843	0	0	0	0	1	0.143045022	1	0.143045022	1	1	1	1	1	1	unbound	-1	1	1
CG10171-RB	chr3L	13379046	13380887	-	7	1.570217901	37	8.299723193	8	1.222645971	59	9.017014036	11	1.573495245	79	11.30055676	1	1	1	1	1	1	unbound	1.59101695	0.38172414	6.38E-80
CG10173-RA	chr3L	6239032	6249758	-	7	1.570217901	2	0.448633686	5	0.764153732	6	0.916984478	2	0.286090045	2	0.286090045	1	1	1	1	1	1	promoter	85.1416667	0.01754386	0.81294335
CG10175-RA	chr3R	19348423	19356705	-	9	2.018851587	0	0	15	2.292461196	0	0	21	3.003945468	0	0	1	1	1	1	1	1	unbound	-1	1.03E-07	1
CG10176-RB	chr2L	18485453	18487710	+	7	1.570217901	2	0.448633686	10	1.528307464	5	0.764153732	16	2.288720356	2	0.286090045	1	1	1	1	1	1	unbound	31.608	0.00221205	0.01358796
CG10177-RA	chr3R	19345868	19347305	-	0	0	0	0	0	0	0	0	0	0	1	0.143045022	1	1	1	1	1	1	unbound	-1	1	1
CG10178-RA	chr2L	18509560	18513481	+	1	0.224316843	0	0	4	0.611322985	0	0	5	0.715225111	3	0.429135067	1	1	1	1	1	1	unbound	-1	0.01428571	1
CG10181-RA	chr3L	6233600	6238836	-	23	5.15928739	2	0.448633686	39	5.960399108	2	0.305661493	9	1.2874052	1	0.143045022	1	1	0.123797443	1	0.03105594	1	unbound	852.48	3.98E-18	0.88648363
CG10182-RA	chr3R	19412929	19415651	-	1	0.224316843	2	0.448633686	1	0.152830746	2	0.305661493	0	0	0	0	1	1	1	1	1	1	unbound	11.04	0.5	0.51871634
CG10183-RB	chr3R	19422283	19424756	-	0	0	0	0	0	0	1	0.152830746	1	0.143045022	2	0.286090045	1	1	1	1	1	1	unbound	0	1	0.78838269
CG10184-RA	chr3R	19428224	19431209	-	156	34.99342752	209	46.8822202	248	37.9020251	319	48.75300809	63	9.011836403	447	63.94112496	1	1	0.004061306	1	0.002677415	1	promoter & gene body	18.6180251	1.43E-59	0
CG10185-RA	chr3R	11886409	11893234	-	2	0.448633686	1	0.224316843	0	0	0	0	1	0.143045022	1	0.143045022	1	1	1	1	1	1	unbound	-1	1	1
CG10188-RA	chr2L	19502334	19508710	-	55	12.33742637	179	40.15271491	67	10.23966001	261	39.8888248	79	11.30055676	303	43.34264175	1	1	1	1	1	1	unbound	14.6475862	8.45E-16	0
CG10189-RA	chr2L	19491643	19492938	-	19	4.262020018	52	11.66447584	21	3.209445674	85	12.99061344	40	5.721800891	119	17.02235765	1	1	1	1	1	1	unbound	1.77705882	0.12121903	9.88E-147
CG10191-RA	chr3L	13381393	13383086	-	75	16.82376323	46	10.31857478	79	12.07362896	61	9.322675528	95	13.58927712	42	6.007890936	1	1	1	1	1	1	unbound	15.0591803	1.04E-18	1.74E-86
CG10194-RA	chr2L	19488682	19490101	-	29	6.505188449	49	10.99152531	31	4.737753137	66	10.08682926	58	8.296611292	81	11.5866468	1	1	1	1	1	1	unbound	4.17727273	0.00012979	4.86E-103
CG10195-RA	chr2L	19482868	19484667	-	4	0.897267372	25	5.607921076	4	0.611322985	44	6.72455284	6	0.858270134	40	5.721800891	1	1	1	1	1	1	unbound	0.88568182	0.6614596	3.76E-55
CG10197-RC	chr2R	10660155	10694566	-	0	0	0	0	0	0	0	0	0	0	0	0	1	1	1	1	1	1	gene body	-1	1	1
CG10200-RB	chr2R	10695813	10697436	+	0	0	0	0	0	0	0	0	0	0	0	0	1	1	1	1	1	1	unbound	-1	1	1
CG10202-RA	chr2R	10705365	10707492	-	0	0	0	0	0	0	0	0	0	0	0	0	1	1	1	1	1	1	unbound	-1	1	1
CG10203-RA	chr2L	6914300	6920189	-	24	5.383604233	160	35.89069489	35	5.349076123	269	41.11147077	39	5.578755869	240	34.33080535	1	1	1	1	1	1	unbound	1.04739777	0.5	0
CG10205-RB	chr2R	10720342	10721460	+	5	1.121584215	0	0	6	0.916984478	0	0	4	0.572180089	0	0	1	1	1	1	1	1	unbound	-1	0.00757576	1
CG10207-RA	chr2R	10730216	10733379	-	20	4.486336861	12	2.691802117	31	4.737753137	15	2.292461196	26	3.719170579	47	6.723116047	1	1	1	0.707323104	1	0.156580137	unbound	48.56	1.45E-10	2.14E-09
CG10208-RA	chr3R	19598715	19599845	-	68	15.25354533	14	3.140435803	109	16.65855135	23	3.515107166	127	18.16671783	47	6.723116047	1	1	1	0.848070719	1	1	unbound	29.0347826	4.04E-30	2.40E-30
CG10209-RA	chr2R	10733562	10735876	-	15	3.364752646	55	12.33742637	27	4.126430152	77	11.76796747	28	4.005260624	87	12.44491694	1	1	1	1	1	1	unbound	6.11844156	2.84E-05	1.31E-102
CG1021-RH	chr3R	2214884	2231613	-	297	66.62210239	362	81.20269719	449	68.62100512	632	96.5890317	449	64.227215	1093	156.3482093	1	1	1	0.147909073	1	0.2446149	gene body	105.221203	6.74E-135	0
CG10210-RA	chr3R	19594121	19598549	-	10	2.243168431	115	25.79643695	16	2.445291942	145	22.16045822	19	2.717855423	173	24.74678885	1	1	1	1	1	1	unbound	4.33434483	0.00470849	7.45E-183
CG10211-RA	chr2L	18517638	18531782	+	0	0	0	0	1	0.152830746	2	0.305661493	0	0	1	0.143045022	1	1	1	1	1	1	unbound	68.175	0.5	0.99974517
CG10212-RA	chr2R	10736094	10740115	-	14	3.140435803	73	16.37512954	25	3.820768659	104	15.89439762	31	4.434395691	115	16.45017756	1	1	1	1	1	1	unbound	8.46394231	2.05E-05	7.22E-122
CG10214-RA	chr3R	19592241	19593124	-	20	4.486336861	49	10.99152531	27	4.126430152	63	9.628337021	23	3.290035512	55	7.867476225	1	1	1	1	1	1	unbound	1.51984127	0.14625429	6.02E-121
CG10215-RA	chr2R	10740445	10741453	+	6	1.345901058	14	3.140435803	9	1.375476717	15	2.292461196	14	2.002630312	14	2.002630312	1	1	1	1	1	1	unbound	1.352	0.5	5.50E-19
CG10217-RA	chr3R	19586459	19588983	-	81	18.16966429	240	53.83604233	109	16.65855135	358	54.7134072	133	19.02498796	432	61.79544962	1	1	1	1	1	1	unbound	6.10592179	4.06E-17	0
CG10219-RA	chr3R	19585207	19586291	-	56	12.56174321	42	9.421307408	109	16.65855135	57	8.711352543	136	19.45412303	57	8.15356627	1	1	1	1	1	1	unbound	11.1677193	1.71E-22	9.29E-97
CG10221-RA	chr3R	19580343	19583764	-	15	3.364752646	179	40.15271491	29	4.432091645	274	41.8756245	20	2.860900446	264	37.76388588	1	1	1	1	1	1	unbound	3.09156934	0.00123336	0
CG10222-RA	chr3L	13404629	13405578	-	15	3.364752646	12	2.691802117	21	3.209445674	16	2.445291942	40	5.721800891	23	3.290035512	1	1	1	1	1	1	unbound	5.893125	0.00079751	2.05E-21
CG10223-RA	chr2L	19447362	19453482	-	124	27.81528854	346	77.6136277	124	18.95101255	557	85.12672573	185	26.46332912	620	88.68791381	1	1	1	1	1	1	unbound	12.4104129	7.94E-27	0
CG10226-RA	chr3L	6227417	6232689	-	0	0	1	0.224316843	0	0	0	0	2	0.286090045	0	0	1	1	1	1	1	1	unbound	-1	1	1
CG10228-RD	chr2R	10748661	10758573	-	158	35.4420612	1138	255.2725674	206	31.48313375	1590	243.0008867	253	36.19039064	1778	254.3340496	1	1	1	1	1	1	unbound	11.6527359	7.87E-41	0
CG10229-RA	chr3R	1053010	1057918	-	160	35.89069489	199	44.63905177	165	25.21707315	333	50.89263854	238	34.0447153	321	45.91745215	1	1	1	1	1	1	unbound	21.8315315	5.39E-43	0
CG10232-RA	chr3R	19545198	19546170	-	5	1.121584215	7	1.570217901	5	0.764153732	13	1.986799703	9	1.2874052	12	1.716540267	1	1	1	1	1	1	unbound	1.81538462	0.34528264	2.94E-16
CG10236-RA	chr3L	6196931	6211119	-	967	216.9143872	2366	530.7336507	1109	169.4892977	3509	536.283089	1239	177.2327826	6171	882.7308325	1	1	1	0.56965187	1	0.418133264	promoter & gene body	43.2285608	1.428e-310	0
CG1024-RB	chr3R	2204118	2205900	-	27	6.056554762	49	10.99152531	28	4.279260898	60	9.169844782	38	5.435710847	59	8.439656314	1	1	1	1	1	1	unbound	5.98266667	1.86E-05	7.90E-83
CG10240-RA	chr2R	10759224	10760970	+	12	2.691802117	23	5.15928739	13	1.986799703	41	6.266060601	23	3.290035512	31	4.434395691	1	1	1	1	1	1	unbound	3.94756098	0.01613797	5.11E-51
CG10241-RA	chr2R	10761458	10763063	+	374	83.8944993	82	18.39398113	430	65.71722094	126	19.25667404	80	11.44360178	58	8.296611292	1	1	1.84E-07	0.199700872	4.41E-07	0.024968193	promoter & gene body	37.5396825	2.69E-133	2.49E-220
CG10242-RA	chr2R	10763339	10765159	+	108	24.22621905	65	14.5805948	95	14.5189209	103	15.74156688	62	8.868791381	62	8.868791381	1	1	0.061310239	1	1	0.964026452	promoter & gene body	10.5007767	1.84E-17	1.81E-163
CG10243-RA	chr2R	10765292	10767260	+	9	2.018851587	17	3.813386332	12	1.833968956	18	2.750953435	11	1.573495245	20	2.860900446	1	1	1	1	1	1	unbound	8.15	0.01001505	7.04E-16
CG10245-RB	chr2R	10769624	10771551	+	1131	253.7023495	296	66.39778554	1301	198.832801	430	65.71722094	254	36.33343566	134	19.16803299	1	1	1.06E-07	2.32E-05	5.75E-07	3.05E-06	promoter & gene body	41.2545116	0	0
CG10246-RB	chr2R	10766861	10768890	-	218	48.90107179	46	10.31857478	218	33.31710271	55	8.40569105	30	4.291350668	26	3.719170579	1	1	3.83E-09	0.148034052	1.94E-07	0.491954612	promoter & gene body	49.6870909	6.96E-72	5.15E-74
CG10247-RA	chr2R	10772767	10774452	-	13	2.91611896	2	0.448633686	12	1.833968956	2	0.305661493	11	1.573495245	0	0	1	1	1	1	1	1	unbound	51.645	0.00010634	0.16963637
CG10248-RA	chr2R	10774673	10776514	-	66	14.80491164	38	8.524040036	73	11.15664448	35	5.349076123	42	6.007890936	32	4.577440713	1	1	0.21532038	1	0.558357494	1	unbound	26.0537143	2.98E-20	2.34E-40
CG10249-RD	chr2R	10788980	10804873	-	4	0.897267372	5	1.121584215	16	2.445291942	9	1.375476717	4	0.572180089	3	0.429135067	1	1	1	1	0.935734236	1	unbound	72.0206186	3.41E-06	0.01050773
CG10250-RA	chr3R	19538536	19544079	-	8	1.794534744	25	5.607921076	18	2.750953435	61	9.322675528	11	1.573495245	49	7.009206092	1	1	1	1	1	1	unbound	14.0459016	0.00016782	1.32E-49
CG10251-RB	chr3R	19522104	19524749	-	0	0	0	0	2	0.305661493	5	0.764153732	1	0.143045022	2	0.286090045	1	1	1	1	1	1	unbound	8.556	0.23076923	0.02863912
CG10252-RA	chr3R	19520936	19522000	-	0	0	0	0	0	0	0	0	0	0	0	0	1	1	1	1	1	1	unbound	-1	1	1
CG10253-RA	chr2R	10817586	10820805	-	1	0.224316843	0	0	2	0.305661493	1	0.152830746	0	0	1	0.143045022	1	1	1	1	1	1	unbound	54.38	0.2	0.8824919
CG10255-RA	chr2R	10823169	10827807	+	57	12.78606005	232	52.04150759	48	7.335875826	391	59.75682183	62	8.868791381	413	59.0775942	1	1	1	1	1	1	promoter & gene body	4.54414322	1.44E-06	0
CG10257-RA	chr2R	10830115	10831974	+	1	0.224316843	0	0	1	0.152830746	0	0	3	0.429135067	2	0.286090045	1	1	1	1	1	1	unbound	-1	0.5	1
CG10260-RB	chrX	2518901	2527386	+	12	2.691802117	172	38.58249701	18	2.750953435	251	38.36051734	40	5.721800891	278	39.76651619	1	1	1	1	1	1	unbound	5.71840638	0.00060543	4.53E-298
CG10261-RA	chr2R	10831960	10850451	-	122	27.36665485	316	70.88412241	190	29.03784181	424	64.80023646	206	29.46727459	501	71.66555616	1	1	1	1	1	1	promoter & gene body	37.6876415	2.87E-52	0
CG10262-RA	chr2L	19583026	19583982	-	2	0.448633686	0	0	1	0.152830746	5	0.764153732	4	0.572180089	3	0.429135067	1	1	1	1	1	1	unbound	0.912	0.77272727	3.69E-05
CG10263-RD	chr2L	19580609	19582483	-	8	1.794534744	70	15.70217901	8	1.222645971	110	16.8113821	16	2.288720356	146	20.88457325	1	1	1	1	1	1	unbound	0.87436364	0.70251896	1.26E-175
CG10264-RA	chr3R	11869219	11870439	+	7	1.570217901	2	0.448633686	12	1.833968956	4	0.611322985	14	2.002630312	2	0.286090045	1	1	1	1	1	1	unbound	21.57	0.00048253	0.00273481
CG10265-RA	chr2R	10879837	10881352	-	39	8.748356879	85	19.06693166	51	7.794368065	126	19.25667404	48	6.866161069	146	20.88457325	1	1	1	1	1	1	unbound	4.10833333	1.31E-06	1.06E-224
CG10267-RB	chr3R	2282849	2284544	+	27	6.056554762	76	17.04808007	47	7.183045079	93	14.21325941	49	7.009206092	83	11.87273685	1	1	1	1	1	1	unbound	5.90580645	1.08E-07	1.11E-147
CG10268-RA	chr2L	19579093	19580345	-	17	3.813386332	20	4.486336861	29	4.432091645	22	3.36227642	27	3.862215601	32	4.577440713	1	1	1	1	1	1	unbound	9.91272727	1.22E-06	4.99E-27
CG10269-RA	chr3L	6178935	6182260	-	24	5.383604233	112	25.12348642	24	3.667937913	173	26.43971912	49	7.009206092	171	24.46069881	1	1	1	1	1	1	unbound	3.71190751	0.00184985	4.78E-256
CG10270-RA	chr3L	6175274	6178000	-	20	4.486336861	121	27.14233801	42	6.418891347	155	23.68876569	61	8.725746359	149	21.31370832	1	1	1	1	1	1	unbound	5.94232258	3.56E-07	2.27E-238
CG10272-RA	chr3R	2232583	2271735	+	361	80.97838034	1266	283.9851233	382	58.38134511	1921	293.5878638	531	75.95690683	2108	301.538907	1	1	1	1	1	1	gene body	71.8561687	3.96E-112	0
CG10274-RB	chr3L	6171779	6174955	-	67	15.02922848	107	24.00190221	124	18.95101255	135	20.63215076	126	18.02367281	139	19.8832581	1	1	1	1	1	1	unbound	13.0826667	1.02E-15	2.33E-188
CG10275-RB	chr2L	18487746	18503973	-	6	1.345901058	63	14.13196111	6	0.916984478	91	13.90759792	10	1.430450223	112	16.02104249	1	1	1	1	1	1	unbound	10.3589011	0.05910021	9.38E-47
CG10277-RD	chr3R	2208651	2214026	+	68	15.25354533	65	14.5805948	78	11.92079822	110	16.8113821	108	15.44886241	102	14.59059227	1	1	1	1	1	1	unbound	4.52045455	1.15E-09	3.38E-210
CG10278-RA	chr3R	11838128	11844855	+	0	0	17	3.813386332	1	0.152830746	22	3.36227642	2	0.286090045	23	3.290035512	1	1	1	1	1	1	unbound	2.78409091	0.5	9.76E-09
CG1028-RI	chr3R	2723387	2824950	-	1	0.224316843	7	1.570217901	0	0	21	3.209445674	0	0	12	1.716540267	1	1	1	1	1	1	unbound	0	1	0.99999956
CG10280-RA	chr3R	1836295	1837654	-	0	0	0	0	0	0	0	0	0	0	0	0	1	1	1	1	1	1	unbound	-1	1	1
CG10281-RA	chr3R	2206194	2208326	+	22	4.934970547	90	20.18851587	33	5.04341463	144	22.00762748	45	6.437026002	146	20.88457325	1	1	1	1	1	1	unbound	3.39375	0.00058593	1.91E-235
CG10283-RD	chr2L	18472965	18484438	-	86	19.2912485	12	2.691802117	138	21.090643	22	3.36227642	127	18.16671783	58	8.296611292	1	1	1	0.165787177	1	0.225017308	promoter & gene body	647.754546	3.35E-61	9.86E-05
CG10286-RA	chr3R	2194708	2196837	+	26	5.832237919	145	32.52594224	30	4.584922391	247	37.74919435	46	6.580071025	234	33.47253521	1	1	1	1	1	1	promoter & gene body	1.911417	0.03047147	0
CG10287-RA	chr3R	1918721	1926607	-	1	0.224316843	0	0	0	0	0	0	0	0	1	0.143045022	1	1	1	1	1	1	unbound	-1	1	1
CG10289-RA	chr3L	6162651	6166974	-	27	6.056554762	340	76.26772664	53	8.100029557	492	75.19272721	57	8.15356627	508	72.66687132	1	1	1	1	1	1	unbound	3.77528455	1.66E-06	0
CG10293-RA	chr3R	17867917	17905043	+	370	82.99723193	936	209.9605651	521	79.62481886	1372	209.683784	736	105.2811364	1693	242.1752227	1	1	1	1	1	1	promoter & gene body	137.72414	1.34E-164	0
CG10295-RD	chr3R	2176644	2185772	+	58	13.0103769	205	45.98495283	83	12.68495195	283	43.25110122	131	18.73889792	354	50.63793789	1	1	1	1	1	1	gene body	7.39081272	5.13E-15	0
CG10296-RA	chr3R	2174848	2176234	+	3	0.672950529	0	0	3	0.458492239	1	0.152830746	1	0.143045022	1	0.143045022	1	1	1	1	1	1	unbound	17.7	0.2	0.50189734
CG10300-RA	chr3R	19537250	19539035	+	1	0.224316843	0	0	0	0	0	0	0	0	1	0.143045022	1	1	1	1	1	1	unbound	-1	1	1
CG10301-RB	chr3R	19535879	19536981	+	0	0	1	0.224316843	0	0	0	0	0	0	1	0.143045022	1	1	1	1	1	1	unbound	-1	1	1
CG10302-RA	chr2L	18449514	18454570	-	65	14.5805948	265	59.44396341	99	15.13024389	416	63.57759049	111	15.87799747	395	56.5027838	1	1	1	1	1	1	unbound	10.8424039	5.66E-21	0
CG10303-RA	chr3R	2044040	2047503	-	0	0	0	0	0	0	0	0	0	0	0	0	1	1	1	1	1	1	unbound	-1	1	1
CG10306-RA	chr2R	17572819	17573709	+	23	5.15928739	74	16.59944639	24	3.667937913	95	14.5189209	44	6.29398098	105	15.01972734	1	1	1	1	1	1	unbound	0.97263158	0.62562618	4.16E-198
CG10307-RA	chr2R	17576416	17577758	+	0	0	0	0	1	0.152830746	2	0.305661493	1	0.143045022	0	0	1	1	1	1	1	1	unbound	4.205	0.5	0.14281131
CG10308-RB	chr3L	3466396	3468098	+	19	4.262020018	7	1.570217901	27	4.126430152	16	2.445291942	40	5.721800891	6	0.858270134	1	1	1	1	1	1	unbound	18.765625	1.71E-07	8.06E-15
CG10309-RB	chr3R	12168017	12171551	+	34	7.626772664	77	17.27239692	23	3.515107166	112	17.11704359	32	4.577440713	125	17.88062778	1	1	1	1	1	1	unbound	5.94392857	0.00014017	8.26E-142
CG1031-RA	chr3R	3371449	3374799	-	52	11.66447584	6	1.345901058	57	8.711352543	4	0.611322985	84	12.01578187	15	2.145675334	1	1	1	1	1	1	promoter	384.75	1.23E-25	0.18944986
CG10311-RA	chr3R	12176627	12182733	-	114	25.57212011	88	19.73988219	122	18.64535106	131	20.02082777	48	6.866161069	101	14.44754725	1	1	0.001634934	1	0.01164317	1	unbound	52.1526718	1.18E-39	3.93E-140
CG10317-RD	chr3R	12195093	12196255	-	0	0	0	0	0	0	0	0	0	0	0	0	1	1	1	1	1	1	unbound	-1	1	1
CG10318-RB	chr2R	17557705	17559098	+	36	8.07540635	51	11.440159	48	7.335875826	74	11.30947523	59	8.439656314	88	12.58796196	1	1	1	1	1	1	unbound	5.78594595	4.90E-08	6.75E-120
CG10321-RA	chr2R	17522232	17525906	+	56	12.56174321	140	31.40435803	91	13.90759792	216	33.01144122	89	12.73100698	211	30.1824997	1	1	1	1	1	1	unbound	12.8740741	2.34E-20	0
CG10324-RA	chr3R	12470598	12472741	-	8	1.794534744	34	7.626772664	12	1.833968956	53	8.100029557	18	2.574810401	43	6.150935958	1	1	1	1	1	1	promoter	3.1	0.07727421	5.60E-65
CG10325-RC	chr3R	12633349	12655767	-	3	0.672950529	0	0	6	0.916984478	0	0	8	1.144360178	0	0	1	1	1	1	1	1	promoter	-1	0.00108225	1
CG10326-RA	chr3R	12469472	12470887	+	39	8.748356879	91	20.41283272	52	7.947198811	128	19.56233554	81	11.5866468	118	16.87931263	1	1	1	1	1	1	unbound	3.64171875	6.74E-06	6.70E-235
CG10327-RA	chr2R	19746853	19750074	-	142	31.85299171	170	38.13386332	212	32.40011823	261	39.8888248	262	37.47779584	258	36.90561575	1	1	1	1	1	1	unbound	21.8985441	6.32E-56	0
CG10328-RA	chr3R	12465971	12468541	+	103	23.10463483	111	24.89916958	143	21.85479673	144	22.00762748	183	26.17723908	154	22.02893343	1	1	1	1	1	1	unbound	20.5264583	5.22E-38	1.06E-220
CG10332-RA	chr2R	19488437	19489296	-	0	0	1	0.224316843	0	0	0	0	0	0	1	0.143045022	1	1	1	1	1	1	unbound	-1	1	1
CG10333-RA	chr2L	18606848	18609558	+	19	4.262020018	78	17.49671376	29	4.432091645	96	14.67175165	40	5.721800891	121	17.3084477	1	1	1	1	1	1	unbound	6.44291667	1.00E-05	2.19E-128
CG10334-RA	chr2L	19567899	19577310	-	60	13.45901058	415	93.09148987	84	12.83778269	729	111.4136141	77	11.01446672	918	131.3153304	1	1	1	1	1	1	gene body	1.19421125	0.16992538	0
CG10335-RA	chr3L	12263062	12264417	-	12	2.691802117	38	8.524040036	22	3.36227642	45	6.877383587	23	3.290035512	103	14.73363729	1	1	1	1	1	0.418133264	unbound	4.18	0.00143773	8.06E-65
CG10337-RA	chr2L	19545376	19546967	-	121	27.14233801	58	13.0103769	132	20.17365852	85	12.99061344	144	20.59848321	176	25.17592392	1	1	1	0.707323104	1	0.75493709	promoter & gene body	16.9425882	4.79E-33	3.79E-135
CG10338-RA	chr2L	18695733	18698571	+	13	2.91611896	38	8.524040036	26	3.973599406	63	9.628337021	23	3.290035512	54	7.724431203	1	1	1	1	1	1	unbound	9.63650794	6.12E-06	3.83E-72
CG10339-RA	chr2R	19965857	19967999	-	0	0	1	0.224316843	1	0.152830746	0	0	2	0.286090045	1	0.143045022	1	1	1	1	1	1	unbound	-1	0.5	1
CG1034-RE	chr3R	2581564	2585199	-	0	0	0	0	0	0	0	0	0	0	0	0	1	1	1	1	1	1	unbound	-1	1	1
CG10341-RA	chr2L	18698764	18700647	+	43	9.645624251	69	15.47786217	53	8.100029557	103	15.74156688	73	10.44228663	110	15.73495245	1	1	1	1	1	1	unbound	7.11126214	1.50E-09	2.10E-161
CG10342-RA	chr3R	12435480	12437049	+	0	0	0	0	0	0	0	0	0	0	0	0	1	1	1	1	1	1	unbound	-1	1	1
CG10343-RA	chr2L	18703448	18704457	+	8	1.794534744	15	3.364752646	10	1.528307464	16	2.445291942	11	1.573495245	17	2.431765379	1	1	1	1	1	1	unbound	1.27	0.5	1.41E-20
CG10344-RB	chr2R	18313252	18314478	-	113	25.34780327	38	8.524040036	138	21.090643	57	8.711352543	204	29.18118454	57	8.15356627	1	1	1	1	1	1	unbound	16.1757895	9.97E-31	2.03E-91
CG10345-RA	chr3R	12422795	12430581	-	1	0.224316843	0	0	0	0	1	0.152830746	1	0.143045022	1	0.143045022	1	1	1	1	1	1	unbound	0	1	0.99668035
CG10346-RA	chr2L	18708866	18711297	+	47	10.54289162	79	17.7210306	50	7.641537318	145	22.16045822	60	8.582701337	130	18.5958529	1	1	1	1	1	1	unbound	6.65517241	7.41E-09	6.34E-227
CG10347-RB	chrX	11746725	11748795	-	6	1.345901058	43	9.645624251	9	1.375476717	58	8.864183289	15	2.145675334	48	6.866161069	1	1	1	1	1	1	unbound	1.88396552	0.26524034	2.02E-74
CG10348-RB	chr2L	18714615	18716648	-	0	0	1	0.224316843	0	0	1	0.152830746	0	0	0	0	1	1	1	1	1	1	unbound	0	1	0.69503849
CG10349-RA	chr3R	12705449	12710832	+	0	0	0	0	0	0	0	0	0	0	0	0	1	1	1	1	1	1	unbound	-1	1	1
CG10352-RA	chrX	11769616	11770734	-	2	0.448633686	0	0	5	0.764153732	0	0	6	0.858270134	3	0.429135067	1	1	1	1	1	1	unbound	-1	0.07142857	1
CG10354-RA	chr2L	6908094	6911432	+	15	3.364752646	102	22.88031799	23	3.515107166	144	22.00762748	31	4.434395691	162	23.17329361	1	1	1	1	1	1	unbound	4.33430556	0.00123633	3.67E-201
CG10357-RC	chr3L	3615381	3616682	+	5	1.121584215	4	0.897267372	6	0.916984478	6	0.916984478	4	0.572180089	6	0.858270134	1	1	1	1	1	1	unbound	6.66666667	0.07430341	5.08E-05
CG10359-RE	chr3L	3612193	3615245	+	188	42.17156649	6	1.345901058	290	44.32091645	29	4.432091645	198	28.32291441	17	2.431765379	1	1	1	1	1	1	promoter	255.1	1.61E-128	9.93E-24
CG10360-RA	chr2L	19542517	19545548	+	278	62.36008237	669	150.067968	322	49.21150033	1029	157.262838	488	69.80597087	1494	213.7092633	1	1	1	1	1	1	unbound	7.89241983	4.37E-56	0
CG10361-RA	chr3L	11792044	11793956	-	1	0.224316843	0	0	1	0.152830746	0	0	1	0.143045022	2	0.286090045	1	1	1	1	1	1	unbound	-1	0.5	1
CG10362-RA	chrX	11820443	11824883	-	0	0	0	0	1	0.152830746	0	0	0	0	0	0	1	1	1	1	1	1	unbound	-1	0.5	1
CG10363-RA	chr2L	19549693	19556455	+	789	176.9859892	530	118.8879268	1350	206.3215076	752	114.9287213	1459	208.7026875	1395	199.5478061	1	1	1	0.707323104	1	0.487818464	promoter	111.975745	0	0
CG10364-RA	chr2L	19577699	19579131	+	26	5.832237919	46	10.31857478	39	5.960399108	96	14.67175165	29	4.148305646	78	11.15751174	1	1	1	1	1	1	promoter	1.64864583	0.1563858	5.60E-164
CG10365-RC	chr3R	19549055	19557227	+	454	101.8398467	535	120.009511	649	99.18715439	570	87.11352543	359	51.353163	377	53.9279734	1	1	0.486913083	0.022206067	0.749017015	0.635721809	promoter & gene body	47.8061053	3.82E-193	0
CG10366-RA	chr2L	19584256	19586440	+	44	9.869941094	59	13.23469374	47	7.183045079	72	11.00381374	49	7.009206092	84	12.01578187	1	1	1	1	1	1	unbound	10.625	7.01E-10	2.84E-96
CG10369-RB	chr2L	18711071	18713746	-	8	1.794534744	7	1.570217901	16	2.445291942	3	0.458492239	16	2.288720356	12	1.716540267	1	1	1	1	1	0.75493709	unbound	116	6.46E-07	0.24617029
CG10372-RA	chr2L	18706261	18708589	-	40	8.972673722	117	26.24507064	39	5.960399108	187	28.57934957	65	9.297926448	169	24.17460876	1	1	1	1	1	1	unbound	3.60898396	0.00010832	4.31399989739374e-317
CG10373-RA	chr2L	18704570	18705689	-	98	21.98305062	210	47.10653704	114	17.42270509	279	42.63977824	207	29.61031961	331	47.34790237	1	1	1	1	1	1	unbound	2.44050179	5.56E-07	0
CG10375-RB	chr3R	19593454	19594706	+	56	12.56174321	52	11.66447584	71	10.85098299	81	12.37929046	127	18.16671783	70	10.01315156	1	1	1	1	1	1	unbound	6.39740741	3.77E-11	3.21E-140
CG10376-RA	chr2L	18700605	18703101	-	25	5.607921076	178	39.92839806	21	3.209445674	238	36.37371764	37	5.292665824	232	33.18644517	1	1	1	1	1	1	unbound	1.67731092	0.10037057	0
CG10382-RA	chr2R	18267016	18270191	+	4	0.897267372	3	0.672950529	6	0.916984478	3	0.458492239	10	1.430450223	10	1.430450223	1	1	1	1	1	1	gene body	44.5	0.01282051	0.35108682
CG10383-RA	chr2L	18690902	18695388	-	282	63.25734974	418	93.7644404	345	52.7266075	564	86.19654095	453	64.79939509	697	99.70238053	1	1	1	1	1	1	unbound	24.1704255	1.07E-90	0
CG10384-RB	chr2R	18353993	18359160	+	0	0	0	0	4	0.611322985	0	0	0	0	0	0	1	1	1	1	1	1	unbound	-1	0.01428571	1
CG10385-RA	chr2L	18683720	18688765	-	52	11.66447584	290	65.05188449	68	10.39249075	386	58.9926681	70	10.01315156	462	66.08680029	1	1	1	1	1	1	unbound	7.5357513	7.84E-12	0
CG10388-RB	chr3R	12482098	12560348	-	12	2.691802117	5	1.121584215	19	2.903784181	4	0.611322985	2	0.286090045	7	1.001315156	1	1	0.116843735	1	0.050992942	1	gene body	3229.43	2.13E-09	1
CG10390-RB	chr3R	1374079	1376904	-	5	1.121584215	76	17.04808007	11	1.68113821	110	16.8113821	9	1.2874052	127	18.16671783	1	1	1	1	1	1	unbound	2.325	0.09730824	8.05E-151
CG10392-RC	chr2R	1194809	1216986	+	37	8.299723193	446	100.045312	53	8.100029557	757	115.692875	70	10.01315156	796	113.8638377	1	1	1	1	1	1	unbound	11.1387054	5.64E-11	0
CG10393-RA	chr2L	18596047	18597200	-	0	0	0	0	0	0	0	0	1	0.143045022	0	0	1	1	1	1	1	1	unbound	-1	1	1
CG10395-RA	chr2R	1237997	1239477	+	15	3.364752646	97	21.75873378	23	3.515107166	195	29.80199554	27	3.862215601	194	27.75073432	1	1	1	1	1	1	unbound	0.80328205	0.80808069	0
CG10405-RB	chr3R	12280265	12281522	+	2	0.448633686	1	0.224316843	3	0.458492239	6	0.916984478	6	0.858270134	3	0.429135067	1	1	1	1	1	1	unbound	3.78	0.28823529	3.72E-05
CG10407-RA	chr3R	11870511	11871693	-	9	2.018851587	15	3.364752646	12	1.833968956	18	2.750953435	6	0.858270134	35	5.00657578	1	1	1	1	1	1	unbound	3.78888889	0.06057696	1.30E-21
CG10413-RA	chr2L	18599749	18604961	-	208	46.65790336	227	50.91992337	270	41.26430152	322	49.21150033	405	57.93323402	377	53.9279734	1	1	1	1	1	1	unbound	38.6325466	8.10E-79	0
CG10414-RA	chr2L	18609572	18612222	-	18	4.037703175	70	15.70217901	18	2.750953435	77	11.76796747	35	5.00657578	97	13.87536716	1	1	1	1	1	1	unbound	5.02597403	0.00124473	5.27E-97
CG10415-RA	chr3L	11675139	11676905	+	43	9.645624251	92	20.63714956	53	8.100029557	129	19.71516628	76	10.87142169	121	17.3084477	1	1	1	1	1	1	unbound	5.19728682	2.55E-08	4.58E-219
CG10417-RB	chr2R	1247831	1250589	-	53	11.88879268	237	53.1630918	69	10.5453215	325	49.66999257	88	12.58796196	371	53.06970326	1	1	1	1	1	1	unbound	4.58547692	5.10E-09	0
CG10419-RA	chr3L	19092219	19093450	-	38	8.524040036	71	15.92649586	40	6.113229855	125	19.1038433	45	6.437026002	113	16.16408752	1	1	1	1	1	1	unbound	2.27448	0.00463073	2.24E-240
CG10420-RA	chr3R	21059358	21061248	-	41	9.196990565	119	26.69370432	38	5.807568362	177	27.05104211	48	6.866161069	175	25.0328789	1	1	1	1	1	1	unbound	2.98418079	0.00028034	8.59200019556891e-317
CG10422-RA	chr3R	21068761	21070828	-	2	0.448633686	0	0	3	0.458492239	4	0.611322985	12	1.716540267	5	0.715225111	1	1	1	1	1	1	unbound	0	1	0.01958191
CG10423-RA	chr3R	21071674	21073190	-	77	17.27239692	453	101.6155299	94	14.36609016	748	114.3173983	88	12.58796196	735	105.1380914	1	1	1	1	1	1	unbound	1.18171123	0.18156705	0
CG10424-RA	chr3L	19089493	19090767	-	54	12.11310952	106	23.77758536	65	9.933998514	106	16.20005911	98	14.01841218	142	20.31239316	1	1	1	1	1	1	unbound	4.74622642	1.02E-08	7.73E-194
CG10425-RA	chr3R	21086678	21088205	-	12	2.691802117	67	15.02922848	25	3.820768659	98	14.97741314	28	4.005260624	85	12.15882689	1	1	1	1	1	1	unbound	2.41030612	0.0203411	4.42E-164
CG10426-RA	chr3L	12270795	12274576	+	65	14.5805948	72	16.1508127	89	13.60193643	109	16.65855135	127	18.16671783	111	15.87799747	1	1	1	1	1	1	unbound	26.7816514	2.51E-25	4.48E-133
CG10428-RA	chr2L	18948890	18950973	+	29	6.505188449	52	11.66447584	23	3.515107166	66	10.08682926	26	3.719170579	59	8.439656314	1	1	1	1	1	1	unbound	5.03363636	0.00054253	1.08E-87
CG10431-RA	chr2L	18974657	18978190	+	4	0.897267372	17	3.813386332	7	1.069815225	23	3.515107166	5	0.715225111	38	5.435710847	1	1	1	1	1	1	promoter	9.22782609	0.02615742	1.95E-15
CG10433-RA	chr2R	17493181	17494454	-	4	0.897267372	2	0.448633686	15	2.292461196	0	0	2	0.286090045	2	0.286090045	1	1	1	1	0.159356195	1	promoter & gene body	-1	8.77E-07	1
CG10435-RA	chr3R	3836631	3838897	-	50	11.21584215	108	24.22621905	45	6.877383587	205	31.33030301	47	6.723116047	209	29.89640966	1	1	1	1	1	1	unbound	3.86560976	4.79E-06	0
CG1044-RB	chr3L	2589461	2595590	+	368	82.54859824	1235	277.0313012	537	82.0701108	1702	260.1179303	570	81.5356627	1698	242.8904478	1	1	1	1	1	1	gene body	17.1789189	5.59E-122	0
CG10440-RA	chr2R	17447751	17458957	-	38	8.524040036	3	0.672950529	63	9.628337021	4	0.611322985	218	31.18381486	203	29.03813952	1	1	0.027266112	5.05E-16	0.060176486	5.01E-17	promoter & gene body	1541.785	2.63E-29	0.9671488
CG10443-RB	chr2L	19606568	19731561	+	4	0.897267372	63	14.13196111	5	0.764153732	92	14.06042867	5	0.715225111	109	15.59190743	1	1	1	1	1	1	unbound	1.8126087	0.34125651	9.85E-97
CG10444-RA	chr2R	16159156	16162001	-	552	123.8228974	76	17.04808007	684	104.5362305	140	21.39630449	830	118.7273685	186	26.60637414	1	1	1	1	1	1	unbound	114.57	3.76E-267	2.35E-205
CG10445-RC	chr3R	3742321	3745921	-	17	3.813386332	82	18.39398113	17	2.598122688	130	19.86799703	28	4.005260624	185	26.46332912	1	1	1	1	1	1	unbound	3.81538462	0.0107352	3.37E-171
CG10446-RA	chr2L	19027830	19030787	+	0	0	0	0	1	0.152830746	0	0	1	0.143045022	1	0.143045022	1	1	1	1	1	1	unbound	-1	0.5	1
CG10447-RA	chr2L	19736077	19737088	+	23	5.15928739	33	7.402455821	20	3.056614927	40	6.113229855	41	5.864845913	61	8.725746359	1	1	1	1	1	1	promoter & gene body	2.55	0.02836297	1.18E-64
CG10449-RA	chr2L	19041859	19043614	+	51	11.440159	81	18.16966429	101	15.43590538	128	19.56233554	102	14.59059227	115	16.45017756	1	1	1	1	1	1	unbound	9.88695313	1.56E-20	1.77E-217
CG10463-RA	chr2L	19758879	19760986	+	23	5.15928739	41	9.196990565	26	3.973599406	58	8.864183289	39	5.578755869	100	14.30450223	1	1	1	1	1	0.964026452	unbound	6.92241379	3.92E-05	1.01E-73
CG10465-RA	chr2R	1227207	1228446	-	38	8.524040036	142	31.85299171	47	7.183045079	227	34.69257943	49	7.009206092	233	33.32949019	1	1	1	1	1	1	unbound	1.43242291	0.08664285	0
CG10467-RA	chr3L	6086304	6087841	-	14	3.140435803	46	10.31857478	17	2.598122688	60	9.169844782	7	1.001315156	59	8.439656314	1	1	0.807201954	1	1	1	unbound	2.07466667	0.09427753	1.13E-95
CG10472-RA	chr3L	6054477	6056006	-	1	0.224316843	1	0.224316843	1	0.152830746	4	0.611322985	3	0.429135067	3	0.429135067	1	1	1	1	1	1	unbound	2.5525	0.5	0.00923605
CG10473-RA	chr2L	19045353	19048633	+	46	10.31857478	159	35.66637805	52	7.947198811	211	32.24728748	84	12.01578187	220	31.4699049	1	1	1	1	1	1	unbound	6.83886256	1.27E-09	0
CG10474-RA	chr2R	15173078	15174217	-	0	0	0	0	0	0	0	0	0	0	0	0	1	1	1	1	1	1	unbound	-1	1	1
CG10475-RA	chr3L	6046684	6047541	-	0	0	1	0.224316843	1	0.152830746	0	0	2	0.286090045	0	0	1	1	1	1	1	1	unbound	-1	0.5	1
CG10477-RA	chr3L	6026835	6027711	-	0	0	0	0	2	0.305661493	0	0	0	0	0	0	1	1	1	1	1	1	unbound	-1	0.5	1
CG10479-RA	chr3L	5960641	5969104	-	4	0.897267372	8	1.794534744	4	0.611322985	10	1.528307464	2	0.286090045	2	0.286090045	1	1	1	0.808747699	1	1	promoter & gene body	31.84	0.04888889	0.10365347
CG1048-RA	chr3R	2568854	2569862	-	0	0	0	0	0	0	0	0	0	0	0	0	1	1	1	1	1	1	unbound	-1	1	1
CG10483-RA	chr3L	5911005	5914415	-	1	0.224316843	0	0	2	0.305661493	1	0.152830746	1	0.143045022	1	0.143045022	1	1	1	1	1	1	gene body	29.1	0.5	0.89890181
CG10486-RB	chr3L	5897311	5899799	-	4	0.897267372	25	5.607921076	9	1.375476717	48	7.335875826	9	1.2874052	34	4.863530757	1	1	1	1	1	1	unbound	3.7275	0.06217222	3.84E-53
CG10488-RB	chr3L	12456132	12461120	-	1	0.224316843	0	0	2	0.305661493	0	0	2	0.286090045	0	0	1	1	1	1	1	1	promoter & gene body	-1	0.16666667	1
CG10489-RA	chr3L	5888785	5890480	-	13	2.91611896	76	17.04808007	27	4.126430152	107	16.35288986	16	2.288720356	106	15.16277236	1	1	1	1	1	1	unbound	3.01542056	0.00205875	4.83E-176
CG1049-RA	chr3L	1546112	1553235	+	446	100.045312	196	43.96610124	519	79.31915736	248	37.9020251	745	106.5685416	342	48.92139762	1	1	1	1	1	1	promoter & gene body	11.8114113	3.65E-102	0
CG10491-RA	chr3L	5806791	5838619	-	228	51.14424022	150	33.64752646	278	42.48694749	212	32.40011823	385	55.07233358	465	66.51593536	1	1	1	0.238159475	1	0.136632098	promoter	407.650283	1.35E-104	1.51E-119
CG10492-RA	chr2L	19054096	19058823	+	43	9.645624251	195	43.7417844	76	11.61513672	304	46.4605469	99	14.16145721	351	50.20880282	1	1	1	1	1	1	unbound	10.3840461	8.81E-16	0
CG10493-RA	chr2L	19059646	19063049	+	9	2.018851587	5	1.121584215	12	1.833968956	12	1.833968956	10	1.430450223	6	0.858270134	1	1	1	1	1	1	unbound	29.02	0.00034933	5.21E-06
CG10494-RB	chr2R	17403601	17406604	-	18	4.037703175	68	15.25354533	13	1.986799703	101	15.43590538	26	3.719170579	109	15.59190743	1	1	1	1	1	1	unbound	3.22039604	0.02045085	8.46E-132
CG10495-RA	chr2L	19063317	19064726	+	8	1.794534744	27	6.056554762	19	2.903784181	48	7.335875826	12	1.716540267	53	7.581386181	1	1	1	1	1	1	unbound	3.405	0.01249216	4.08E-69
CG10496-RA	chr2R	17386405	17389464	-	14	3.140435803	104	23.32895168	16	2.445291942	121	18.49252031	27	3.862215601	141	20.16934814	1	1	1	1	1	1	promoter	2.53785124	0.0652599	1.12E-165
CG10497-RC	chr2R	17281122	17368673	-	384	86.13766773	1057	237.1029031	525	80.23614184	1598	244.2235327	612	87.54355363	1691	241.8891327	1	1	1	1	1	1	gene body	285.047403	3.23E-170	0
CG10498-RB	chr3R	16561374	16563052	+	29	6.505188449	80	17.94534744	26	3.973599406	107	16.35288986	31	4.434395691	95	13.58927712	1	1	1	1	1	1	unbound	2.64	0.00793422	9.66E-177
CG10501-RB	chr2L	19110158	19114110	+	0	0	0	0	0	0	1	0.152830746	0	0	0	0	1	1	1	1	1	1	unbound	0	1	0.55704563
CG10505-RA	chr2R	17173225	17177937	-	9	2.018851587	15	3.364752646	14	2.139630449	23	3.515107166	14	2.002630312	40	5.721800891	1	1	1	1	1	1	unbound	12.8191304	0.02615742	1.54E-12
CG10513-RB	chr3R	21101511	21102962	-	0	0	2	0.448633686	1	0.152830746	0	0	1	0.143045022	0	0	1	1	1	1	1	1	unbound	-1	0.5	1
CG10514-RA	chr3R	21104146	21105566	-	3	0.672950529	1	0.224316843	1	0.152830746	1	0.152830746	3	0.429135067	2	0.286090045	1	1	1	1	1	1	unbound	9.2	0.5	0.51543904
CG10516-RA	chr3L	15961288	15962910	+	33	7.402455821	15	3.364752646	37	5.654737616	20	3.056614927	59	8.439656314	23	3.290035512	1	1	1	1	1	1	unbound	20.7385	1.80E-10	1.47E-20
CG10522-RA	chr3L	12501090	12507900	-	28	6.280871606	158	35.4420612	36	5.501906869	212	32.40011823	35	5.00657578	218	31.18381486	1	1	1	1	1	1	promoter & gene body	10.6913208	3.11E-08	3.89E-258
CG10523-RC	chr3L	21187849	21189835	-	21	4.710653704	25	5.607921076	27	4.126430152	37	5.654737616	30	4.291350668	51	7.295296136	1	1	1	1	1	1	unbound	9.61297297	1.16E-05	7.09E-42
CG10527-RA	chr2R	16957568	16960290	-	468	104.9802825	288	64.6032508	537	82.0701108	350	53.49076123	285	40.76783135	325	46.48963224	1	1	0.046645438	1	0.084770876	1	promoter & gene body	33.2665143	4.25E-155	0
CG10528-RB	chr2L	19793486	19795835	-	90	20.18851587	121	27.14233801	134	20.47932001	184	28.12085733	194	27.75073432	208	29.75336463	1	1	1	1	1	1	unbound	13.4655435	6.34E-31	0
CG10531-RA	chr2R	16955487	16956813	-	8	1.794534744	1	0.224316843	7	1.069815225	2	0.305661493	8	1.144360178	1	0.143045022	1	1	1	1	1	1	unbound	24.78	0.02027972	0.13878934
CG10535-RA	chr3R	7476715	7481062	+	51	11.440159	197	44.19041808	45	6.877383587	276	42.181286	72	10.2992416	374	53.49883833	1	1	1	1	1	1	unbound	6.27065217	3.78E-08	0
CG10536-RA	chr2R	5752013	5762629	-	11	2.467485274	1	0.224316843	7	1.069815225	7	1.069815225	42	6.007890936	28	4.005260624	1	1	1	0.01845928	0.206327273	0.333518119	promoter & gene body	4.45142857	0.15538847	3.80E-06
CG10537-RB	chr3L	9143695	9170704	-	0	0	3	0.672950529	1	0.152830746	7	1.069815225	0	0	6	0.858270134	1	1	1	1	1	1	unbound	34.9157143	0.5	0.99956372
CG10538-RC	chr2L	19776257	19791880	-	416	93.31580671	636	142.6655122	494	75.49838871	838	128.0721655	650	92.97926448	952	136.1788612	1	1	1	1	1	1	gene body	89.0968496	3.37E-157	0
CG10540-RA	chr2R	16945314	16947388	+	18	4.037703175	302	67.7436866	17	2.598122688	348	53.18509974	32	4.577440713	435	62.22458469	1	1	1	1	1	1	unbound	0.58724138	0.95910599	0
CG10542-RA	chr3L	5783274	5787246	-	23	5.15928739	183	41.04998228	38	5.807568362	268	40.95864003	46	6.580071025	324	46.34658722	1	1	1	1	1	1	unbound	4.92298508	5.99E-06	0
CG10543-RA	chr2R	16884182	16894148	+	14	3.140435803	303	67.96800345	25	3.820768659	407	62.20211377	29	4.148305646	483	69.09074576	1	1	1	1	1	1	gene body	3.67449632	0.00543723	0
CG10545-RC	chrX	15754168	15756919	+	133	29.83414013	126	28.26392222	191	29.19067256	208	31.78879524	218	31.18381486	256	36.6195257	1	1	1	1	1	1	unbound	20.6610577	5.57E-50	0
CG10546-RA	chr3L	5776581	5779760	-	4	0.897267372	3	0.672950529	5	0.764153732	6	0.916984478	6	0.858270134	12	1.716540267	1	1	1	1	1	1	gene body	22.1333333	0.01754386	0.02010245
CG10550-RA	chr3R	21132129	21134109	-	158	35.4420612	30	6.729505292	249	38.05485585	43	6.571722094	224	32.04208499	38	5.435710847	1	1	1	1	1	1	unbound	85.0139535	6.09E-93	3.84E-51
CG10553-RA	chr3R	21142343	21143807	-	0	0	0	0	0	0	0	0	0	0	0	0	1	1	1	1	1	1	unbound	-1	1	1
CG10555-RA	chrX	8292972	8297975	+	31	6.953822135	103	23.10463483	36	5.501906869	176	26.89821136	77	11.01446672	189	27.03550921	1	1	1	1	1	1	unbound	8.94886364	1.15E-07	5.88E-228
CG10559-RB	chr3R	21140391	21141826	-	2	0.448633686	0	0	3	0.458492239	2	0.305661493	1	0.143045022	0	0	1	1	1	1	1	1	unbound	14.025	0.08333333	0.16852502
CG1056-RD	chr3R	438597	454784	+	0	0	1	0.224316843	0	0	8	1.222645971	0	0	2	0.286090045	1	1	1	1	1	1	unbound	0	1	0.25548685
CG10560-RA	chr3R	21144272	21145871	-	0	0	0	0	1	0.152830746	1	0.152830746	3	0.429135067	2	0.286090045	1	1	1	1	1	1	unbound	10.99	0.5	0.57914919
CG10561-RA	chr2L	19114384	19116571	+	15	3.364752646	21	4.710653704	24	3.667937913	26	3.973599406	25	3.576125557	36	5.149620802	1	1	1	1	1	1	unbound	15.5630769	1.33E-06	1.10E-24
CG10562-RA	chr3R	21146774	21148473	-	28	6.280871606	0	0	29	4.432091645	7	1.069815225	28	4.005260624	5	0.715225111	1	1	1	1	1	1	unbound	35.97	1.45E-07	5.84E-05
CG10563-RA	chr2L	19127261	19129326	+	21	4.710653704	27	6.056554762	26	3.973599406	44	6.72455284	14	2.002630312	48	6.866161069	1	1	1	1	1	1	unbound	8.17545455	3.06E-05	1.08E-51
CG10564-RB	chr3L	21129545	21165026	-	174	39.03113069	24	5.383604233	226	34.53974868	25	3.820768659	385	55.07233358	36	5.149620802	1	1	1	1	1	1	unbound	2523.7288	2.20E-104	0.40938821
CG10565-RA	chr3L	21126349	21129141	-	279	62.58439921	273	61.23849815	358	54.7134072	439	67.09269766	519	74.24036656	429	61.36631456	1	1	1	1	1	1	unbound	18.6910251	1.24E-89	0
CG10566-RA	chr3L	21124474	21126412	+	0	0	2	0.448633686	1	0.152830746	5	0.764153732	3	0.429135067	2	0.286090045	1	1	1	1	1	1	unbound	2.874	0.5	0.00610534
CG1057-RB	chr3R	467682	469014	+	31	6.953822135	42	9.421307408	55	8.40569105	58	8.864183289	82	11.72969183	66	9.44097147	1	1	1	1	1	1	unbound	7.6437931	3.30E-10	2.33E-90
CG10570-RA	chr2L	18810036	18810979	-	15	3.364752646	0	0	14	2.139630449	1	0.152830746	15	2.145675334	2	0.286090045	1	1	1	1	1	1	unbound	62.02	5.79E-05	0.29451396
CG10571-RA	chr3L	12573772	12589118	+	0	0	2	0.448633686	3	0.458492239	3	0.458492239	1	0.143045022	1	0.143045022	1	1	1	1	1	1	promoter	147.28	0.09090909	0.99926688
CG10572-RA	chr3L	9830185	9831734	-	70	15.70217901	35	7.851089507	117	17.88119732	51	7.794368065	151	21.59979836	63	9.011836403	1	1	1	1	1	1	unbound	19.5788235	6.20E-28	7.57E-74
CG10573-RA	chr3L	21068667	21124261	-	17	3.813386332	0	0	28	4.279260898	2	0.305661493	62	8.868791381	0	0	1	1	1	1	1	1	unbound	759.375	4.06E-13	0.93529171
CG10575-RA	chr3L	5760236	5761948	-	36	8.07540635	41	9.196990565	45	6.877383587	64	9.781167768	88	12.58796196	66	9.44097147	1	1	1	1	1	1	promoter	8.521875	1.98E-09	1.56E-91
CG10578-RB	chr3L	5743122	5745236	-	421	94.43739093	941	211.0821493	531	81.15312632	1967	300.6180781	617	88.25877874	1059	151.4846786	1	1	1	1	1	0.004444364	promoter & gene body	4.29744789	4.74E-59	0
CG10579-RD	chr3L	3515763	3608549	+	140	31.40435803	524	117.5420258	159	24.30008867	797	121.8061049	162	23.17329361	1112	159.0660648	1	1	1	1	1	1	gene body	50.3627102	4.93E-43	0
CG1058-RA	chr3R	471602	474606	+	2	0.448633686	4	0.897267372	5	0.764153732	4	0.611322985	5	0.715225111	17	2.431765379	1	1	1	1	1	0.483554671	unbound	31.2875	0.01470588	0.1377077
CG10580-RA	chr3L	20918983	20942609	-	133	29.83414013	123	27.5909717	165	25.21707315	266	40.65297853	71	10.15619658	159	22.74415854	1	1	0.041608666	1	0.106979854	1	promoter & gene body	120.567857	3.57E-55	2.82E-223
CG10582-RB	chr3L	21024928	21026661	+	32	7.178138978	94	21.08578325	40	6.113229855	116	17.72836658	42	6.007890936	119	17.02235765	1	1	1	1	1	1	unbound	4.14206897	2.47E-05	3.38E-193
CG10583-RA	chr3L	5652794	5655341	-	11	2.467485274	50	11.21584215	31	4.737753137	93	14.21325941	30	4.291350668	101	14.44754725	1	1	1	1	1	1	unbound	6.16301075	3.15E-05	3.39E-126
CG10584-RA	chr3L	21023380	21024364	-	26	5.832237919	26	5.832237919	24	3.667937913	38	5.807568362	47	6.723116047	60	8.582701337	1	1	1	1	1	1	unbound	2.92947368	0.00687785	1.59E-61
CG10585-RA	chr3L	21021012	21023241	+	20	4.486336861	142	31.85299171	27	4.126430152	210	32.09445674	24	3.433080535	211	30.1824997	1	1	1	1	1	1	unbound	1.31657143	0.2795185	0
CG10586-RA	chr3L	20948855	20949850	-	0	0	0	0	0	0	0	0	0	0	0	0	1	1	1	1	1	1	unbound	-1	1	1
CG10587-RA	chr3L	20954637	20955655	-	0	0	1	0.224316843	0	0	0	0	0	0	0	0	1	1	1	1	1	1	unbound	-1	1	1
CG10588-RA	chr3L	20950033	20953270	+	2	0.448633686	2	0.448633686	3	0.458492239	6	0.916984478	3	0.429135067	20	2.860900446	1	1	1	0.429907029	1	0.867789446	unbound	13.68	0.10294118	0.0228129
CG1059-RA	chr3R	475089	480360	+	123	27.5909717	947	212.4280504	144	22.00762748	1384	211.517753	217	31.04076983	1463	209.2748676	1	1	1	1	1	1	unbound	1.68880058	0.01427468	0
CG10590-RA	chr3L	5594196	5597031	-	19	4.262020018	266	59.66828025	39	5.960399108	379	57.92285287	23	3.290035512	419	59.93586433	1	1	1	1	1	1	unbound	2.09472296	0.00995769	0
CG10591-RA	chr3L	5591657	5592789	-	3	0.672950529	2	0.448633686	1	0.152830746	1	0.152830746	8	1.144360178	0	0	1	1	1	1	1	1	unbound	6.32	0.5	0.39207774
CG10592-RA	chr3L	5585841	5588479	-	1	0.224316843	0	0	1	0.152830746	0	0	0	0	0	0	1	1	1	1	1	1	unbound	-1	0.5	1
CG10593-RA	chr2L	8521898	8524991	+	194	43.51746755	32	7.178138978	232	35.45673316	52	7.947198811	168	24.03156374	50	7.152251114	1	1	0.714309983	1	1	1	promoter & gene body	9.47076923	0.00015495	2.18E-53
CG10594-RA	chr3L	5583183	5585677	-	0	0	0	0	0	0	0	0	0	0	0	0	1	1	1	1	1	1	unbound	-1	1	1
CG10595-RB	chr2L	8482483	8488671	+	3	0.672950529	309	69.3139045	2	0.305661493	382	58.38134511	1	0.143045022	561	80.2482575	1	1	1	1	1	1	unbound	0.29774869	0.98101626	0
CG10596-RA	chr3L	5560001	5570446	-	23	5.15928739	4	0.897267372	54	8.252860304	16	2.445291942	81	11.5866468	25	3.576125557	1	1	1	0.46265589	1	1	unbound	52.3125	1.92E-19	3.69E-13
CG10600-RA	chr2L	18834498	18839672	-	36	8.07540635	230	51.5928739	36	5.501906869	332	50.73980779	50	7.152251114	322	46.06049717	1	1	1	1	1	1	unbound	4.91370482	1.25E-05	0
CG10601-RB	chr3L	12686742	12702491	+	87	19.51556535	45	10.09425794	103	15.74156688	81	12.37929046	20	2.860900446	52	7.438341158	1	1	2.54E-05	1	3.66E-05	1	promoter	193.461975	1.08E-38	2.89E-39
CG10602-RA	chr2L	18855124	18859240	-	14	3.140435803	61	13.68332743	18	2.750953435	95	14.5189209	28	4.005260624	133	19.02498796	1	1	1	1	1	1	unbound	1.33368421	0.33573529	5.08E-163
CG10605-RA	chr3L	12603331	12614908	+	0	0	1	0.224316843	0	0	1	0.152830746	0	0	0	0	1	1	1	1	1	1	unbound	0	1	0.99976876
CG10609-RB	chr3R	1232902	1238128	-	0	0	0	0	0	0	0	0	0	0	0	0	1	1	1	1	1	1	unbound	-1	1	1
CG10610-RA	chr3R	1682315	1683636	+	10	2.243168431	14	3.140435803	8	1.222645971	16	2.445291942	9	1.2874052	22	3.14699049	1	1	1	1	1	1	unbound	4.1	0.08404576	2.38E-17
CG10612-RA	chr3R	1223365	1224918	-	0	0	1	0.224316843	0	0	0	0	0	0	0	0	1	1	1	1	1	1	unbound	-1	1	1
CG10616-RA	chr3L	12464831	12467379	+	23	5.15928739	199	44.63905177	33	5.04341463	257	39.27750182	27	3.862215601	311	44.48700193	1	1	1	1	1	1	unbound	2.62844358	0.00282865	0
CG10617-RA	chrX	13253282	13262214	+	0	0	0	0	0	0	1	0.152830746	2	0.286090045	3	0.429135067	1	1	1	1	1	1	unbound	0	1	0.99571883
CG10618-RE	chr3R	21149027	21155034	-	691	155.0029386	1	0.224316843	716	109.4268144	1	0.152830746	721	103.1354611	0	0	1	1	1	1	1	1	promoter & gene body	-1	1	0
CG10619-RB	chr2L	18859500	18881256	-	53	11.88879268	2	0.448633686	64	9.781167768	2	0.305661493	84	12.01578187	3	0.429135067	1	1	1	1	1	1	unbound	6776	6.04E-36	0.99999899
CG10620-RA	chr3L	12523536	12526821	-	74	16.59944639	286	64.15461711	112	17.11704359	343	52.420946	137	19.59716805	471	67.37420549	1	1	1	1	1	1	unbound	8.60670554	5.08E-20	0
CG10621-RA	chr2L	18952206	18954422	-	107	24.00190221	20	4.486336861	137	20.93781225	30	4.584922391	146	20.88457325	49	7.009206092	1	1	1	1	1	1	unbound	75.504	7.13E-49	8.55E-30
CG10623-RA	chr2L	18955481	18957076	-	22	4.934970547	95	21.31010009	21	3.209445674	116	17.72836658	28	4.005260624	110	15.73495245	1	1	1	1	1	1	unbound	1.98232759	0.04462438	4.33E-199
CG10624-RB	chr3L	5552581	5554675	-	39	8.748356879	185	41.49861597	57	8.711352543	289	44.1680857	88	12.58796196	366	52.35447815	1	1	1	1	1	1	unbound	3.14387543	4.83E-06	0
CG10625-RH	chr3L	5531509	5544251	-	3	0.672950529	4	0.897267372	4	0.611322985	12	1.833968956	8	1.144360178	19	2.717855423	1	1	1	1	1	1	unbound	30.3675	0.11206897	0.25507773
CG10626-RA	chr3L	5505517	5522441	-	2	0.448633686	3	0.672950529	2	0.305661493	0	0	1	0.143045022	1	0.143045022	1	1	1	1	1	1	unbound	-1	0.16666667	1
CG10627-RA	chr3L	12520314	12523234	-	47	10.54289162	58	13.0103769	73	11.15664448	124	18.95101255	100	14.30450223	120	17.16540267	1	1	1	1	1	1	unbound	9.17258065	7.47E-10	5.37E-174
CG10628-RA	chr2L	19757243	19758601	-	9	2.018851587	16	3.589069489	14	2.139630449	32	4.890583884	25	3.576125557	42	6.007890936	1	1	1	1	1	1	unbound	3.75375	0.01876836	7.03E-42
CG10630-RA	chr3L	5490623	5492056	-	377	84.56744983	216	48.4524381	442	67.55118989	323	49.36433108	601	85.97005839	304	43.48568677	1	1	1	1	1	1	unbound	12.5894737	4.46E-94	0
CG10631-RA	chr2L	19742814	19756898	-	95	21.31010009	280	62.80871606	155	23.68876569	356	54.40774571	171	24.46069881	414	59.22063922	1	1	1	1	1	1	unbound	56.640927	9.57E-45	0
CG10632-RH	chr3L	12530612	12565635	-	33	7.402455821	761	170.7051176	36	5.501906869	937	143.2024093	48	6.866161069	1150	164.5017756	1	1	1	1	1	1	unbound	12.870064	2.57E-08	0
CG10633-RA	chr3L	5371886	5375921	-	0	0	2	0.448633686	0	0	0	0	0	0	1	0.143045022	1	1	1	1	1	1	unbound	-1	1	1
CG10637-RC	chr2L	18961111	18968737	-	61	13.68332743	146	32.75025909	89	13.60193643	197	30.10765703	152	21.74284339	237	33.90167028	1	1	1	1	1	1	unbound	19.1417767	1.46E-22	4.48E-267
CG10638-RB	chr3L	12492896	12494358	-	34	7.626772664	69	15.47786217	33	5.04341463	108	16.50572061	55	7.867476225	212	30.32554472	1	1	1	0.45100603	1	0.63228513	unbound	2.7612963	0.00239756	3.39E-188
CG10639-RA	chr2L	18971991	18974375	-	13	2.91611896	25	5.607921076	21	3.209445674	27	4.126430152	11	1.573495245	25	3.576125557	1	1	1	1	1	1	gene body	14.6533333	3.09E-06	9.30E-25
CG1064-RA	chr3R	1296666	1298476	+	12	2.691802117	58	13.0103769	26	3.973599406	66	10.08682926	26	3.719170579	80	11.44360178	1	1	1	1	1	1	unbound	5.15666667	0.00020612	4.95E-93
CG10640-RA	chr3L	5356252	5359273	-	65	14.5805948	76	17.04808007	99	15.13024389	138	21.090643	115	16.45017756	110	15.73495245	1	1	1	1	1	1	gene body	3.465	3.30E-09	1.16E-295
CG10641-RA	chr2L	18977748	18987276	-	313	70.21117188	3007	674.5207471	436	66.63420542	3964	605.8210786	623	89.11704888	4677	669.0215692	1	1	1	1	1	1	promoter & gene body	9.75746	6.95E-80	0
CG10642-RA	chr3L	5350321	5352500	-	25	5.607921076	81	18.16966429	23	3.515107166	126	19.25667404	33	4.720485735	174	24.88983388	1	1	1	1	1	1	promoter	3.06484127	0.00353158	2.19E-197
CG10646-RA	chr3L	12495566	12496952	-	18	4.037703175	34	7.626772664	17	2.598122688	52	7.947198811	19	2.717855423	52	7.438341158	1	1	1	1	1	1	promoter	2.55576923	0.05054516	4.66E-77
CG10648-RA	chrX	8795777	8797511	+	37	8.299723193	49	10.99152531	51	7.794368065	109	16.65855135	46	6.580071025	87	12.44491694	1	1	1	1	1	1	unbound	5.14862385	4.27E-07	3.41E-179
CG1065-RA	chr3L	3814251	3818383	+	101	22.65600115	111	24.89916958	135	20.63215076	177	27.05104211	169	24.17460876	194	27.75073432	1	1	1	1	1	1	unbound	9.71909605	5.30E-23	7.60000000000217e-312
CG10650-RA	chr2L	18993612	18995930	-	1	0.224316843	6	1.345901058	1	0.152830746	2	0.305661493	3	0.429135067	8	1.144360178	1	1	1	1	1	1	unbound	11.6217949	0.5	0.41771292
CG10651-RA	chr2L	20133843	20134901	-	0	0	0	0	0	0	0	0	0	0	0	0	1	1	1	1	1	1	unbound	-1	1	1
CG10653-RA	chr2L	19030838	19033493	-	89	19.96419903	120	26.91802117	105	16.04722837	136	20.78498151	139	19.8832581	178	25.46201397	1	1	1	1	1	1	unbound	16.3209559	3.08E-25	8.81E-203
CG10654-RA	chr3L	12498869	12500932	-	9	2.018851587	4	0.897267372	21	3.209445674	8	1.222645971	21	3.003945468	9	1.2874052	1	1	1	1	1	1	unbound	35.1675	4.17E-06	4.41E-05
CG10655-RA	chr2L	19049843	19051608	-	2	0.448633686	48	10.76720847	3	0.458492239	65	9.933998514	6	0.858270134	82	11.72969183	1	1	1	1	1	1	unbound	0.38923077	0.94243275	3.55E-92
CG10657-RA	chr3L	12484925	12490312	-	20	4.486336861	23	5.15928739	29	4.432091645	34	5.196245376	28	4.005260624	75	10.72837667	1	1	1	0.863135207	1	0.25576743	unbound	40.0894118	1.34E-09	5.73E-21
CG1066-RF	chr3L	2895213	2946419	+	0	0	1	0.224316843	1	0.152830746	1	0.152830746	0	0	0	0	1	1	1	1	1	1	unbound	207.66	0.5	0.99999992
CG10660-RA	chr3L	12479766	12483112	-	5	1.121584215	28	6.280871606	7	1.069815225	31	4.737753137	7	1.001315156	22	3.14699049	1	1	1	1	1	1	promoter & gene body	6.41064516	0.02802697	9.50E-25
CG10663-RC	chr3L	12468107	12474814	-	0	0	0	0	0	0	0	0	1	0.143045022	1	0.143045022	1	1	1	1	1	1	unbound	-1	1	1
CG10664-RB	chr2L	19958706	19960004	+	42	9.421307408	59	13.23469374	43	6.571722094	138	21.090643	44	6.29398098	137	19.59716805	1	1	1	1	1	1	unbound	-1	1	9.42E-266
CG10667-RA	chr2R	3409940	3413216	-	194	43.51746755	78	17.49671376	268	40.95864003	146	22.31328897	470	67.23116047	156	22.31502348	1	1	1	1	1	1	unbound	23.3868493	5.25E-34	3.80E-206
CG10670-RA	chr3L	5142945	5145472	-	6	1.345901058	37	8.299723193	4	0.611322985	50	7.641537318	7	1.001315156	47	6.723116047	1	1	1	1	1	1	unbound	1.6216	0.5	9.84E-56
CG10672-RA	chr3L	5133540	5134763	-	8	1.794534744	36	8.07540635	11	1.68113821	34	5.196245376	17	2.431765379	46	6.580071025	1	1	1	1	1	1	unbound	2.12647059	0.12824996	9.40E-48
CG10675-RA	chr3R	21155246	21156924	-	248	55.63057708	105	23.55326852	307	46.91903913	131	20.02082777	110	15.73495245	95	13.58927712	1	1	0.003341504	0.72834001	0.014450979	0.775710209	promoter & gene body	25.0887023	1.07E-77	2.52E-227
CG10680-RA	chr2L	19964172	19965493	+	1	0.224316843	0	0	0	0	1	0.152830746	0	0	1	0.143045022	1	1	1	1	1	1	unbound	0	1	0.47573643
CG10681-RA	chr3L	12494678	12495747	+	5	1.121584215	32	7.178138978	13	1.986799703	31	4.737753137	14	2.002630312	34	4.863530757	1	1	1	1	1	1	unbound	2.38193548	0.10140447	1.16E-45
CG10682-RA	chr3L	12497450	12498921	+	24	5.383604233	196	43.96610124	27	4.126430152	312	47.68319287	66	9.44097147	299	42.77046166	1	1	1	1	1	1	promoter	0.83942308	0.79308354	0
CG10686-RA	chr3L	12508160	12513214	+	253	56.75216129	408	91.52127197	326	49.82282332	664	101.4796156	403	57.64714398	587	83.96742808	1	1	1	1	1	1	promoter & gene body	21.8687952	9.35E-82	0
CG10687-RA	chr2L	19129864	19131866	-	92	20.63714956	192	43.06883387	110	16.8113821	252	38.51334808	148	21.1706633	230	32.90035512	1	1	1	1	1	1	unbound	6.49674603	1.35E-17	0
CG10688-RA	chr3L	12527680	12528615	+	10	2.243168431	29	6.505188449	22	3.36227642	42	6.418891347	23	3.290035512	42	6.007890936	1	1	1	1	1	1	unbound	2.27333333	0.03540385	1.33E-71
CG10689-RA	chr2L	19123998	19126939	-	7	1.570217901	72	16.1508127	13	1.986799703	72	11.00381374	15	2.145675334	106	15.16277236	1	1	1	1	1	1	unbound	4.06833333	0.01374036	6.69E-85
CG10693-RS	chr3R	20490085	20534111	+	0	0	0	0	0	0	2	0.305661493	0	0	1	0.143045022	1	1	1	1	1	1	unbound	0	1	0.73541107
CG10695-RA	chrX	6484901	6490667	+	42	9.421307408	269	60.34123078	71	10.85098299	408	62.35494452	84	12.01578187	556	79.53303239	1	1	1	1	1	1	unbound	8.89220588	9.07E-14	0
CG10697-RC	chr2L	19116480	19120302	-	6	1.345901058	6	1.345901058	3	0.458492239	10	1.528307464	8	1.144360178	15	2.145675334	1	1	1	1	1	1	unbound	9.948	0.11	0.00038849
CG10698-RA	chr3L	12332216	12344640	-	0	0	0	0	0	0	2	0.305661493	0	0	3	0.429135067	1	1	1	1	1	1	unbound	0	1	0.99912962
CG10699-RB	chr2L	19079234	19108108	-	0	0	0	0	0	0	0	0	1	0.143045022	0	0	1	1	1	1	1	1	unbound	-1	1	1
CG10700-RA	chr2L	19077376	19078995	-	0	0	0	0	0	0	0	0	0	0	0	0	1	1	1	1	1	1	unbound	-1	1	1
CG10702-RA	chr2L	19065272	19069850	-	1	0.224316843	2	0.448633686	4	0.611322985	4	0.611322985	4	0.572180089	6	0.858270134	1	1	1	1	1	1	unbound	40.78	0.03846154	0.4000346
CG10703-RA	chr3R	7053880	7056281	-	17	3.813386332	31	6.953822135	39	5.960399108	25	3.820768659	44	6.29398098	38	5.435710847	1	1	1	1	1	1	unbound	28.8648	3.98E-12	3.59E-22
CG10704-RA	chr3L	12415608	12425768	-	0	0	0	0	1	0.152830746	0	0	0	0	0	0	1	1	1	1	1	1	unbound	-1	0.5	1
CG10706-RM	chrX	5234270	5295156	+	5	1.121584215	4	0.897267372	7	1.069815225	13	1.986799703	0	0	16	2.288720356	1	1	1	1	0.723370789	1	promoter	92.1523077	0.004158	0.58830395
CG1071-RA	chr2L	21154293	21156220	-	46	10.31857478	105	23.55326852	84	12.83778269	158	24.14725793	70	10.01315156	190	27.17855423	1	1	1	1	1	1	unbound	7.49626582	6.47E-15	1.80E-273
CG10710-RA	chr3L	13509373	13512701	-	0	0	10	2.243168431	0	0	33	5.04341463	0	0	35	5.00657578	1	1	1	1	1	1	unbound	0	1	3.97E-27
CG10711-RA	chr3L	13504746	13506194	-	5	1.121584215	33	7.402455821	5	0.764153732	45	6.877383587	13	1.85958529	52	7.438341158	1	1	1	1	1	1	unbound	0.84266667	0.75674021	7.82E-63
CG10713-RA	chr3L	13422531	13428281	-	0	0	21	4.710653704	1	0.152830746	41	6.266060601	0	0	77	11.01446672	1	1	1	0.394080446	1	0.821630158	unbound	1.24585366	0.75301205	3.61E-27
CG10717-RB	chr3L	13375869	13377099	+	0	0	0	0	0	0	0	0	0	0	0	0	1	1	1	1	1	1	unbound	-1	1	1
CG10718-RA	chr2L	20075776	20089706	+	15	3.364752646	110	24.67485274	31	4.737753137	118	18.03402807	16	2.288720356	145	20.74152823	1	1	1	1	0.696679219	1	gene body	22.6562712	1.41E-08	3.78E-100
CG10719-RA	chr2L	19133837	19172572	+	150	33.64752646	607	136.1603237	212	32.40011823	890	136.0193643	271	38.76520104	1318	188.5333394	1	1	1	1	1	1	promoter & gene body	39.956573	7.94E-59	0
CG1072-RB	chr3L	3846210	3861697	+	8	1.794534744	4	0.897267372	8	1.222645971	5	0.764153732	8	1.144360178	3	0.429135067	1	1	1	1	1	1	gene body	239.12	0.0008238	0.99107657
CG10721-RA	chr2L	20091679	20093111	+	14	3.140435803	28	6.280871606	14	2.139630449	30	4.584922391	18	2.574810401	38	5.435710847	1	1	1	1	1	1	unbound	4.34466667	0.00788723	1.68E-37
CG10722-RB	chr2L	20094096	20096253	+	15	3.364752646	93	20.8614664	19	2.903784181	100	15.28307464	20	2.860900446	93	13.30318707	1	1	1	1	1	1	unbound	1.8216	0.15642263	1.00E-147
CG10724-RA	chr3L	13405945	13409554	+	61	13.68332743	297	66.62210239	64	9.781167768	359	54.86623795	100	14.30450223	353	50.49489286	1	1	1	1	1	1	unbound	5.18440111	2.77E-09	0
CG10725-RB	chr3L	13431055	13432109	+	0	0	0	0	0	0	0	0	0	0	0	0	1	1	1	1	1	1	unbound	-1	1	1
CG10726-RB	chr2L	20058164	20060970	-	8	1.794534744	88	19.73988219	11	1.68113821	113	17.26987434	9	1.2874052	115	16.45017756	1	1	1	1	1	1	unbound	2.24477876	0.09749988	1.41E-156
CG10728-RA	chr2L	20064255	20065689	-	25	5.607921076	26	5.832237919	25	3.820768659	41	6.266060601	41	5.864845913	53	7.581386181	1	1	1	1	1	1	unbound	5.69512195	7.77E-05	4.95E-56
CG10733-RD	chr3L	6088093	6089617	+	56	12.56174321	155	34.76911067	59	9.017014036	216	33.01144122	99	14.16145721	217	31.04076983	1	1	1	1	1	1	unbound	2.69958333	4.90E-05	0
CG10734-RA	chr2R	12044916	12046299	-	1	0.224316843	0	0	0	0	0	0	1	0.143045022	1	0.143045022	1	1	1	1	1	1	unbound	-1	1	1
CG10737-RE	chr2R	15051652	15065728	+	791	177.4346229	224	50.24697284	858	131.1287804	319	48.75300809	1159	165.7891808	427	61.08022451	1	1	1	1	1	1	promoter & gene body	145.913793	0	0
CG10738-RA	chr3L	13453362	13458118	+	0	0	4	0.897267372	0	0	4	0.611322985	0	0	3	0.429135067	1	1	1	1	1	1	unbound	0	1	0.4308719
CG10739-RA	chr2L	19186073	19189938	+	27	6.056554762	96	21.53441693	32	4.890583884	108	16.50572061	42	6.007890936	143	20.45543819	1	1	1	1	1	1	unbound	9.65592593	4.04E-07	2.72E-130
CG10741-RB	chr3L	13479945	13495504	+	19	4.262020018	1330	298.3414013	21	3.209445674	1880	287.3218032	35	5.00657578	2088	298.6780065	1	1	1	1	1	1	gene body	0.7748617	0.82687048	0
CG10743-RB	chr3L	13506458	13509376	+	28	6.280871606	133	29.83414013	45	6.877383587	161	24.60575017	72	10.2992416	221	31.61294992	1	1	1	1	1	1	unbound	6.60546584	3.41E-08	2.01E-243
CG10747-RA	chr2L	20089629	20091105	-	22	4.934970547	31	6.953822135	17	2.598122688	38	5.807568362	25	3.576125557	38	5.435710847	1	1	1	1	1	1	unbound	4.10947368	0.00685402	4.10E-50
CG1075-RA	chr3R	1853488	1854480	+	0	0	0	0	0	0	0	0	0	0	0	0	1	1	1	1	1	1	unbound	-1	1	1
CG10750-RA	chr2L	19300305	19301600	+	0	0	0	0	0	0	0	0	0	0	0	0	1	1	1	1	1	1	unbound	-1	1	1
CG10752-RA	chr3L	12945783	12947662	-	0	0	0	0	0	0	0	0	0	0	0	0	1	1	1	1	1	1	unbound	-1	1	1
CG10753-RA	chr3L	12726459	12727708	-	55	12.33742637	48	10.76720847	72	11.00381374	64	9.781167768	78	11.15751174	62	8.868791381	1	1	1	1	1	1	unbound	7.84109375	1.45E-12	9.37E-105
CG10754-RA	chr3L	12806128	12807081	-	8	1.794534744	6	1.345901058	12	1.833968956	12	1.833968956	24	3.433080535	21	3.003945468	1	1	1	1	1	1	unbound	4.53	0.01523826	6.38E-15
CG10755-RA	chrX	2073024	2075034	+	6	1.345901058	3	0.672950529	6	0.916984478	7	1.069815225	6	0.858270134	4	0.572180089	1	1	1	1	1	1	unbound	10.7785714	0.0774763	0.0002369
CG10759-RA	chrX	8058299	8059741	-	15	3.364752646	11	2.467485274	25	3.820768659	9	1.375476717	12	1.716540267	19	2.717855423	1	1	1	1	1	1	unbound	25.12	8.89E-08	9.64E-08
CG10761-RA	chrX	8055568	8056750	-	2	0.448633686	2	0.448633686	3	0.458492239	0	0	4	0.572180089	3	0.429135067	1	1	1	1	1	1	unbound	-1	0.05	1
CG10763-RA	chrX	8044764	8046314	-	1	0.224316843	5	1.121584215	2	0.305661493	10	1.528307464	8	1.144360178	17	2.431765379	1	1	1	1	1	1	unbound	2.082	0.5	1.80E-08
CG10764-RA	chr2R	13340903	13343234	+	11	2.467485274	1	0.224316843	8	1.222645971	2	0.305661493	13	1.85958529	1	0.143045022	1	1	1	1	1	1	unbound	73.2	0.00273875	0.42228819
CG1077-RA	chr3R	1993204	1996032	+	0	0	0	0	0	0	0	0	2	0.286090045	0	0	1	1	1	1	1	1	unbound	-1	1	1
CG10772-RF	chr3R	21177466	21298778	-	418	93.7644404	1129	253.2537158	674	103.0079231	1818	277.8462969	672	96.12625497	2632	376.4944986	1	1	1	1	1	1	gene body	265.484819	1.45E-219	0
CG10776-RA	chr3L	4064146	4071713	-	9	2.018851587	0	0	11	1.68113821	0	0	1	0.143045022	0	0	1	1	0.123797443	1	0.712003256	1	promoter & gene body	-1	1.70E-05	1
CG10777-RB	chrX	7818151	7825392	-	128	28.71255591	213	47.77948757	169	25.82839614	373	57.00586839	234	33.47253521	502	71.80860118	1	1	1	1	1	1	gene body	30.1073727	7.04E-47	0
CG10778-RA	chrX	7825762	7827335	-	90	20.18851587	74	16.59944639	118	18.03402807	117	17.88119732	124	17.73758276	125	17.88062778	1	1	1	1	1	1	unbound	10.73	2.22E-24	3.02E-202
CG1078-RA	chr3R	310759	313185	+	109	24.45053589	81	18.16966429	150	22.92461196	85	12.99061344	206	29.46727459	94	13.44623209	1	1	1	1	1	1	unbound	33.5176471	9.49E-45	1.81E-114
CG10795-RA	chr2R	17270732	17271818	-	17	3.813386332	39	8.748356879	14	2.139630449	49	7.488706572	20	2.860900446	54	7.724431203	1	1	1	1	1	1	unbound	1.67428571	0.17827192	3.66E-80
CG10798-RA	chrX	3267197	3280049	+	819	183.7154945	2240	502.4697284	1050	160.4722837	3162	483.25082	637	91.11967919	2821	403.5300078	1	1	0.272889243	1	0.274790698	1	promoter & gene body	40.4459203	3.85E-293	0
CG10800-RA	chr2L	6852347	6853876	+	29	6.505188449	68	15.25354533	50	7.641537318	98	14.97741314	57	8.15356627	118	16.87931263	1	1	1	1	1	1	unbound	5.24489796	8.26E-08	4.86E-164
CG10801-RA	chrX	3354660	3356488	+	3	0.672950529	18	4.037703175	7	1.069815225	26	3.973599406	4	0.572180089	18	2.574810401	1	1	1	1	1	1	unbound	2.55192308	0.21241098	2.85E-27
CG10802-RA	chrX	3377020	3378593	+	35	7.851089507	75	16.82376323	48	7.335875826	126	19.25667404	58	8.296611292	134	19.16803299	1	1	1	1	1	1	unbound	3.74349206	2.31E-05	9.87E-222
CG10803-RA	chrX	3379691	3382941	+	38	8.524040036	95	21.31010009	39	5.960399108	159	24.30008867	51	7.295296136	179	25.60505899	1	1	1	1	1	1	unbound	6.20603774	1.37E-06	5.39E-231
CG10804-RB	chrX	3370709	3376355	-	0	0	0	0	0	0	0	0	0	0	0	0	1	1	1	1	1	1	unbound	-1	1	1
CG10805-RA	chr2L	6854144	6860864	+	52	11.66447584	186	41.72293281	86	13.14344419	288	44.01525495	96	13.73232214	300	42.91350668	1	1	1	1	1	1	unbound	18.1154167	5.40E-21	0
CG10806-RB	chr2L	6860903	6870387	-	0	0	1	0.224316843	1	0.152830746	53	8.100029557	1	0.143045022	4	0.572180089	1	3.29E-08	1	1	1	1.63E-08	unbound	1.69188679	0.75233645	2.26E-28
CG10808-RA	chr2R	9729255	9733759	-	34	7.626772664	44	9.869941094	56	8.558521797	65	9.933998514	53	7.581386181	77	11.01446672	1	1	1	1	1	1	unbound	34.2978462	2.90E-17	9.99E-61
CG10809-RA	chr3L	9850688	9852957	-	53	11.88879268	53	11.88879268	97	14.8245824	83	12.68495195	108	15.44886241	87	12.44491694	1	1	1	1	1	1	unbound	16.5491566	1.48E-19	3.95E-114
CG1081-RA	chr3R	1394680	1396213	+	26	5.832237919	120	26.91802117	47	7.183045079	152	23.23027345	56	8.010521247	172	24.60374383	1	1	1	1	1	1	unbound	3.05526316	7.67E-05	6.95E-282
CG10811-RA	chr4	935911	951310	-	51	11.440159	1001	224.5411599	56	8.558521797	1618	247.2801476	73	10.44228663	1600	228.8720356	1	1	1	1	1	1	gene body	4.67336836	1.08E-07	0
CG10814-RA	chr2R	9263476	9265234	-	1	0.224316843	1	0.224316843	5	0.764153732	2	0.305661493	2	0.286090045	1	0.143045022	1	1	1	1	1	1	unbound	31.45	0.05128205	0.26081674
CG1082-RA	chr3R	3362409	3364333	-	5	1.121584215	2	0.448633686	7	1.069815225	4	0.611322985	9	1.2874052	8	1.144360178	1	1	1	1	1	1	unbound	21.36	0.02863777	0.02735272
CG10823-RA	chr3R	17102557	17119720	-	0	0	0	0	0	0	1	0.152830746	0	0	0	0	1	1	1	1	1	1	unbound	0	1	0.99932356
CG10825-RB	chr3R	16955954	16958402	+	6	1.345901058	37	8.299723193	17	2.598122688	54	8.252860304	23	3.290035512	57	8.15356627	1	1	1	1	1	1	unbound	4.32666667	0.01274399	1.02E-62
CG10830-RA	chr3R	16720174	16723042	-	0	0	0	0	0	0	1	0.152830746	0	0	0	0	1	1	1	1	1	1	unbound	0	1	0.84458882
CG10833-RA	chr2L	5210465	5212450	+	9	2.018851587	3	0.672950529	9	1.375476717	4	0.611322985	25	3.576125557	10	1.430450223	1	1	1	1	1	1	unbound	33.39	0.00180374	0.03111501
CG10837-RE	chr2RHet	2901802	2903663	+	80	17.94534744	208	46.65790336	109	16.65855135	308	47.07186988	108	15.44886241	313	44.77309197	1	1	1	1	1	1	unbound	4.72467533	2.53E-14	0
CG1084-RA	chr3R	207054	212741	+	90	20.18851587	375	84.11881615	134	20.47932001	547	83.59841826	130	18.5958529	678	96.9845251	1	1	1	1	1	1	unbound	12.7042779	2.16E-29	0
CG10840-RB	chr3L	3428654	3460569	-	134	30.05845697	3380	758.1909295	218	33.31710271	4660	712.1912781	211	30.1824997	4802	686.902197	1	1	1	1	1	1	gene body	14.5188155	3.83E-47	0
CG10841-RA	chr3R	9457663	9460590	+	0	0	0	0	0	0	0	0	1	0.143045022	1	0.143045022	1	1	1	1	1	1	unbound	-1	1	1
CG10844-RD	chr2R	4747907	4775602	+	0	0	0	0	0	0	1	0.152830746	0	0	1	0.143045022	1	1	1	1	1	1	gene body	0	1	1
CG10846-RB	chr2L	15004020	15006539	+	0	0	0	0	0	0	1	0.152830746	0	0	0	0	1	1	1	1	1	1	unbound	0	1	0.55424616
CG10847-RB	chr3L	3818680	3841208	+	83	18.61829797	339	76.0434098	91	13.90759792	494	75.49838871	105	15.01972734	546	78.10258216	1	1	1	1	1	1	unbound	8.77550607	6.74E-14	0
CG10849-RA	chr3L	3903510	3905033	+	196	43.96610124	123	27.5909717	206	31.48313375	183	27.96802659	315	45.05918202	203	29.03813952	1	1	1	1	1	1	unbound	11.5044809	6.18E-43	0
CG10850-RB	chr3L	3905358	3907908	+	19	4.262020018	51	11.440159	25	3.820768659	84	12.83778269	25	3.576125557	101	14.44754725	1	1	1	1	1	1	unbound	5.36642857	0.00035648	1.75E-110
CG10855-RA	chr3L	3803834	3806456	-	75	16.82376323	69	15.47786217	98	14.97741314	103	15.74156688	97	13.87536716	100	14.30450223	1	1	1	1	1	1	unbound	19.6939806	1.92E-25	1.17E-142
CG10859-RA	chr2L	13396392	13398599	-	2	0.448633686	2	0.448633686	0	0	4	0.611322985	1	0.143045022	7	1.001315156	1	1	1	1	1	1	unbound	0	1	0.04764256
CG1086-RG	chr3L	914073	982582	+	0	0	1	0.224316843	0	0	11	1.68113821	0	0	3	0.429135067	1	1	1	1	1	1	gene body	0	1	0.99994656
CG10862-RA	chr3L	3653465	3654771	-	1	0.224316843	0	0	0	0	0	0	0	0	2	0.286090045	1	1	1	1	1	1	unbound	-1	1	1
CG10863-RA	chr3L	3941008	3942461	-	720	161.508127	69	15.47786217	925	141.3684404	84	12.83778269	1025	146.6211478	82	11.72969183	1	1	1	1	1	1	promoter & gene body	98.325	0	2.41E-138
CG10866-RA	chr3L	3936597	3937942	-	34	7.626772664	85	19.06693166	42	6.418891347	111	16.96421285	71	10.15619658	138	19.74021307	1	1	1	1	1	1	unbound	3.1972973	0.0001111	6.81E-201
CG10868-RA	chr3R	19090364	19106571	-	17	3.813386332	9	2.018851587	18	2.750953435	15	2.292461196	6	0.858270134	18	2.574810401	1	1	0.281723256	1	1	1	promoter & gene body	118.392	1.51E-07	0.01368284
CG10874-RB	chr2L	2189916	2192373	-	31	6.953822135	135	30.28277381	31	4.737753137	238	36.37371764	52	7.438341158	231	33.04340015	1	1	1	1	1	1	unbound	2.54773109	0.00344328	0
CG1088-RB	chr3R	1417530	1420429	+	197	44.19041808	471	105.6532331	307	46.91903913	722	110.3437989	312	44.63004695	703	100.5606507	1	1	1	1	1	1	unbound	10.0552355	1.44E-59	0
CG10880-RA	chr2L	2214972	2216304	-	53	11.88879268	48	10.76720847	99	15.13024389	53	8.100029557	91	13.01709703	67	9.584016493	1	1	1	1	1	1	unbound	15.5411321	3.49E-24	2.28E-80
CG10882-RA	chr2L	2231777	2236839	-	54	12.11310952	423	94.88602461	74	11.30947523	658	100.5626311	96	13.73232214	583	83.39524799	1	1	1	1	1	1	unbound	5.12826748	6.52E-11	0
CG10887-RA	chr3R	15940660	15942805	+	0	0	0	0	0	0	0	0	0	0	0	0	1	1	1	1	1	1	unbound	-1	1	1
CG10888-RA	chr3R	15906772	15908172	-	0	0	0	0	0	0	0	0	0	0	0	0	1	1	1	1	1	1	unbound	-1	1	1
CG10889-RA	chr3R	15859603	15861758	-	22	4.934970547	48	10.76720847	39	5.960399108	63	9.628337021	61	8.725746359	82	11.72969183	1	1	1	1	1	1	unbound	9.98253968	1.97E-08	2.48E-81
CG1089-RA	chr3R	3359951	3362272	-	3	0.672950529	2	0.448633686	5	0.764153732	2	0.305661493	9	1.2874052	4	0.572180089	1	1	1	1	1	1	unbound	45.525	0.01048951	0.4198683
CG10890-RC	chr2L	8438277	8442352	+	22	4.934970547	75	16.82376323	38	5.807568362	112	17.11704359	36	5.149620802	163	23.31633863	1	1	1	1	1	1	unbound	12.1260714	3.17E-09	6.72E-134
CG10895-RB	chr2L	20061511	20064381	+	125	28.03960538	168	37.68522963	167	25.52273464	175	26.74538061	187	26.74941917	188	26.89246419	1	1	1	1	1	1	unbound	22.3362857	3.61E-44	3.45E-272
CG10897-RA	chr2R	7466385	7503466	-	46	10.31857478	2054	460.7467956	45	6.877383587	2993	457.4224239	145	20.74152823	2972	425.1298062	1	1	1	1	0.489692983	1	promoter & gene body	3.31986636	5.30E-05	0
CG10898-RA	chr3R	7383526	7385599	+	13	2.91611896	34	7.626772664	24	3.667937913	46	7.030214333	23	3.290035512	74	10.58533165	1	1	1	1	1	1	unbound	8.20173913	1.61E-05	9.96E-55
CG10899-RA	chr3R	20682105	20683263	-	1	0.224316843	0	0	2	0.305661493	3	0.458492239	3	0.429135067	8	1.144360178	1	1	1	0.672818245	1	1	unbound	4.38666667	0.5	0.01580397
CG1090-RB	chr3R	185606	192577	+	11	2.467485274	4	0.897267372	15	2.292461196	9	1.375476717	4	0.572180089	13	1.85958529	1	1	0.456527917	1	0.712003256	1	gene body	104.566667	1.20E-06	0.0643013
CG10901-RA	chr3R	4760852	4764123	+	3	0.672950529	20	4.486336861	7	1.069815225	37	5.654737616	7	1.001315156	55	7.867476225	1	1	1	1	1	1	unbound	3.73783784	0.10080124	2.82E-32
CG10903-RA	chr3R	3856550	3857867	+	10	2.243168431	22	4.934970547	16	2.445291942	39	5.960399108	17	2.431765379	53	7.581386181	1	1	1	1	1	1	promoter	2.30153846	0.08568758	8.48E-55
CG10904-RA	chr2R	19856584	19857557	-	16	3.589069489	34	7.626772664	22	3.36227642	48	7.335875826	28	4.005260624	63	9.011836403	1	1	1	1	1	1	unbound	2.069375	0.05477781	1.45E-82
CG10907-RA	chr3L	11786649	11788521	+	11	2.467485274	29	6.505188449	8	1.222645971	44	6.72455284	10	1.430450223	50	7.152251114	1	1	1	1	1	1	unbound	2.49272727	0.17896777	3.82E-54
CG10908-RA	chr2L	1974125	1975422	+	26	5.832237919	111	24.89916958	22	3.36227642	148	22.61895046	32	4.577440713	132	18.88194294	1	1	1	1	1	1	unbound	1.18324324	0.36972328	2.01E-289
CG10909-RA	chr3R	8735903	8737014	-	0	0	0	0	0	0	0	0	0	0	0	0	1	1	1	1	1	1	unbound	-1	1	1
CG10910-RB	chr2R	13907753	13909911	+	0	0	0	0	0	0	0	0	0	0	0	0	1	1	1	1	1	1	unbound	-1	1	1
CG10911-RA	chr2R	13940052	13941569	-	0	0	0	0	0	0	0	0	0	0	0	0	1	1	1	1	1	1	unbound	-1	1	1
CG10912-RA	chr2R	13943568	13944564	-	0	0	0	0	0	0	0	0	0	0	0	0	1	1	1	1	1	1	unbound	-1	1	1
CG10913-RA	chr2R	14013854	14015715	+	276	61.91144868	90	20.18851587	460	70.30214333	140	21.39630449	384	54.92928855	158	22.60111352	1	1	1	1	1	1	unbound	43.2285714	2.94E-143	3.81E-238
CG10914-RA	chr2R	14045771	14047815	+	30	6.729505292	75	16.82376323	49	7.488706572	103	15.74156688	54	7.724431203	105	15.01972734	1	1	1	1	1	1	unbound	7.04087379	6.98E-09	1.58E-156
CG10915-RA	chr2R	14048228	14051719	+	19	4.262020018	154	34.54479383	27	4.126430152	235	35.9152254	36	5.149620802	242	34.61689539	1	1	1	1	1	1	unbound	3.43187234	0.00065418	0
CG10916-RA	chr2R	14061293	14062195	+	119	26.69370432	89	19.96419903	196	29.95482629	133	20.32648927	270	38.62215601	182	26.03419405	1	1	1	1	1	1	unbound	5.09541353	1.89E-20	1.29E-293
CG10917-RA	chr2R	14120271	14123816	+	5	1.121584215	0	0	9	1.375476717	1	0.152830746	0	0	0	0	1	1	1	1	0.299749108	1	promoter & gene body	273.78	5.95E-05	0.90888335
CG10919-RA	chr3R	3583892	3585336	+	0	0	2	0.448633686	1	0.152830746	3	0.458492239	0	0	7	1.001315156	1	1	1	1	1	1	unbound	3.10333333	0.5	0.03830156
CG1092-RA	chr3R	92677	94166	+	573	128.5335511	424	95.11034146	671	102.5494308	569	86.96069468	649	92.83621946	516	73.81123149	1	1	1	1	1	1	promoter	11.4111775	8.47E-136	0
CG10920-RA	chrX	7746535	7748246	-	0	0	0	0	0	0	1	0.152830746	0	0	0	0	1	1	1	1	1	1	unbound	0	1	0.61254894
CG10923-RA	chr3L	9355731	9360026	-	12	2.691802117	29	6.505188449	17	2.598122688	39	5.960399108	11	1.573495245	32	4.577440713	1	1	1	1	1	1	unbound	3.98461539	0.0120457	7.91E-51
CG10924-RA	chr2R	14414936	14423263	+	1	0.224316843	4	0.897267372	8	1.222645971	11	1.68113821	1	0.143045022	18	2.574810401	1	1	1	1	1	1	gene body	30.6181818	0.00154553	0.00066224
CG10927-RA	chr2R	14500599	14501759	+	5	1.121584215	25	5.607921076	12	1.833968956	36	5.501906869	16	2.288720356	42	6.007890936	1	1	1	1	1	1	promoter & gene body	1.6475	0.28640511	9.02E-53
CG10930-RA	chr2R	13842900	13844075	-	0	0	0	0	0	0	0	0	0	0	0	0	1	1	1	1	1	1	unbound	-1	1	1
CG10931-RA	chr2R	13636439	13637644	+	0	0	0	0	0	0	0	0	0	0	1	0.143045022	1	1	1	1	1	1	unbound	-1	1	1
CG10932-RA	chrX	7781300	7782814	-	44	9.869941094	41	9.196990565	39	5.960399108	64	9.781167768	51	7.295296136	58	8.296611292	1	1	1	1	1	1	unbound	6.020625	8.96E-07	2.00E-96
CG10934-RA	chr2R	13609843	13610886	+	0	0	0	0	0	0	0	0	0	0	0	0	1	1	1	1	1	1	unbound	-1	1	1
CG10936-RA	chr2R	13492456	13526639	-	0	0	0	0	0	0	3	0.458492239	0	0	3	0.429135067	1	1	1	1	1	1	unbound	0	1	0.65944081
CG10938-RB	chr2R	13300273	13301274	+	125	28.03960538	63	14.13196111	145	22.16045822	76	11.61513672	171	24.46069881	82	11.72969183	1	1	1	1	1	1	unbound	9.21052632	2.35E-25	6.21E-143
CG10939-RA	chr2R	13282101	13292678	+	10	2.243168431	9	2.018851587	15	2.292461196	11	1.68113821	30	4.291350668	19	2.717855423	1	1	1	1	1	1	unbound	137.222727	1.72E-06	0.17671511
CG10943-RA	chr3L	12854892	12855818	-	0	0	0	0	0	0	0	0	0	0	0	0	1	1	1	1	1	1	unbound	-1	1	1
CG10944-RA	chrX	7793653	7795319	-	149	33.42320962	217	48.67675494	212	32.40011823	342	52.26811526	256	36.6195257	316	45.20222704	1	1	1	1	1	1	unbound	6.90549708	5.27E-34	0
CG10946-RA	chrX	7799665	7801814	-	0	0	1	0.224316843	3	0.458492239	3	0.458492239	3	0.429135067	4	0.572180089	1	1	1	1	1	1	unbound	5.49666667	0.5	0.14256731
CG10947-RC	chr2L	20385293	20399394	-	21	4.710653704	0	0	21	3.209445674	5	0.764153732	69	9.870106537	2	0.286090045	1	1	1	1	1	1	unbound	543.36	1.13E-09	0.98149945
CG10950-RA	chr2R	13082643	13084669	+	0	0	0	0	0	0	0	0	0	0	0	0	1	1	1	1	1	1	unbound	-1	1	1
CG10951-RA	chr3R	20648123	20651245	-	6	1.345901058	170	38.13386332	7	1.069815225	244	37.29070211	26	3.719170579	301	43.05655171	1	1	1	1	1	1	unbound	0.53729508	0.91330904	0
CG10952-RB	chrX	14865288	14899359	+	0	0	110	24.67485274	0	0	190	29.03784181	0	0	209	29.89640966	1	1	1	1	1	1	promoter	0	1	3.02E-94
CG10953-RA	chr2R	13052966	13054006	-	0	0	0	0	0	0	0	0	1	0.143045022	0	0	1	1	1	1	1	1	unbound	-1	1	1
CG10955-RA	chr2R	18262596	18265352	+	56	12.56174321	111	24.89916958	78	11.92079822	161	24.60575017	84	12.01578187	181	25.89114903	1	1	1	1	1	1	unbound	10.9248447	4.64E-17	3.22E-248
CG10956-RB	chr2R	13010398	13011742	-	0	0	0	0	0	0	0	0	1	0.143045022	0	0	1	1	1	1	1	1	unbound	-1	1	1
CG10958-RA	chrX	8026306	8029000	+	8	1.794534744	31	6.953822135	10	1.528307464	55	8.40569105	10	1.430450223	58	8.296611292	1	1	1	1	1	1	unbound	3.18981818	0.10271754	1.63E-61
CG10959-RA	chrX	8042821	8044719	+	2	0.448633686	25	5.607921076	6	0.916984478	34	5.196245376	4	0.572180089	40	5.721800891	1	1	1	1	1	1	unbound	2.05441177	0.3557329	2.99E-38
CG10960-RC	chr3L	12817982	12836200	-	274	61.462815	153	34.32047699	304	46.4605469	184	28.12085733	200	28.60900446	161	23.03024859	1	1	0.24767038	1	0.846277912	1	promoter & gene body	163.581739	2.01E-113	2.52E-178
CG10961-RA	chrX	8048623	8051417	-	5	1.121584215	64	14.35627796	6	0.916984478	94	14.36609016	8	1.144360178	109	15.59190743	1	1	1	1	1	1	unbound	0.97489362	0.63958978	1.90E-123
CG10967-RB	chr3L	12778231	12798170	-	211	47.33085388	199	44.63905177	300	45.84922391	288	44.01525495	348	49.77966775	301	43.05655171	1	1	1	1	1	1	gene body	86.5729167	3.02E-101	0
CG10969-RA	chr3L	12772028	12774121	-	0	0	2	0.448633686	1	0.152830746	1	0.152830746	0	0	0	0	1	1	1	1	1	1	unbound	15.55	0.5	0.70611973
CG10970-RA	chrX	8963632	8965441	-	7	1.570217901	77	17.27239692	13	1.986799703	126	19.25667404	17	2.431765379	185	26.46332912	1	1	1	1	1	1	unbound	1.33714286	0.33204973	2.00E-211
CG10972-RA	chr2R	18314983	18317089	+	0	0	1	0.224316843	1	0.152830746	0	0	4	0.572180089	1	0.143045022	1	1	1	1	1	1	unbound	-1	0.5	1
CG10973-RA	chr3L	12746332	12747853	-	12	2.691802117	56	12.56174321	15	2.292461196	72	11.00381374	24	3.433080535	59	8.439656314	1	1	1	1	1	1	unbound	1.98527778	0.12667015	1.12E-111
CG10975-RA	chr3L	12728061	12734668	+	24	5.383604233	178	39.92839806	51	7.794368065	294	44.93223943	39	5.578755869	354	50.63793789	1	1	1	1	1	1	unbound	9.34591837	6.04E-10	0
CG10979-RA	chr3R	1620428	1624348	+	31	6.953822135	251	56.30352761	27	4.126430152	366	55.93605317	48	6.866161069	372	53.21274829	1	1	1	1	1	1	unbound	2.05513661	0.0368814	0
CG10986-RB	chrX	13621236	13630237	-	14	3.140435803	153	34.32047699	24	3.667937913	247	37.74919435	27	3.862215601	262	37.47779584	1	1	1	1	1	1	gene body	8.19012146	1.63E-05	7.08E-286
CG10988-RA	chrX	13630600	13638654	-	18	4.037703175	57	12.78606005	29	4.432091645	84	12.83778269	36	5.149620802	86	12.30187192	1	1	1	1	1	1	unbound	9.36	2.26E-06	3.03E-99
CG1099-RA	chr2L	21137131	21142345	-	62	13.90764427	229	51.36855706	91	13.90759792	366	55.93605317	152	21.74284339	446	63.79807994	1	1	1	1	1	1	promoter & gene body	11.4630055	1.11E-19	0
CG10990-RA	chrX	13640661	13649431	-	569	127.6362837	897	201.2122082	697	106.5230302	1255	191.8025867	874	125.0213495	1203	172.0831618	1	1	1	1	1	1	promoter & gene body	45.6187888	1.81E-205	0
CG10992-RA	chrX	13674051	13676087	-	201	45.08768545	51	11.440159	242	36.98504062	82	12.5321212	84	12.01578187	54	7.724431203	1	1	0.001776386	1	0.004838442	1	promoter	45.2717073	3.13E-79	3.43E-117
CG10997-RA	chrX	13707475	13716334	-	365	81.87564771	723	162.1810775	383	58.53417586	1040	158.9439762	440	62.9398098	1081	154.6316691	1	1	1	1	1	1	promoter & gene body	30.1236923	8.89E-102	0
CG10998-RA	chrX	20894417	20896915	-	18	4.037703175	15	3.364752646	18	2.750953435	23	3.515107166	21	3.003945468	36	5.149620802	1	1	1	1	1	1	unbound	15.6365217	2.84E-05	2.89E-19
CG1100-RA	chr3R	1615241	1617291	+	39	8.748356879	200	44.86336861	43	6.571722094	315	48.14168511	68	9.727061515	310	44.34395691	1	1	1	1	1	1	unbound	2.06533333	0.00614738	0
CG11000-RB	chr3R	1628877	1633991	+	3	0.672950529	30	6.729505292	4	0.611322985	57	8.711352543	6	0.858270134	68	9.727061515	1	1	1	1	1	1	unbound	0.81499203	0.75217391	5.08E-47
CG11001-RA	chr2R	15177618	15178467	+	158	35.4420612	75	16.82376323	179	27.3567036	107	16.35288986	203	29.03813952	111	15.87799747	1	1	1	1	1	1	unbound	5.82168224	5.92E-23	4.38E-233
CG11007-RA	chr2R	15390562	15391773	+	10	2.243168431	39	8.748356879	12	1.833968956	36	5.501906869	13	1.85958529	41	5.864845913	1	1	1	1	1	1	unbound	2.16944444	0.14184798	1.27E-51
CG11009-RA	chr3L	12843292	12846270	+	28	6.280871606	148	33.19889277	32	4.890583884	206	31.48313375	51	7.295296136	180	25.74810401	1	1	1	1	1	1	unbound	3.84466019	0.00011859	0
CG1101-RA	chr3R	2903618	2906108	-	46	10.31857478	408	91.52127197	63	9.628337021	559	85.43238722	78	11.15751174	662	94.69580475	1	1	1	1	1	1	unbound	2.17155635	0.0004958	0
CG11010-RA	chr3L	12846648	12850021	+	9	2.018851587	36	8.07540635	18	2.750953435	46	7.030214333	15	2.145675334	38	5.435710847	1	1	1	1	1	1	unbound	10.5917391	0.00013507	3.66E-43
CG11012-RA	chr2L	20372473	20373866	-	0	0	0	0	0	0	0	0	1	0.143045022	1	0.143045022	1	1	1	1	1	1	unbound	-1	1	1
CG11015-RA	chr2L	6557817	6559308	+	39	8.748356879	74	16.59944639	46	7.030214333	127	19.40950479	64	9.154881426	86	12.30187192	1	1	1	1	1	1	unbound	3.50433071	3.02E-05	2.51E-228
CG11018-RA	chr2R	15549940	15551243	+	0	0	0	0	0	0	1	0.152830746	0	0	0	0	1	1	1	1	1	1	unbound	0	1	0.46825195
CG11019-RA	chr2L	20426406	20427375	+	3	0.672950529	1	0.224316843	5	0.764153732	2	0.305661493	5	0.715225111	3	0.429135067	1	1	1	1	1	1	unbound	9.34	0.12121212	0.05312477
CG1102-RC	chr3R	133631	135559	+	526	117.9906594	39	8.748356879	621	94.90789349	77	11.76796747	21	3.003945468	7	1.001315156	1	1	1.94E-17	0.000147075	5.83E-17	2.83E-08	promoter	113.418701	9.25E-239	1.81E-110
CG11020-RA	chr2L	5346236	5363640	+	0	0	2	0.448633686	0	0	7	1.069815225	1	0.143045022	3	0.429135067	1	1	1	1	1	1	unbound	0	1	0.97835317
CG11024-RA	chr2L	5520261	5521384	+	66	14.80491164	122	27.36665485	67	10.23966001	219	33.46993345	112	16.02104249	223	31.89903997	1	1	1	1	1	1	unbound	1.90292237	0.00257278	0
CG11027-RA	chr4	1144819	1145807	+	85	19.06693166	148	33.19889277	130	19.86799703	239	36.52654838	164	23.45938365	205	29.32422957	1	1	1	1	1	1	unbound	2.28217573	3.39E-06	0
CG11030-RA	chr2L	5724698	5759810	+	166	37.23659595	44	9.869941094	230	35.15107166	92	14.06042867	230	32.90035512	88	12.58796196	1	1	1	1	1	1	unbound	81.2817391	8.46E-78	6.43E-104
CG11033-RB	chr3R	4878220	4888967	+	473	106.1018668	816	183.0425439	724	110.6494604	1128	172.3930819	867	124.0200343	949	135.7497261	1	1	1	1	1	1	promoter & gene body	59.2678546	1.43E-199	0
CG11034-RA	chr2L	5805380	5808858	+	51	11.440159	0	0	61	9.322675528	1	0.152830746	16	2.288720356	2	0.286090045	1	1	0.006581189	1	0.015753029	1	promoter & gene body	1815.97	7.84E-32	0.90409781
CG11035-RA	chr3R	3857861	3858689	-	2	0.448633686	10	2.243168431	3	0.458492239	4	0.611322985	4	0.572180089	3	0.429135067	1	1	1	0.690284904	1	1	unbound	2.46	0.5	0.000151
CG11037-RA	chr3L	20953498	20954486	-	0	0	0	0	0	0	0	0	0	0	0	0	1	1	1	1	1	1	unbound	-1	1	1
CG1104-RB	chr3R	2897343	2900055	-	40	8.972673722	96	21.53441693	46	7.030214333	124	18.95101255	69	9.870106537	134	19.16803299	1	1	1	1	1	1	unbound	8.02741936	2.92E-09	9.14E-179
CG11044-RA	chr2R	16119397	16122438	+	0	0	13	2.91611896	0	0	13	1.986799703	0	0	14	2.002630312	1	1	1	1	1	1	unbound	0	1	1.66E-07
CG11048-RA	chr2R	16127491	16130387	+	0	0	0	0	0	0	0	0	0	0	0	0	1	1	1	1	1	1	unbound	-1	1	1
CG11049-RA	chr4	1109443	1133943	+	0	0	0	0	1	0.152830746	0	0	1	0.143045022	2	0.286090045	1	1	1	1	1	1	unbound	-1	0.5	1
CG1105-RA	chr3R	2889908	2892848	-	63	14.13196111	76	17.04808007	67	10.23966001	119	18.18685882	113	16.16408752	118	16.87931263	1	1	1	1	1	1	unbound	13.7378151	2.66E-16	1.51E-164
CG11052-RA	chr3R	3833970	3834773	-	2	0.448633686	0	0	1	0.152830746	0	0	1	0.143045022	0	0	1	1	1	1	1	1	unbound	-1	0.5	1
CG1106-RH	chr3R	60941	66780	+	557	124.9444816	96	21.53441693	797	121.8061049	91	13.90759792	570	81.5356627	134	19.16803299	1	1	1	1	1	1	promoter & gene body	77.39	9.78E-272	8.90E-154
CG11061-RB	chr2R	18012075	18015002	-	24	5.383604233	87	19.51556535	27	4.126430152	118	18.03402807	30	4.291350668	116	16.59322258	1	1	1	1	1	1	unbound	5.34762712	0.0001253	5.05E-163
CG11062-RA	chr4	1097946	1105418	-	0	0	6	1.345901058	1	0.152830746	4	0.611322985	0	0	0	0	1	1	1	0.672818245	1	1	unbound	16.6	0.5	0.76567171
CG11063-RB	chrX	13720355	13724327	-	29	6.505188449	72	16.1508127	38	5.807568362	95	14.5189209	55	7.867476225	153	21.88588841	1	1	1	1	1	0.988375554	unbound	13.5225263	4.73E-09	2.04E-108
CG11064-RA	chr4	1085537	1096830	+	0	0	0	0	0	0	2	0.305661493	1	0.143045022	2	0.286090045	1	1	1	1	1	1	unbound	0	1	0.99805136
CG11069-RA	chr3R	20720465	20723335	+	0	0	0	0	0	0	0	0	0	0	0	0	1	1	1	1	1	1	unbound	-1	1	1
CG11070-RA	chr2L	6658580	6662035	+	7	1.570217901	83	18.61829797	15	2.292461196	150	22.92461196	11	1.573495245	204	29.18118454	1	1	1	1	1	1	unbound	1.96933333	0.14502299	1.74E-209
CG11071-RA	chrX	13748132	13751157	-	1	0.224316843	6	1.345901058	3	0.458492239	15	2.292461196	2	0.286090045	10	1.430450223	1	1	1	1	1	1	unbound	3.36266667	0.5	3.53E-09
CG11073-RA	chr2R	17978994	17987294	-	0	0	4	0.897267372	0	0	1	0.152830746	0	0	2	0.286090045	1	1	1	1	1	1	unbound	0	1	0.99782685
CG1108-RA	chr3R	3350286	3354499	-	0	0	0	0	0	0	0	0	0	0	0	0	1	1	1	1	1	1	unbound	-1	1	1
CG11081-RE	chr4	1034259	1047713	-	94	21.08578325	1797	403.097367	146	22.31328897	2774	423.9524904	162	23.17329361	3501	500.800623	1	1	1	1	1	1	unbound	5.33826244	1.78E-19	0
CG11084-RA	chr2R	3038207	3110885	+	0	0	0	0	1	0.152830746	0	0	1	0.143045022	0	0	1	1	1	1	1	1	promoter & gene body	-1	0.5	1
CG11085-RA	chrX	12510348	12515251	+	0	0	1	0.224316843	1	0.152830746	6	0.916984478	3	0.429135067	4	0.572180089	1	1	1	1	1	1	unbound	7.33666667	0.5	0.13800803
CG11086-RA	chr2R	3136669	3138160	+	618	138.627809	157	35.21774436	641	97.96450842	269	41.11147077	381	54.50015349	362	51.78229806	1	1	0.037716278	1	0.200890418	1	promoter & gene body	23.5668773	1.06E-171	0
CG11089-RA	chr3R	20702768	20707200	+	19	4.262020018	96	21.53441693	24	3.667937913	136	20.78498151	29	4.148305646	197	28.17986939	1	1	1	1	1	1	unbound	6.93705882	4.65E-05	7.01E-168
CG1109-RB	chr3R	1486409	1491168	+	69	15.47786217	291	65.27620133	98	14.97741314	436	66.63420542	119	17.02235765	417	59.64977429	1	1	1	1	1	1	unbound	9.37321101	2.52E-19	0
CG11092-RA	chrX	13716859	13719947	+	24	5.383604233	76	17.04808007	30	4.584922391	122	18.64535106	44	6.29398098	112	16.02104249	1	1	1	1	1	1	promoter	5.50901639	0.0001282	6.20E-167
CG11093-RB	chr4	982967	999048	-	0	0	0	0	0	0	0	0	0	0	0	0	1	1	1	1	1	1	unbound	-1	1	1
CG11094-RB	chr3R	3760200	3793130	-	0	0	12	2.691802117	2	0.305661493	11	1.68113821	0	0	5	0.715225111	1	1	1	1	1	1	promoter & gene body	7.17636364	0.24	0.00039195
CG11095-RA	chrX	13705721	13706911	+	16	3.589069489	8	1.794534744	10	1.528307464	15	2.292461196	20	2.860900446	26	3.719170579	1	1	1	1	1	1	unbound	4.59333333	0.02533552	4.79E-17
CG11098-RA	chr2L	6649431	6654583	+	31	6.953822135	140	31.40435803	44	6.72455284	234	35.76239465	53	7.581386181	248	35.47516552	1	1	1	1	1	1	promoter	8.52833333	7.59E-09	0
CG11099-RA	chr2R	16123828	16126706	+	0	0	1	0.224316843	0	0	0	0	0	0	0	0	1	1	1	1	1	1	unbound	-1	1	1
CG11101-RA	chr2R	3182812	3187907	+	0	0	2	0.448633686	0	0	0	0	0	0	1	0.143045022	1	1	1	1	1	1	unbound	-1	1	1
CG11103-RB	chrX	13676506	13677419	+	6	1.345901058	16	3.589069489	9	1.375476717	14	2.139630449	14	2.002630312	25	3.576125557	1	1	1	1	1	1	promoter	2.64857143	0.09469424	1.21E-18
CG11105-RB	chrX	11118162	11130853	-	0	0	0	0	0	0	0	0	0	0	0	0	1	1	1	1	1	1	unbound	-1	1	1
CG11109-RB	chr3L	22865344	22866823	+	54	12.11310952	55	12.33742637	61	9.322675528	57	8.711352543	68	9.727061515	60	8.582701337	1	1	1	1	1	1	promoter	9.26526316	2.26E-11	3.98E-84
CG11111-RH	chrX	13656786	13669627	+	82	18.39398113	11	2.467485274	114	17.42270509	26	3.973599406	94	13.44623209	22	3.14699049	1	1	1	1	1	1	promoter & gene body	186.170769	2.80E-48	4.26E-15
CG11115-RA	chr3L	22872188	22874067	+	17	3.813386332	50	11.21584215	35	5.349076123	122	18.64535106	43	6.150935958	121	17.3084477	1	1	1	1	1	1	unbound	3.04967213	0.00220937	7.41E-200
CG1112-RB	chr3R	3345284	3349474	-	508	113.9529563	198	44.41473492	448	68.46817437	253	38.66617883	485	69.3768358	391	55.93060371	1	1	0.966010236	1	1	1	promoter & gene body	64.6114625	4.31E-151	0
CG11120-RB	chr3R	20748204	20750882	+	35	7.851089507	97	21.75873378	59	9.017014036	144	22.00762748	57	8.15356627	125	17.88062778	1	1	1	1	1	1	unbound	8.61729167	2.00E-11	1.69E-217
CG11121-RA	chr2R	3306536	3322377	+	10	2.243168431	3	0.672950529	18	2.750953435	6	0.916984478	10	1.430450223	5	0.715225111	1	1	1	1	1	1	promoter & gene body	0	1	0.70022198
CG11122-RA	chrX	11006428	11017769	-	7	1.570217901	86	19.2912485	9	1.375476717	136	20.78498151	7	1.001315156	145	20.74152823	1	1	1	1	1	1	unbound	6.33470588	0.01807957	1.12E-110
CG11123-RA	chr2R	3328222	3330390	+	14	3.140435803	52	11.66447584	24	3.667937913	78	11.92079822	18	2.574810401	64	9.154881426	1	1	1	1	1	1	unbound	4.02769231	0.00156784	9.85E-111
CG11128-RA	chr3L	22874145	22886929	+	19	4.262020018	46	10.31857478	27	4.126430152	69	10.5453215	30	4.291350668	66	9.44097147	1	1	1	1	1	1	unbound	11.5547826	6.49E-06	2.92E-71
CG11129-RA	chrX	13653578	13655200	+	2	0.448633686	1	0.224316843	1	0.152830746	5	0.764153732	8	1.144360178	0	0	1	1	1	1	1	1	unbound	2.242	0.5	0.00215857
CG1113-RA	chr3R	1079069	1081125	+	1	0.224316843	0	0	0	0	1	0.152830746	0	0	0	0	1	1	1	1	1	1	unbound	0	1	0.70611973
CG11130-RA	chrX	13651216	13652631	+	17	3.813386332	20	4.486336861	22	3.36227642	29	4.432091645	26	3.719170579	52	7.438341158	1	1	1	1	1	1	unbound	6.61862069	0.00023638	4.08E-36
CG11131-RA	chr3L	22892279	22893368	+	0	0	0	0	0	0	0	0	0	0	0	0	1	1	1	1	1	1	unbound	-1	1	1
CG11132-RA	chr2R	16531540	16533370	+	11	2.467485274	60	13.45901058	16	2.445291942	52	7.947198811	29	4.148305646	75	10.72837667	1	1	1	1	1	1	unbound	3.57807692	0.02257882	4.74E-68
CG11133-RA	chr3L	22895035	22898570	+	21	4.710653704	109	24.45053589	16	2.445291942	139	21.24347375	22	3.14699049	183	26.17723908	1	1	1	1	1	1	unbound	3.4923741	0.01087894	3.69E-188
CG11136-RB	chr2R	16534112	16548432	+	6	1.345901058	16	3.589069489	15	2.292461196	33	5.04341463	21	3.003945468	30	4.291350668	1	1	1	1	1	1	unbound	33.1121212	0.00018084	3.18E-14
CG11138-RC	chrX	12465243	12477222	-	384	86.13766773	271	60.78986447	473	72.28894303	321	49.05866958	582	83.25220296	397	56.78887384	1	1	1	1	1	1	gene body	128.152056	9.46E-171	0
CG11139-RA	chr2R	3352520	3354254	-	66	14.80491164	87	19.51556535	80	12.22645971	113	17.26987434	112	16.02104249	122	17.45149272	1	1	1	1	1	1	unbound	7.86265487	2.01E-13	6.74E-187
CG11142-RB	chr2L	5762674	5766120	-	4	0.897267372	4	0.897267372	9	1.375476717	11	1.68113821	7	1.001315156	26	3.719170579	1	1	1	0.578541642	1	1	unbound	18.7472727	0.02037618	3.19E-05
CG11143-RA	chr2R	3342419	3346371	-	451	101.1668962	652	146.2545817	495	75.65121945	983	150.2326237	356	50.92402793	678	96.9845251	1	1	0.370192851	1	1	0.301816185	promoter & gene body	16.2942828	1.96E-108	0
CG11144-RA	chr4	957444	967451	+	0	0	1	0.224316843	4	0.611322985	3	0.458492239	9	1.2874052	11	1.573495245	1	1	0.707228856	0.808747699	1	0.968956419	promoter & gene body	89.84	0.09090909	0.97199564
CG11148-RE	chr4	876026	887639	-	107	24.00190221	734	164.6485628	147	22.46611972	1047	160.0137914	153	21.88588841	1061	151.7707686	1	1	1	1	1	1	unbound	11.7459599	3.67E-31	0
CG1115-RA	chr3R	1051915	1053248	+	84	18.84261482	109	24.45053589	76	11.61513672	176	26.89821136	131	18.73889792	224	32.04208499	1	1	1	1	1	1	unbound	3.54545455	6.06E-08	0
CG11153-RB	chr4	821056	854572	-	2	0.448633686	7	1.570217901	3	0.458492239	6	0.916984478	3	0.429135067	9	1.2874052	1	1	1	1	1	1	gene body	41.3183333	0.5	0.99989661
CG11154-RA	chr4	1052503	1055175	+	786	176.3130386	981	220.054823	1176	179.7289577	1516	231.6914115	1353	193.5399151	1458	208.5596425	1	1	1	1	1	1	unbound	15.5378298	3.06E-250	0
CG11155-RC	chr4	1147232	1152219	+	8	1.794534744	39	8.748356879	10	1.528307464	76	11.61513672	21	3.003945468	110	15.73495245	1	1	1	0.906517458	1	1	unbound	5.50263158	0.01608038	4.51E-74
CG11156-RA	chrX	13616279	13621145	+	5	1.121584215	57	12.78606005	6	0.916984478	88	13.44910568	9	1.2874052	116	16.59322258	1	1	1	1	1	1	unbound	2.48011364	0.22205502	2.79E-89
CG11158-RA	chrX	13576988	13578657	+	11	2.467485274	32	7.178138978	16	2.445291942	37	5.654737616	32	4.577440713	51	7.295296136	1	1	1	1	1	1	unbound	5.04216216	0.00267349	1.27E-45
CG11160-RB	chrX	10938801	10943578	+	0	0	0	0	0	0	0	0	0	0	0	0	1	1	1	1	1	1	unbound	-1	1	1
CG11162-RA	chrX	13570947	13571854	+	0	0	0	0	1	0.152830746	0	0	0	0	0	0	1	1	1	1	1	1	unbound	-1	0.5	1
CG11163-RB	chr2R	1662279	1670360	-	265	59.44396341	224	50.24697284	309	47.22470063	326	49.82282332	401	57.36105393	585	83.68133803	1	1	1	0.757675065	1	0.519761706	promoter & gene body	67.9333436	2.99E-99	0
CG11164-RA	chrX	13562076	13563328	+	4	0.897267372	19	4.262020018	8	1.222645971	25	3.820768659	5	0.715225111	23	3.290035512	1	1	1	1	1	1	unbound	2.1028	0.2545907	7.24E-32
CG11166-RE	chr2R	3285731	3295201	-	49	10.99152531	169	37.90954648	81	12.37929046	215	32.85861047	102	14.59059227	248	35.47516552	1	1	1	1	1	1	unbound	16.5114419	6.14E-19	2.30E-290
CG11168-RB	chr3R	20743848	20745574	+	69	15.47786217	56	12.56174321	80	12.22645971	57	8.711352543	108	15.44886241	57	8.15356627	1	1	1	1	1	1	unbound	16.9780702	1.85E-20	1.23E-78
CG11172-RA	chrX	13518792	13557690	+	11	2.467485274	1175	263.5722906	29	4.432091645	1769	270.3575903	27	3.862215601	1517	216.9992988	1	1	1	1	1	1	gene body	3.11434709	0.00121908	0
CG11173-RA	chr2R	19731006	19732268	-	4	0.897267372	78	17.49671376	5	0.764153732	142	21.70196598	13	1.85958529	165	23.60242868	1	1	1	1	1	1	unbound	0.21464789	0.99949816	6.56E-278
CG11175-RA	chr2R	16515691	16520934	-	9	2.018851587	56	12.56174321	17	2.598122688	67	10.23966001	19	2.717855423	97	13.87536716	1	1	1	1	1	1	unbound	11.2907463	0.00035194	1.25E-58
CG11176-RA	chrX	13511086	13513248	+	3	0.672950529	11	2.467485274	9	1.375476717	30	4.584922391	7	1.001315156	22	3.14699049	1	1	1	1	1	1	unbound	4.974	0.02359002	3.19E-30
CG11177-RA	chrX	13506193	13507261	+	9	2.018851587	11	2.467485274	6	0.916984478	20	3.056614927	6	0.858270134	9	1.2874052	1	1	1	1	1	1	unbound	1.4175	0.5	2.67E-26
CG11180-RA	chr2R	16508419	16510921	-	35	7.851089507	62	13.90764427	42	6.418891347	130	19.86799703	62	8.868791381	110	15.73495245	1	1	1	1	1	1	unbound	6.45507692	8.44E-08	1.27E-195
CG11181-RB	chr2L	6663933	6674790	+	27	6.056554762	109	24.45053589	34	5.196245376	150	22.92461196	38	5.435710847	175	25.0328789	1	1	1	1	1	1	gene body	7.81546667	3.50E-07	1.40E-199
CG11182-RA	chr2R	19770708	19771871	-	0	0	0	0	0	0	1	0.152830746	0	0	1	0.143045022	1	1	1	1	1	1	unbound	0	1	0.40580406
CG11183-RA	chr2R	19776465	19777773	-	13	2.91611896	33	7.402455821	27	4.126430152	42	6.418891347	17	2.431765379	48	6.866161069	1	1	1	1	1	1	unbound	4.61714286	0.00041472	2.17E-60
CG11184-RB	chr2R	19780589	19782366	-	10	2.243168431	25	5.607921076	11	1.68113821	31	4.737753137	12	1.716540267	31	4.434395691	1	1	1	1	1	1	unbound	3.70741936	0.05744404	5.47E-35
CG11186-RA	chr4	1010353	1026929	+	0	0	2	0.448633686	0	0	13	1.986799703	0	0	12	1.716540267	1	1	1	1	1	1	unbound	0	1	0.29802108
CG11188-RA	chr2L	6717690	6719389	+	27	6.056554762	53	11.88879268	18	2.750953435	75	11.46230598	31	4.434395691	56	8.010521247	1	1	1	1	1	1	unbound	2.71546667	0.02354337	2.02E-112
CG1119-RB	chr3R	732351	735803	+	126	28.26392222	114	25.57212011	184	28.12085733	148	22.61895046	192	27.46464428	161	23.03024859	1	1	1	1	1	1	unbound	33.4978378	1.47E-50	6.19E-206
CG11190-RA	chrX	8298570	8301284	-	10	2.243168431	65	14.5805948	16	2.445291942	73	11.15664448	14	2.002630312	82	11.72969183	1	1	1	1	1	1	unbound	4.93597987	0.00383225	1.35E-89
CG11191-RA	chr2R	3888154	3889625	-	0	0	0	0	0	0	0	0	0	0	0	0	1	1	1	1	1	1	unbound	-1	1	1
CG11192-RB	chr2R	16241610	16242558	-	0	0	0	0	0	0	0	0	0	0	1	0.143045022	1	1	1	1	1	1	unbound	-1	1	1
CG11194-RA	chr2R	3882941	3886078	-	1	0.224316843	0	0	0	0	0	0	0	0	0	0	1	1	1	1	1	1	unbound	-1	1	1
CG11196-RA	chr2R	3881295	3882473	-	0	0	0	0	0	0	0	0	0	0	0	0	1	1	1	1	1	1	unbound	-1	1	1
CG11198-RA	chr2R	3861620	3874741	-	23	5.15928739	1126	252.5807653	32	4.890583884	1522	232.608396	44	6.29398098	1838	262.9167509	1	1	1	1	1	1	gene body	2.56941524	0.00254662	0
CG11199-RB	chr2L	6723949	6731346	+	25	5.607921076	193	43.29315071	38	5.807568362	251	38.36051734	51	7.295296136	313	44.77309197	1	1	1	1	1	1	unbound	10.4401594	9.87E-09	1.55000000001813e-313
CG1120-RA	chr3L	3806723	3809090	+	46	10.31857478	94	21.08578325	59	9.017014036	124	18.95101255	82	11.72969183	150	21.45675334	1	1	1	1	1	1	unbound	8.72806452	6.28E-12	8.28E-188
CG11201-RB	chr2L	6732865	6736049	+	9	2.018851587	6	1.345901058	12	1.833968956	9	1.375476717	13	1.85958529	7	1.001315156	1	1	1	1	1	1	unbound	32.7922222	0.00062382	0.00035239
CG11202-RA	chrX	8342266	8348327	-	0	0	5	1.121584215	0	0	5	0.764153732	0	0	7	1.001315156	1	1	1	1	1	1	unbound	0	1	0.4226695
CG11203-RA	chrX	10806366	10812595	+	0	0	0	0	0	0	1	0.152830746	0	0	0	0	1	1	1	1	1	1	unbound	0	1	0.9885428
CG11205-RB	chr2R	3713025	3714824	+	4	0.897267372	61	13.68332743	11	1.68113821	74	11.30947523	10	1.430450223	77	11.01446672	1	1	1	1	1	1	unbound	1.0672973	0.5	8.21E-127
CG11206-RD	chr2R	18225089	18260610	-	42	9.421307408	1	0.224316843	54	8.252860304	2	0.305661493	25	3.576125557	6	0.858270134	1	1	0.457410309	1	0.719491765	1	promoter	4605.965	1.62E-29	0.99998331
CG11207-RA	chrX	10746478	10748922	-	39	8.748356879	40	8.972673722	42	6.418891347	71	10.85098299	34	4.863530757	41	5.864845913	1	1	1	1	1	0.988375554	unbound	11.4997183	1.41E-09	3.52E-90
CG11208-RA	chr2R	16130256	16132890	-	72	16.1508127	65	14.5805948	97	14.8245824	99	15.13024389	104	14.87668232	106	15.16277236	1	1	1	1	1	1	unbound	19.1844444	7.67E-24	4.24E-135
CG11209-RA	chr2R	16133276	16135078	-	0	0	0	0	1	0.152830746	1	0.152830746	0	0	2	0.286090045	1	1	1	1	1	1	unbound	13.02	0.5	0.64132623
CG1121-RA	chr3R	3335065	3341390	-	167	37.46091279	6	1.345901058	205	31.33030301	3	0.458492239	401	57.36105393	8	1.144360178	1	1	1	1	1	1	promoter	3941.58333	4.96E-111	0.83600192
CG11210-RA	chr2R	3986195	3989811	+	81	18.16966429	336	75.37045927	95	14.5189209	439	67.09269766	117	16.73626761	519	74.24036656	1	1	1	1	1	1	unbound	5.81845103	3.75E-13	0
CG11212-RA	chr2R	2069480	2083511	-	6	1.345901058	9	2.018851587	5	0.764153732	15	2.292461196	6	0.858270134	19	2.717855423	1	1	1	1	1	1	unbound	45.5578231	0.02356202	0.11513481
CG11217-RA	chr2R	3673534	3675640	+	107	24.00190221	196	43.96610124	119	18.18685882	322	49.21150033	182	26.03419405	307	43.91482184	1	1	1	1	1	1	promoter & gene body	5.87608696	2.96E-18	0
CG11221-RA	chr2L	6742508	6755686	+	0	0	0	0	4	0.611322985	1	0.152830746	2	0.286090045	0	0	1	1	1	1	1	1	promoter & gene body	73.6	0.02380952	0.76520067
CG11226-RA	chr3L	22830020	22831270	+	3	0.672950529	6	1.345901058	7	1.069815225	8	1.222645971	8	1.144360178	11	1.573495245	1	1	1	1	1	1	gene body	5.6175	0.10434783	2.16E-07
CG11227-RC	chrX	20803679	20805109	-	0	0	0	0	1	0.152830746	0	0	0	0	0	0	1	1	1	1	1	1	unbound	-1	0.5	1
CG11228-RA	chr2R	15381801	15384359	-	64	14.35627796	65	14.5805948	94	14.36609016	122	18.64535106	113	16.16408752	128	18.30976285	1	1	1	1	1	1	unbound	15.1641803	3.55E-22	1.79E-179
CG11233-RB	chrX	20752841	20753653	-	0	0	0	0	0	0	0	0	0	0	0	0	1	1	1	1	1	1	unbound	-1	1	1
CG11235-RA	chrX	20743344	20746369	+	0	0	1	0.224316843	0	0	0	0	0	0	0	0	1	1	1	1	1	1	unbound	-1	1	1
CG11236-RA	chr2L	6803032	6804372	+	0	0	0	0	1	0.152830746	0	0	0	0	0	0	1	1	1	1	1	1	unbound	-1	0.5	1
CG11237-RA	chr2R	15374549	15379351	-	3	0.672950529	19	4.262020018	2	0.305661493	33	5.04341463	3	0.429135067	45	6.437026002	1	1	1	1	1	1	unbound	2.60727273	0.5	1.33E-21
CG11238-RA	chr3L	22731696	22734467	-	18	4.037703175	127	28.48823907	30	4.584922391	190	29.03784181	31	4.434395691	178	25.46201397	1	1	1	1	1	1	unbound	3.34673684	0.00082161	1.63E-305
CG1124-RA	chr3R	791170	794226	+	102	22.88031799	1	0.224316843	139	21.24347375	3	0.458492239	230	32.90035512	5	0.715225111	1	1	1	1	1	1	unbound	1166.78333	2.08E-69	0.32659755
CG11241-RB	chr3L	22726554	22731517	-	23	5.15928739	28	6.280871606	29	4.432091645	30	4.584922391	39	5.578755869	50	7.152251114	1	1	1	1	1	1	unbound	41.468	9.42E-10	2.67E-18
CG11242-RA	chr2R	15372999	15374324	-	182	40.82566544	119	26.69370432	274	41.8756245	159	24.30008867	295	42.19828157	174	24.88983388	1	1	1	1	1	1	unbound	13.0754717	3.59E-55	2.96099999998544e-313
CG11247-RA	chr3L	21717426	21721720	-	34	7.626772664	100	22.43168431	38	5.807568362	179	27.3567036	61	8.725746359	212	30.32554472	1	1	1	1	1	1	unbound	7.63039106	4.56E-07	5.63E-244
CG11248-RA	chr3L	21673155	21676331	+	18	4.037703175	69	15.47786217	15	2.292461196	100	15.28307464	26	3.719170579	116	16.59322258	1	1	1	1	1	1	unbound	3.7408	0.01232303	2.72E-127
CG11249-RA	chr3L	21665238	21667618	+	0	0	0	0	0	0	0	0	0	0	0	0	1	1	1	1	1	1	unbound	-1	1	1
CG11251-RA	chr3L	13081679	13083069	-	0	0	0	0	0	0	0	0	0	0	0	0	1	1	1	1	1	1	unbound	-1	1	1
CG11253-RA	chr3L	13017863	13019552	-	6	1.345901058	2	0.448633686	7	1.069815225	0	0	3	0.429135067	0	0	1	1	1	1	1	1	unbound	-1	0.002331	1
CG11254-RA	chr3L	22717404	22719335	+	24	5.383604233	55	12.33742637	28	4.279260898	102	15.58873613	53	7.581386181	129	18.45280787	1	1	1	1	1	1	promoter & gene body	3.78529412	0.00042574	6.24E-158
CG11255-RA	chr3L	13013082	13015764	-	154	34.54479383	18	4.037703175	198	30.26048778	39	5.960399108	238	34.0447153	41	5.864845913	1	1	1	1	1	1	unbound	17.0871795	2.11E-42	1.81E-69
CG11257-RA	chr2R	15277628	15279348	+	3	0.672950529	19	4.262020018	3	0.458492239	20	3.056614927	9	1.2874052	33	4.720485735	1	1	1	1	1	1	unbound	1.8285	0.5	7.29E-20
CG11259-RA	chr3L	13005075	13008437	-	40	8.972673722	184	41.27429912	69	10.5453215	232	35.45673316	83	11.87273685	250	35.76125557	1	1	1	1	1	1	gene body	8.51198276	1.03E-13	0
CG1126-RA	chr3R	642055	643498	+	28	6.280871606	1	0.224316843	35	5.349076123	3	0.458492239	34	4.863530757	3	0.429135067	1	1	1	1	1	1	unbound	97.34	1.27E-12	0.03942839
CG11261-RA	chr3L	13002499	13004765	-	96	21.53441693	114	25.57212011	125	19.1038433	182	27.81519584	149	21.31370832	161	23.03024859	1	1	1	1	1	1	unbound	10.7706593	3.06E-23	0
CG11262-RA	chr3L	12988277	12990392	+	0	0	1	0.224316843	0	0	4	0.611322985	2	0.286090045	6	0.858270134	1	1	1	1	1	1	unbound	0	1	0.0402608
CG11263-RB	chr3L	12999918	13000981	+	12	2.691802117	25	5.607921076	18	2.750953435	59	9.017014036	12	1.716540267	46	6.580071025	1	1	1	1	1	1	unbound	1.23830509	0.41174858	6.06E-102
CG11267-RA	chr3L	13009158	13010007	+	123	27.5909717	62	13.90764427	160	24.45291942	139	21.24347375	202	28.8950945	109	15.59190743	1	1	1	1	1	0.867789446	unbound	3.78043166	8.25E-14	5.73099845009533e-318
CG11268-RA	chr3L	13011351	13012788	+	5	1.121584215	18	4.037703175	9	1.375476717	36	5.501906869	13	1.85958529	32	4.577440713	1	1	1	1	1	1	unbound	2.34	0.11483547	2.24E-47
CG11274-RA	chr3L	13029925	13034076	+	25	5.607921076	89	19.96419903	33	5.04341463	133	20.32648927	47	6.723116047	120	17.16540267	1	1	1	1	1	1	unbound	8.49819549	5.18E-07	3.27E-167
CG11276-RA	chr3L	13034903	13037012	+	184	41.27429912	124	27.81528854	239	36.52654838	166	25.3699039	273	39.05129108	171	24.46069881	1	1	1	1	1	1	unbound	4.49204819	2.77E-24	0
CG11278-RA	chr3L	13037595	13040001	+	50	11.21584215	127	28.48823907	87	13.29627493	171	26.13405763	99	14.16145721	213	30.46858974	1	1	1	1	1	1	unbound	8.11111111	4.17E-14	1.54E-280
CG1128-RC	chr3R	3319819	3330818	-	299	67.07073607	231	51.81719075	459	70.14931258	261	39.8888248	499	71.37946612	491	70.23510594	1	1	1	1	1	0.538231503	unbound	35.3211494	9.21E-135	0
CG11280-RA	chr3L	13107372	13111188	+	5	1.121584215	0	0	12	1.833968956	1	0.152830746	1	0.143045022	1	0.143045022	1	1	1	1	0.493292211	1	promoter	364.65	4.81E-06	0.92650999
CG11281-RA	chr3L	13166781	13169797	+	0	0	0	0	0	0	0	0	0	0	0	0	1	1	1	1	1	1	unbound	-1	1	1
CG11282-RB	chr3L	13221793	13272742	+	519	116.4204415	222	49.79833916	546	83.44558752	342	52.26811526	704	100.7036957	299	42.77046166	1	1	1	1	1	1	promoter & gene body	302.761228	1.82E-204	4.94065645841247e-323
CG11284-RA	chrX	8575588	8582793	+	243	54.50899286	341	76.49204348	345	52.7266075	513	78.40217289	470	67.23116047	581	83.10915794	1	1	1	1	1	1	gene body	44.1138402	5.10E-101	0
CG11289-RB	chr2L	7067978	7069546	+	0	0	1	0.224316843	1	0.152830746	2	0.305661493	4	0.572180089	0	0	1	1	1	1	1	1	unbound	5.335	0.5	0.20575289
CG1129-RA	chr3R	639093	641751	+	100	22.43168431	229	51.36855706	110	16.8113821	308	47.07186988	185	26.46332912	351	50.20880282	1	1	1	1	1	1	unbound	7.21334416	3.45E-18	0
CG11290-RA	chr2R	19987403	19994557	+	14	3.140435803	246	55.18194339	21	3.209445674	333	50.89263854	19	2.717855423	342	48.92139762	1	1	1	1	1	1	unbound	4.19054054	0.00104023	0
CG11291-RA	chr2R	18098914	18100209	+	0	0	1	0.224316843	0	0	1	0.152830746	0	0	0	0	1	1	1	1	1	1	unbound	0	1	0.4648913
CG11294-RA	chrX	8586201	8587656	-	0	0	0	0	0	0	0	0	0	0	0	0	1	1	1	1	1	1	unbound	-1	1	1
CG11299-RB	chr2R	19601424	19620706	+	717	160.8351765	127	28.48823907	1056	161.3892682	191	29.19067256	954	136.4649513	235	33.61558023	1	1	1	1	1	1	promoter & gene body	297.670367	0	5.34E-237
CG1130-RA	chr3L	3983899	3988589	+	3	0.672950529	0	0	5	0.764153732	0	0	1	0.143045022	0	0	1	1	1	1	1	1	unbound	-1	0.00396825	1
CG11303-RB	chr2R	19766032	19768383	+	2	0.448633686	2	0.448633686	6	0.916984478	3	0.458492239	5	0.715225111	5	0.715225111	1	1	1	1	1	1	unbound	36.98	0.00452489	0.18021961
CG11305-RA	chr3R	24881687	24884926	+	12	2.691802117	34	7.626772664	19	2.903784181	63	9.628337021	31	4.434395691	77	11.01446672	1	1	1	1	1	1	unbound	6.95365079	0.00124612	6.36E-68
CG11306-RA	chr3L	21619406	21621416	+	155	34.76911067	123	27.5909717	206	31.48313375	155	23.68876569	250	35.76125557	183	26.17723908	1	1	1	1	1	1	unbound	19.5683226	3.87E-52	2.65E-263
CG11307-RC	chr3L	21610750	21612973	+	37	8.299723193	50	11.21584215	49	7.488706572	61	9.322675528	55	7.867476225	58	8.296611292	1	1	1	1	1	1	unbound	13.5501639	7.99E-12	6.09E-77
CG11309-RB	chr3L	21295580	21297532	-	20	4.486336861	27	6.056554762	16	2.445291942	53	8.100029557	22	3.14699049	43	6.150935958	1	1	1	1	1	1	unbound	4.10943396	0.00588747	9.28E-68
CG1131-RB	chr3R	3312305	3317323	-	964	216.2414367	200	44.86336861	1371	209.5309533	260	39.73599406	302	43.19959673	475	67.94638558	1	1	2.65E-05	1	1.25E-05	0.328245076	promoter	219.797077	0	0
CG11312-RA	chr2R	16708771	16723530	-	301	67.51936976	37	8.299723193	391	59.75682183	78	11.92079822	177	25.31896894	48	6.866161069	1	1	0.041300951	1	0.07484411	1	promoter	145.294487	1.71E-155	4.02E-88
CG11313-RB	chr3R	26555559	26567146	-	1	0.224316843	15	3.364752646	0	0	15	2.292461196	1	0.143045022	31	4.434395691	1	1	1	1	1	1	unbound	0	1	0.03311256
CG11315-RA	chr3R	26571201	26572008	-	4	0.897267372	4	0.897267372	0	0	5	0.764153732	8	1.144360178	1	0.143045022	1	1	1	1	0.723370789	1	unbound	0	1	5.63E-06
CG11317-RA	chr3R	26916429	26923040	-	0	0	1	0.224316843	1	0.152830746	1	0.152830746	0	0	0	0	1	1	1	1	1	1	unbound	61.1	0.5	0.99186602
CG11318-RA	chr3R	26932088	26934910	-	8	1.794534744	1	0.224316843	15	2.292461196	2	0.305661493	27	3.862215601	8	1.144360178	1	1	1	1	1	1	unbound	150.865	1.09E-05	0.5453887
CG11319-RA	chr2L	6568390	6601066	-	0	0	1	0.224316843	2	0.305661493	0	0	0	0	5	0.715225111	1	1	1	1	1	1	unbound	-1	0.16666667	1
CG1132-RA	chr3L	4019093	4021179	+	5	1.121584215	1	0.224316843	5	0.764153732	0	0	6	0.858270134	0	0	1	1	1	1	1	1	unbound	-1	0.00396825	1
CG11320-RB	chr2L	6617131	6621700	-	0	0	0	0	0	0	0	0	4	0.572180089	2	0.286090045	1	1	1	1	1	1	unbound	-1	1	1
CG11321-RB	chr2L	6760527	6770970	-	2	0.448633686	2	0.448633686	1	0.152830746	5	0.764153732	0	0	1	0.143045022	1	1	1	1	1	1	unbound	19.866	0.5	0.88973604
CG11322-RB	chr2L	6757864	6759628	-	0	0	0	0	0	0	1	0.152830746	1	0.143045022	0	0	1	1	1	1	1	1	unbound	0	1	0.62721517
CG11323-RA	chr2L	6736449	6740176	-	0	0	0	0	0	0	0	0	1	0.143045022	0	0	1	1	1	1	1	1	unbound	-1	1	1
CG11325-RB	chr2L	6711292	6716182	-	0	0	1	0.224316843	0	0	0	0	1	0.143045022	0	0	1	1	1	1	1	1	unbound	-1	1	1
CG11328-RG	chr2L	6677835	6684357	-	238	53.38740865	251	56.30352761	276	42.181286	407	62.20211377	391	55.93060371	396	56.64582882	1	1	1	1	1	1	unbound	40.6486487	1.35E-81	0
CG11329-RA	chr2L	6676729	6677622	-	20	4.486336861	9	2.018851587	22	3.36227642	9	1.375476717	25	3.576125557	7	1.001315156	1	1	1	1	1	1	unbound	9.17	0.00010667	5.44E-11
CG1133-RA	chr3R	678535	695709	+	2	0.448633686	1	0.224316843	7	1.069815225	2	0.305661493	9	1.2874052	2	0.286090045	1	1	1	1	1	1	unbound	580.72	0.00113122	0.99997025
CG11330-RA	chr2L	6674637	6676562	-	7	1.570217901	11	2.467485274	12	1.833968956	19	2.903784181	8	1.144360178	14	2.002630312	1	1	1	1	1	1	unbound	9	0.00248565	2.53E-17
CG1134-RA	chr3L	4021439	4023066	+	17	3.813386332	28	6.280871606	34	5.196245376	51	7.794368065	42	6.007890936	73	10.44228663	1	1	1	1	1	1	unbound	7.50666667	7.96E-07	5.88E-70
CG11340-RA	chr3R	27128572	27130804	-	4	0.897267372	2	0.448633686	3	0.458492239	12	1.833968956	3	0.429135067	3	0.429135067	1	1	1	1	1	1	unbound	2.88666667	0.5	2.47E-08
CG11342-RA	chr3L	4366494	4367490	-	11	2.467485274	22	4.934970547	23	3.515107166	16	2.445291942	15	2.145675334	32	4.577440713	1	1	1	1	1	1	unbound	6.2	0.00060066	9.72E-21
CG11345-RA	chr3L	4457320	4458161	-	1	0.224316843	0	0	0	0	0	0	0	0	0	0	1	1	1	1	1	1	unbound	-1	1	1
CG11348-RA	chr3L	4429369	4435999	+	0	0	0	0	1	0.152830746	2	0.305661493	0	0	1	0.143045022	1	1	1	1	1	1	unbound	30.355	0.5	0.95151092
CG11349-RA	chr3L	4473144	4475095	+	0	0	0	0	0	0	0	0	0	0	0	0	1	1	1	1	1	1	unbound	-1	1	1
CG11350-RB	chr3L	4482705	4484279	+	0	0	0	0	0	0	0	0	0	0	0	0	1	1	1	1	1	1	unbound	-1	1	1
CG11352-RB	chr3L	22789077	22826512	-	7	1.570217901	948	212.6523672	8	1.222645971	1404	214.5743679	4	0.572180089	1249	178.6632328	1	1	1	1	1	1	gene body	0.86757835	0.68599814	0
CG11353-RB	chr3L	4533178	4539281	+	0	0	0	0	1	0.152830746	2	0.305661493	1	0.143045022	0	0	1	1	1	1	1	1	unbound	27.895	0.5	0.93335227
CG11354-RA	chrX	8651268	8699831	-	19	4.262020018	11	2.467485274	40	6.113229855	45	6.877383587	50	7.152251114	32	4.577440713	1	1	1	1	1	1	promoter & gene body	411.805333	5.46E-15	0.12504837
CG11356-RA	chrX	11996977	11997843	-	0	0	0	0	0	0	0	0	0	0	0	0	1	1	1	1	1	1	unbound	-1	1	1
CG11357-RC	chr3L	4542124	4553458	+	326	73.12729084	1256	281.7419549	477	72.90026602	1783	272.4972208	261	37.33475081	1498	214.2814434	1	1	0.539916708	1	0.438530459	1	promoter & gene body	20.9031015	8.15E-116	0
CG1136-RA	chr3L	4046597	4059665	+	0	0	0	0	2	0.305661493	0	0	4	0.572180089	0	0	1	1	1	1	1	1	unbound	-1	0.16666667	1
CG11360-RA	chr4	701153	706796	+	30	6.729505292	170	38.13386332	37	5.654737616	231	35.30390241	55	7.867476225	224	32.04208499	1	1	1	1	1	1	unbound	5.23220779	1.88E-05	0
CG11367-RA	chr3L	22721246	22726548	+	555	124.4958479	58	13.0103769	744	113.7060753	68	10.39249075	790	113.0055676	54	7.724431203	1	1	1	1	1	1	promoter	104.025	4.45E-273	1.97E-105
CG11369-RA	chrX	7468451	7470800	+	1	0.224316843	0	0	1	0.152830746	1	0.152830746	0	0	0	0	1	1	1	1	1	1	unbound	18.41	0.5	0.76538551
CG11370-RA	chr3L	22705256	22706763	+	0	0	0	0	0	0	0	0	1	0.143045022	0	0	1	1	1	1	1	1	unbound	-1	1	1
CG11371-RB	chr2L	67043	71390	+	252	56.52784445	165	37.0122791	322	49.21150033	233	35.6095639	308	44.05786686	272	38.90824606	1	1	1	1	1	1	promoter & gene body	52.9856652	2.23E-104	0
CG11372-RA	chr2L	72274	76211	+	13	2.91611896	143	32.07730856	19	2.903784181	170	25.98122688	21	3.003945468	103	14.73363729	1	1	1	0.099227504	1	0.344319407	promoter & gene body	0.35135294	0.99902646	0
CG11374-RB	chr2L	76445	77639	+	54	12.11310952	107	24.00190221	64	9.781167768	148	22.61895046	65	9.297926448	135	19.31107801	1	1	1	1	1	1	unbound	2.71581081	6.54E-05	2.70E-298
CG11375-RA	chr3R	20625691	20630977	-	76	17.04808007	177	39.70408122	63	9.628337021	260	39.73599406	110	15.73495245	280	40.05260624	1	1	1	1	1	1	unbound	11.5944231	7.76E-14	0
CG11376-RA	chr2L	94734	102086	+	32	7.178138978	403	90.39968775	37	5.654737616	605	92.46260155	40	5.721800891	736	105.2811364	1	1	1	1	1	1	unbound	3.62366942	0.00017446	0
CG11377-RA	chr2L	102381	104142	+	47	10.54289162	135	30.28277381	52	7.947198811	203	31.02464151	99	14.16145721	207	29.61031961	1	1	1	1	1	1	unbound	2.97931035	5.13E-05	0
CG11378-RA	chrX	1065465	1066775	+	3	0.672950529	0	0	2	0.305661493	0	0	5	0.715225111	1	0.143045022	1	1	1	1	1	1	unbound	-1	0.16666667	1
CG1138-RA	chr3R	2422786	2423744	-	0	0	0	0	0	0	0	0	0	0	0	0	1	1	1	1	1	1	unbound	-1	1	1
CG11380-RA	chrX	1085443	1090705	+	1	0.224316843	0	0	0	0	0	0	0	0	0	0	1	1	1	1	1	1	unbound	-1	1	1
CG11381-RA	chrX	1097717	1099468	+	0	0	2	0.448633686	0	0	1	0.152830746	3	0.429135067	2	0.286090045	1	1	1	1	1	1	unbound	0	1	0.62633341
CG11382-RB	chrX	1103980	1105746	+	9	2.018851587	0	0	12	1.833968956	0	0	3	0.429135067	0	0	1	1	1	1	0.848187893	1	unbound	-1	1.70E-05	1
CG11384-RA	chrX	1067908	1070055	-	0	0	0	0	0	0	1	0.152830746	0	0	1	0.143045022	1	1	1	1	1	1	unbound	0	1	0.72471447
CG11387-RC	chrX	7503180	7570056	+	12	2.691802117	1791	401.7514659	16	2.445291942	2703	413.1015074	11	1.573495245	2509	358.8999609	1	1	1	1	1	1	gene body	1.13892366	0.41923126	0
CG11388-RA	chr2R	19909871	19911507	+	80	17.94534744	62	13.90764427	117	17.88119732	101	15.43590538	154	22.02893343	83	11.87273685	1	1	1	1	1	1	unbound	12.2490099	3.26E-24	5.22E-166
CG1139-RA	chr3L	1971638	1974285	+	2	0.448633686	0	0	6	0.916984478	0	0	7	1.001315156	0	0	1	1	1	1	1	1	unbound	-1	0.00396825	1
CG11390-RA	chr2R	19913933	19915040	+	23	5.15928739	2	0.448633686	54	8.252860304	3	0.458492239	52	7.438341158	1	0.143045022	1	1	1	1	1	1	unbound	86.86	2.82E-15	0.01272035
CG11391-RA	chr3R	15604487	15606438	+	0	0	0	0	0	0	0	0	0	0	0	0	1	1	1	1	1	1	unbound	-1	1	1
CG11395-RA	chr2R	13024746	13026337	+	79	17.7210306	33	7.402455821	84	12.83778269	42	6.418891347	99	14.16145721	52	7.438341158	1	1	1	1	1	1	unbound	20.1095238	4.28E-22	4.90E-56
CG11396-RA	chr3L	20779439	20781213	-	26	5.832237919	111	24.89916958	27	4.126430152	202	30.87181077	28	4.005260624	197	28.17986939	1	1	1	1	1	1	unbound	1.38752475	0.19839783	0
CG11397-RA	chr2L	16733617	16738386	-	17	3.813386332	76	17.04808007	29	4.432091645	134	20.47932001	20	2.860900446	125	17.88062778	1	1	1	1	1	1	unbound	8.92029851	3.71E-06	6.51E-160
CG11398-RA	chrX	1107553	1109184	-	22	4.934970547	23	5.15928739	35	5.349076123	33	5.04341463	27	3.862215601	34	4.863530757	1	1	1	1	1	1	unbound	11.9954546	3.12E-08	1.06E-39
CG11399-RB	chr3L	20773444	20779279	-	198	44.41473492	324	72.67865715	334	51.04546929	520	79.47198811	386	55.2153786	622	88.97400386	1	1	1	1	1	1	gene body	32.1408462	1.91E-88	0
CG1140-RB	chr3L	1963269	1966808	+	2	0.448633686	7	1.570217901	3	0.458492239	9	1.375476717	5	0.715225111	18	2.574810401	1	1	1	1	1	1	unbound	1.83333333	0.5	1.00E-09
CG11401-RA	chr3L	22543325	22545122	+	0	0	0	0	0	0	0	0	0	0	0	0	1	1	1	1	1	1	unbound	-1	1	1
CG11403-RA	chrX	1130906	1133914	-	7	1.570217901	35	7.851089507	11	1.68113821	56	8.558521797	10	1.430450223	58	8.296611292	1	1	1	1	1	1	unbound	4.88714286	0.02242014	4.68E-60
CG11404-RA	chr3L	22541536	22542407	+	0	0	0	0	0	0	0	0	0	0	0	0	1	1	1	1	1	1	unbound	-1	1	1
CG11405-RA	chrX	1136773	1168755	-	70	15.70217901	696	156.1245228	92	14.06042867	1080	165.0572061	131	18.73889792	1665	238.1699621	1	1	1	1	1	1	gene body	26.325963	1.59E-23	0
CG11406-RB	chr2R	20089614	20095826	-	1	0.224316843	0	0	0	0	1	0.152830746	0	0	0	0	1	1	1	1	1	1	unbound	0	1	0.43723016
CG11407-RA	chr3R	15606987	15608868	+	3	0.672950529	0	0	7	1.069815225	0	0	6	0.858270134	1	0.143045022	1	1	1	1	1	1	unbound	-1	0.00029138	1
CG11409-RB	chrX	1223547	1227729	-	0	0	2	0.448633686	0	0	1	0.152830746	0	0	0	0	1	1	1	1	1	1	unbound	0	1	0.94495604
CG11411-RA	chrX	1216557	1223487	+	0	0	1	0.224316843	3	0.458492239	3	0.458492239	1	0.143045022	0	0	1	1	1	1	1	1	promoter	64.29	0.09090909	0.88054845
CG11412-RA	chrX	1236134	1238806	+	15	3.364752646	58	13.0103769	15	2.292461196	65	9.933998514	17	2.431765379	84	12.01578187	1	1	1	1	1	1	unbound	2.99492308	0.06469782	2.46E-77
CG11414-RA	chr2R	20449164	20452581	+	142	31.85299171	129	28.93687275	132	20.17365852	206	31.48313375	207	29.61031961	191	27.32159925	1	1	1	1	1	1	unbound	18.5434952	2.05E-33	4.3120000184725e-316
CG11416-RA	chr2R	20453093	20455605	+	35	7.851089507	52	11.66447584	49	7.488706572	61	9.322675528	69	9.870106537	64	9.154881426	1	1	1	1	1	1	unbound	16.1539344	6.07E-13	6.28E-73
CG11418-RA	chrX	1238907	1243353	-	33	7.402455821	12	2.691802117	61	9.322675528	13	1.986799703	66	9.44097147	15	2.145675334	1	1	1	1	1	1	unbound	27.7538462	3.40E-16	1.86E-14
CG11420-RA	chrX	1250521	1251629	-	11	2.467485274	5	1.121584215	12	1.833968956	16	2.445291942	13	1.85958529	17	2.431765379	1	1	1	1	1	1	unbound	3.42	0.0981631	2.32E-19
CG11421-RA	chr3R	1797870	1800967	-	0	0	0	0	0	0	0	0	0	0	0	0	1	1	1	1	1	1	unbound	-1	1	1
CG11425-RA	chr3L	22467878	22468850	+	1	0.224316843	0	0	0	0	0	0	0	0	0	0	1	1	1	1	1	1	unbound	-1	1	1
CG11426-RA	chr3L	22463686	22466610	+	4	0.897267372	3	0.672950529	8	1.222645971	4	0.611322985	14	2.002630312	2	0.286090045	1	1	1	1	1	1	unbound	42.175	0.00193499	0.12494005
CG11427-RA	chrX	4429668	4434638	-	7	1.570217901	158	35.4420612	17	2.598122688	236	36.06805614	9	1.2874052	243	34.75994041	1	1	1	1	1	1	unbound	2.46118644	0.04513475	0
CG1143-RA	chr3L	2645371	2646499	+	7	1.570217901	1	0.224316843	6	0.916984478	2	0.305661493	4	0.572180089	1	0.143045022	1	1	1	1	1	1	unbound	18.66	0.02027972	0.08713659
CG11430-RB	chr2R	13730950	13748075	+	14	3.140435803	0	0	30	4.584922391	2	0.305661493	42	6.007890936	3	0.429135067	1	1	1	1	1	1	gene body	390.75	8.95E-15	0.60774675
CG11437-RA	chr3L	22461963	22462960	+	0	0	0	0	0	0	0	0	0	0	0	0	1	1	1	1	1	1	unbound	-1	1	1
CG11438-RA	chr3L	22459931	22461178	+	0	0	0	0	0	0	0	0	0	0	0	0	1	1	1	1	1	1	unbound	-1	1	1
CG11440-RA	chr3L	22451916	22454231	-	0	0	0	0	0	0	0	0	1	0.143045022	0	0	1	1	1	1	1	1	unbound	-1	1	1
CG11444-RA	chrX	4447150	4448241	-	24	5.383604233	34	7.626772664	23	3.515107166	44	6.72455284	36	5.149620802	44	6.29398098	1	1	1	1	1	1	unbound	3.08931818	0.00767802	5.79E-70
CG11447-RA	chr3R	15687363	15688322	+	9	2.018851587	42	9.421307408	10	1.528307464	52	7.947198811	12	1.716540267	51	7.295296136	1	1	1	1	1	1	gene body	0.52846154	0.91151432	8.13E-92
CG11448-RA	chrX	1287131	1291371	+	22	4.934970547	137	30.7314075	13	1.986799703	186	28.42651882	30	4.291350668	162	23.17329361	1	1	1	1	1	1	unbound	2.61188172	0.04438177	1.09E-257
CG11449-RA	chr3L	22447472	22449089	+	0	0	0	0	0	0	0	0	0	0	0	0	1	1	1	1	1	1	unbound	-1	1	1
CG11450-RB	chr2L	82456	87382	-	178	39.92839806	237	53.1630918	223	34.08125644	354	54.10208421	433	61.93849465	470	67.23116047	1	1	1	1	1	1	unbound	27.8812994	2.61E-61	0
CG11451-RA	chr3L	20793537	20799958	+	16	3.589069489	114	25.57212011	27	4.126430152	189	28.88501106	42	6.007890936	146	20.88457325	1	1	1	1	1	1	unbound	8.14391534	1.66E-05	4.37E-226
CG11453-RA	chr3R	15609244	15611252	+	0	0	0	0	3	0.458492239	0	0	1	0.143045022	0	0	1	1	1	1	1	1	unbound	-1	0.05	1
CG11454-RA	chr2L	143337	144227	+	53	11.88879268	38	8.524040036	54	8.252860304	55	8.40569105	76	10.87142169	56	8.010521247	1	1	1	1	1	1	unbound	3.60709091	2.21E-05	3.21E-102
CG11456-RA	chr3L	20835087	20837440	+	4	0.897267372	49	10.99152531	11	1.68113821	62	9.475506275	8	1.144360178	85	12.15882689	1	1	1	1	1	1	unbound	3.6877738	0.03885597	1.10E-76
CG11459-RA	chr3R	1851832	1852962	-	0	0	0	0	0	0	0	0	0	0	0	0	1	1	1	1	1	1	unbound	-1	1	1
CG11462-RA	chrX	5732198	5734774	-	0	0	0	0	0	0	0	0	0	0	1	0.143045022	1	1	1	1	1	1	unbound	-1	1	1
CG11466-RB	chr3R	8229057	8231671	-	12	2.691802117	28	6.280871606	14	2.139630449	28	4.279260898	16	2.288720356	44	6.29398098	1	1	1	1	1	1	unbound	6.795	0.00273612	7.81E-30
CG1147-RA	chr3R	2013121	2021136	+	0	0	1	0.224316843	0	0	0	0	0	0	3	0.429135067	1	1	1	1	1	1	unbound	-1	1	1
CG11471-RD	chr3L	22281818	22285910	+	116	26.02075379	332	74.47319189	143	21.85479673	404	61.74362153	171	24.46069881	433	61.93849465	1	1	1	1	1	1	unbound	12.6218317	3.77E-31	0
CG11474-RA	chr2R	17958918	17960842	-	65	14.5805948	32	7.178138978	76	11.61513672	59	9.017014036	83	11.87273685	57	8.15356627	1	1	1	1	1	1	unbound	16.8949153	1.93E-18	2.07E-78
CG11475-RA	chr2R	17957228	17958791	-	9	2.018851587	8	1.794534744	12	1.833968956	15	2.292461196	7	1.001315156	14	2.002630312	1	1	1	1	1	1	unbound	6.378	0.0181648	2.43E-14
CG11482-RA	chr2R	4057651	4059907	+	24	5.383604233	39	8.748356879	31	4.737753137	57	8.711352543	39	5.578755869	46	6.580071025	1	1	1	1	1	1	unbound	9.23684211	1.26E-06	6.50E-70
CG11486-RG	chr3L	3071130	3088493	+	102	22.88031799	92	20.63714956	138	21.090643	164	25.0642424	183	26.17723908	174	24.88983388	1	1	1	1	1	1	promoter & gene body	6.4072561	4.92E-21	0
CG11488-RA	chr2L	203814	204782	+	28	6.280871606	32	7.178138978	46	7.030214333	26	3.973599406	78	11.15751174	47	6.723116047	1	1	1	1	1	1	unbound	7.36423077	2.32E-07	8.82E-39
CG11489-RD	chr3L	22267007	22277435	+	11	2.467485274	16	3.589069489	18	2.750953435	28	4.279260898	21	3.003945468	27	3.862215601	1	1	1	1	1	1	unbound	13.0185714	0.0003446	1.68E-21
CG1149-RA	chr3R	3191661	3195089	-	0	0	0	0	0	0	0	0	0	0	0	0	1	1	1	1	1	1	unbound	-1	1	1
CG11490-RA	chr2L	207436	210506	+	13	2.91611896	99	22.20736746	22	3.36227642	155	23.68876569	18	2.574810401	157	22.4580685	1	1	1	1	1	1	unbound	2.65187097	0.02254327	7.59E-228
CG11491-RH	chrX	1503175	1543411	+	0	0	0	0	0	0	0	0	0	0	1	0.143045022	1	1	1	1	1	1	gene body	-1	1	1
CG11494-RB	chr3L	3148657	3154817	+	69	15.47786217	632	141.7682448	88	13.44910568	899	137.394841	78	11.15751174	962	137.6093114	1	1	1	1	1	1	promoter & gene body	5.49828699	1.31E-13	0
CG11495-RA	chr3L	3162154	3163852	+	52	11.66447584	105	23.55326852	83	12.68495195	134	20.47932001	113	16.16408752	177	25.31896894	1	1	1	1	1	1	unbound	6.96761194	8.83E-14	7.20E-233
CG11498-RA	chr3R	25978811	25982731	-	0	0	0	0	0	0	1	0.152830746	0	0	0	0	1	1	1	1	1	1	unbound	0	1	0.93223569
CG1150-RA	chr3R	2041557	2043675	+	0	0	0	0	0	0	0	0	0	0	0	0	1	1	1	1	1	1	unbound	-1	1	1
CG11502-RC	chr3R	8084470	8128509	+	0	0	0	0	1	0.152830746	1	0.152830746	0	0	5	0.715225111	1	1	1	1	1	1	gene body	114.8	0.5	0.99988151
CG11504-RA	chr3R	25823643	25825477	+	15	3.364752646	28	6.280871606	21	3.209445674	58	8.864183289	27	3.862215601	47	6.723116047	1	1	1	1	1	1	unbound	4.59655172	0.00089339	2.53E-78
CG11505-RC	chr3L	3224973	3232196	+	559	125.3931153	237	53.1630918	744	113.7060753	361	55.17189944	957	136.8940863	404	57.790189	1	1	1	1	1	1	gene body	8.25157895	1.07E-115	0
CG1151-RA	chr3R	2060430	2062603	+	0	0	0	0	0	0	0	0	0	0	0	0	1	1	1	1	1	1	promoter	-1	1	1
CG11513-RA	chr3L	3461324	3466314	+	115	25.79643695	228	51.14424022	134	20.47932001	323	49.36433108	168	24.03156374	349	49.92271277	1	1	1	1	1	1	unbound	18.4758824	3.82E-33	0
CG11516-RE	chr3R	25241349	25312853	+	0	0	13	2.91611896	0	0	18	2.750953435	0	0	18	2.574810401	1	1	1	1	1	1	gene body	0	1	0.99772486
CG1152-RA	chr3R	3077771	3091417	-	2	0.448633686	1	0.224316843	2	0.305661493	7	1.069815225	3	0.429135067	4	0.572180089	1	1	1	1	1	1	unbound	37.4885714	0.23529412	0.88949472
CG11522-RA	chr3R	27420509	27421920	-	210	47.10653704	178	39.92839806	407	62.20211377	354	54.10208421	483	69.09074576	403	57.64714398	1	1	1	1	1	1	unbound	5.27556497	1.61E-27	0
CG11523-RA	chr3L	22258906	22259713	-	36	8.07540635	29	6.505188449	56	8.558521797	45	6.877383587	60	8.582701337	43	6.150935958	1	1	1	1	1	1	unbound	3.808	6.97E-06	1.02E-84
CG11527-RA	chr2L	6415257	6423305	-	360	80.7540635	155	34.76911067	430	65.71722094	206	31.48313375	488	69.80597087	197	28.17986939	1	1	1	1	1	1	promoter & gene body	154.155485	2.83E-160	1.22E-232
CG11529-RA	chr3L	12190870	12191870	+	1	0.224316843	0	0	1	0.152830746	0	0	5	0.715225111	0	0	1	1	1	1	1	1	unbound	-1	0.5	1
CG1153-RA	chr3R	2074713	2075795	+	0	0	0	0	0	0	0	0	0	0	0	0	1	1	1	1	1	1	unbound	-1	1	1
CG11533-RF	chr4	491912	504469	-	0	0	7	1.570217901	1	0.152830746	14	2.139630449	0	0	17	2.431765379	1	1	1	1	1	1	unbound	0.87571429	0.75862069	2.85E-12
CG11534-RA	chr3L	12125290	12126936	+	7	1.570217901	17	3.813386332	10	1.528307464	27	4.126430152	16	2.288720356	47	6.723116047	1	1	1	1	1	1	unbound	4.24074074	0.03199094	2.36E-30
CG11537-RC	chr3L	3128832	3143432	-	88	19.73988219	133	29.83414013	146	22.31328897	194	29.6491648	154	22.02893343	208	29.75336463	1	1	1	1	1	1	unbound	19.3741237	2.05E-34	2.07E-295
CG1154-RA	chr3R	2104252	2108217	+	0	0	0	0	0	0	0	0	1	0.143045022	0	0	1	1	1	1	1	1	unbound	-1	1	1
CG11546-RB	chr2R	4034422	4044106	-	214	48.00380441	275	61.68713184	327	49.97565406	391	59.75682183	302	43.19959673	618	88.40182377	1	1	1	1	1	1	gene body	54.4695141	7.06E-102	0
CG1155-RA	chr3R	2124853	2126472	+	0	0	0	0	0	0	0	0	0	0	0	0	1	1	1	1	1	1	unbound	-1	1	1
CG11550-RA	chr3R	27503949	27505602	-	3	0.672950529	2	0.448633686	2	0.305661493	0	0	5	0.715225111	2	0.286090045	1	1	1	1	1	1	unbound	-1	0.16666667	1
CG11556-RB	chrX	10643110	10651699	-	21	4.710653704	58	13.0103769	54	8.252860304	99	15.13024389	70	10.01315156	103	14.73363729	1	1	1	1	1	1	unbound	42.3038384	5.73E-16	5.35E-80
CG11560-RA	chr3L	12113178	12114288	+	27	6.056554762	25	5.607921076	29	4.432091645	31	4.737753137	35	5.00657578	30	4.291350668	1	1	1	1	1	1	unbound	5.47354839	5.50E-05	8.41E-45
CG11561-RA	chr2L	277584	282167	+	116	26.02075379	119	26.69370432	138	21.090643	191	29.19067256	161	23.03024859	224	32.04208499	1	1	1	1	1	1	gene body	28.8518325	4.29E-38	1.61E-259
CG11567-RA	chr2L	6338845	6346282	+	299	67.07073607	179	40.15271491	463	70.76063557	238	36.37371764	459	65.65766522	310	44.34395691	1	1	1	1	1	1	promoter & gene body	76.9778151	4.52E-152	0
CG1157-RA	chr3R	2127527	2129375	+	0	0	0	0	0	0	0	0	0	0	0	0	1	1	1	1	1	1	unbound	-1	1	1
CG11576-RA	chr3R	27632588	27635807	-	30	6.729505292	57	12.78606005	53	8.100029557	92	14.06042867	71	10.15619658	122	17.45149272	1	1	1	1	1	1	promoter & gene body	8.55184783	1.28E-06	2.09E-113
CG11577-RA	chr3L	19087989	19089315	-	60	13.45901058	134	30.05845697	51	7.794368065	192	29.3435033	95	13.58927712	158	22.60111352	1	1	1	1	1	1	unbound	2.1940625	0.00134901	0
CG11581-RA	chrX	14070979	14071984	+	0	0	0	0	0	0	0	0	0	0	0	0	1	1	1	1	1	1	unbound	-1	1	1
CG11583-RA	chr3L	4281504	4282786	-	34	7.626772664	68	15.25354533	43	6.571722094	109	16.65855135	56	8.010521247	125	17.88062778	1	1	1	1	1	1	unbound	3.08495413	0.00013404	4.24E-200
CG11584-RB	chrX	14075062	14077354	+	0	0	0	0	0	0	0	0	0	0	0	0	1	1	1	1	1	1	unbound	-1	1	1
CG11585-RB	chrX	14083408	14084788	+	0	0	0	0	0	0	0	0	0	0	0	0	1	1	1	1	1	1	unbound	-1	1	1
CG11586-RA	chr3L	4261298	4262392	-	10	2.243168431	41	9.196990565	15	2.292461196	54	8.252860304	23	3.290035512	55	7.867476225	1	1	1	1	1	1	unbound	1.43	0.32376341	4.17E-90
CG11588-RA	chr3L	11914665	11915551	+	0	0	0	0	0	0	0	0	0	0	0	0	1	1	1	1	1	1	unbound	-1	1	1
CG11594-RA	chr3L	4022974	4026007	-	0	0	15	3.364752646	0	0	13	1.986799703	0	0	24	3.433080535	1	1	1	1	1	1	unbound	0	1	2.01E-07
CG11598-RB	chr3R	8460625	8462007	+	5	1.121584215	7	1.570217901	10	1.528307464	9	1.375476717	11	1.573495245	9	1.2874052	1	1	1	1	1	1	unbound	8.46	0.01374543	3.92E-08
CG11600-RA	chr3R	8462343	8463602	+	4	0.897267372	1	0.224316843	10	1.528307464	1	0.152830746	5	0.715225111	3	0.429135067	1	1	1	1	1	1	unbound	75.8	0.00017294	0.44950363
CG11601-RA	chr2L	281970	283191	-	10	2.243168431	32	7.178138978	8	1.222645971	24	3.667937913	15	2.145675334	38	5.435710847	1	1	1	1	1	1	unbound	2.40333333	0.16859822	1.18E-30
CG11606-RA	chr2L	251163	252371	-	25	5.607921076	45	10.09425794	28	4.279260898	60	9.169844782	34	4.863530757	72	10.2992416	1	1	1	1	1	1	unbound	3.068	0.00439567	4.16E-98
CG11607-RA	chr2L	6013057	6019398	-	0	0	0	0	0	0	3	0.458492239	0	0	0	0	1	1	1	1	1	1	unbound	0	1	0.8368436
CG11608-RA	chr3R	8464202	8465669	+	0	0	0	0	0	0	1	0.152830746	0	0	0	0	1	1	1	1	1	1	unbound	0	1	0.53267841
CG1161-RA	chr3R	1180819	1182467	+	18	4.037703175	99	22.20736746	52	7.947198811	134	20.47932001	65	9.297926448	174	24.88983388	1	1	1	1	1	1	unbound	4.27985075	1.06E-06	2.46E-235
CG11614-RA	chr3L	18996832	19038546	-	476	106.7748173	1025	229.9247641	664	101.4796156	1917	292.9765408	598	85.54092332	972	139.0397617	1	1	1	0.900765587	1	0.232859085	promoter & gene body	132.718174	9.55E-195	0
CG11617-RA	chr2L	204735	207286	-	8	1.794534744	6	1.345901058	14	2.139630449	7	1.069815225	17	2.431765379	12	1.716540267	1	1	1	1	1	1	unbound	41.02	2.53E-05	0.00140873
CG11619-RA	chr3L	18979159	18981258	-	4	0.897267372	17	3.813386332	8	1.222645971	9	1.375476717	13	1.85958529	39	5.578755869	1	1	1	1	1	0.012352766	unbound	14.2133333	0.0083426	7.11E-06
CG11621-RA	chr3L	11767750	11783084	-	95	21.31010009	167	37.46091279	143	21.85479673	281	42.94543973	138	19.74021307	334	47.77703744	1	1	1	1	1	1	promoter & gene body	38.7340569	3.01E-35	0
CG11622-RA	chr3R	16843431	16846475	+	11	2.467485274	37	8.299723193	13	1.986799703	49	7.488706572	10	1.430450223	74	10.58533165	1	1	1	1	1	1	unbound	6.74673469	0.0022072	1.39E-49
CG11626-RB	chr3R	15234896	15236987	+	6	1.345901058	33	7.402455821	12	1.833968956	49	7.488706572	9	1.2874052	85	12.15882689	1	1	1	1	1	0.75493709	unbound	3.88653061	0.02892868	2.69E-59
CG11628-RA	chr2L	21741254	21757421	-	94	21.08578325	223	50.022656	128	19.56233554	326	49.82282332	173	24.74678885	353	50.49489286	1	1	1	1	1	1	gene body	11.7535583	1.48E-27	0
CG11629-RA	chr2L	21896870	21898297	-	17	3.813386332	25	5.607921076	31	4.737753137	31	4.737753137	40	5.721800891	107	15.30581738	1	1	1	0.13799343	1	0.028459801	unbound	4.78451613	0.00604241	3.48E-39
CG11634-RA	chr2L	21916360	21917450	+	0	0	0	0	0	0	2	0.305661493	1	0.143045022	1	0.143045022	1	1	1	1	1	1	unbound	0	1	0.079445
CG11635-RA	chr2R	4245630	4246972	+	0	0	0	0	0	0	0	0	0	0	1	0.143045022	1	1	1	1	1	1	unbound	-1	1	1
CG11637-RA	chr3L	18885459	18886378	+	0	0	0	0	0	0	0	0	1	0.143045022	2	0.286090045	1	1	1	1	1	1	unbound	-1	1	1
CG11641-RA	chr2R	4274874	4283803	+	0	0	0	0	1	0.152830746	1	0.152830746	0	0	0	0	1	1	1	1	1	1	unbound	83.78	0.5	0.99863662
CG11648-RE	chr3R	12752932	12797958	-	0	0	0	0	0	0	1	0.152830746	1	0.143045022	2	0.286090045	1	1	1	1	1	1	unbound	0	1	0.99754858
CG11654-RA	chrX	15344302	15346683	+	34	7.626772664	103	23.10463483	43	6.571722094	163	24.91141166	43	6.150935958	173	24.74678885	1	1	1	1	1	1	unbound	3.50672368	2.38E-05	6.02E-290
CG11655-RA	chrX	15347518	15349588	+	19	4.262020018	13	2.91611896	17	2.598122688	20	3.056614927	33	4.720485735	15	2.145675334	1	1	1	1	1	1	promoter	13.3365	5.26E-05	8.73E-18
CG11659-RA	chr3R	15601181	15603002	-	0	0	0	0	0	0	0	0	0	0	0	0	1	1	1	1	1	1	unbound	-1	1	1
CG11665-RA	chr2R	1529160	1540313	-	77	17.27239692	443	99.37236147	91	13.90759792	671	102.5494308	132	18.88194294	722	103.2785061	1	1	1	1	1	1	unbound	12.8766766	2.31E-19	0
CG11668-RA	chr3R	8864096	8865906	+	11	2.467485274	1	0.224316843	14	2.139630449	2	0.305661493	9	1.2874052	4	0.572180089	1	1	1	1	1	1	unbound	91.35	3.42E-06	0.27443177
CG11672-RA	chr3R	4115128	4116293	-	0	0	0	0	2	0.305661493	5	0.764153732	1	0.143045022	2	0.286090045	1	1	1	1	1	1	unbound	2.66	0.5	0.00021277
CG11674-RA	chrX	14118676	14120051	-	1	0.224316843	0	0	1	0.152830746	0	0	4	0.572180089	0	0	1	1	1	1	1	1	unbound	-1	0.5	1
CG11678-RA	chrX	15629806	15631095	-	13	2.91611896	18	4.037703175	14	2.139630449	33	5.04341463	25	3.576125557	36	5.149620802	1	1	1	1	1	1	unbound	2.86909091	0.05217587	9.54E-45
CG11679-RA	chrX	15631522	15632999	-	1	0.224316843	20	4.486336861	6	0.916984478	29	4.432091645	9	1.2874052	29	4.148305646	1	1	1	1	1	1	unbound	1.34758621	0.5	2.69E-35
CG1168-RB	chr3R	1202475	1203701	+	9	2.018851587	0	0	10	1.528307464	1	0.152830746	19	2.717855423	3	0.429135067	1	1	1	1	1	1	unbound	72.5	0.00017294	0.43500985
CG11686-RA	chr3R	9086081	9087949	+	367	82.3242814	6	1.345901058	538	82.22294155	18	2.750953435	674	96.41234501	31	4.434395691	1	1	1	0.573762621	1	1	promoter	391.873333	4.34E-231	2.13E-16
CG1169-RA	chr3R	2155971	2157536	+	0	0	0	0	0	0	0	0	0	0	0	0	1	1	1	1	1	1	unbound	-1	1	1
CG11693-RA	chr3R	4134700	4135656	-	0	0	0	0	0	0	0	0	0	0	0	0	1	1	1	1	1	1	unbound	-1	1	1
CG11695-RA	chrX	11470900	11472839	+	10	2.243168431	29	6.505188449	17	2.598122688	30	4.584922391	11	1.573495245	42	6.007890936	1	1	1	1	1	1	unbound	7.66933333	0.000743	5.26E-32
CG11696-RA	chrX	11467810	11470183	+	10	2.243168431	25	5.607921076	12	1.833968956	36	5.501906869	22	3.14699049	38	5.435710847	1	1	1	1	1	1	unbound	4.68	0.02478111	7.50E-37
CG11697-RA	chrX	11466739	11467673	+	0	0	0	0	2	0.305661493	0	0	3	0.429135067	0	0	1	1	1	1	1	1	unbound	-1	0.16666667	1
CG11703-RA	chr3R	15052625	15053902	-	0	0	1	0.224316843	1	0.152830746	3	0.458492239	0	0	1	0.143045022	1	1	1	1	1	1	unbound	2.59	0.5	0.02430692
CG11709-RA	chrX	11455643	11456813	+	8	1.794534744	9	2.018851587	5	0.764153732	13	1.986799703	2	0.286090045	7	1.001315156	1	1	1	1	1	1	promoter & gene body	0.51461539	0.88888889	2.37E-14
CG11711-RC	chr3L	11515857	11555367	-	23	5.15928739	91	20.41283272	34	5.196245376	156	23.84159643	40	5.721800891	147	21.02761827	1	1	1	1	1	1	unbound	6.19846154	1.36E-06	6.16E-223
CG11714-RA	chr3L	11511898	11515813	-	6	1.345901058	5	1.121584215	8	1.222645971	8	1.222645971	8	1.144360178	43	6.150935958	1	1	1	0.064859094	1	0.017997033	unbound	12.42	0.00774935	8.75E-06
CG11715-RA	chrX	11371092	11377138	+	1	0.224316843	1	0.224316843	0	0	1	0.152830746	0	0	0	0	1	1	1	1	1	1	unbound	0	1	0.93902226
CG11719-RA	chr3R	24117054	24118385	+	0	0	0	0	0	0	0	0	1	0.143045022	1	0.143045022	1	1	1	1	1	1	unbound	-1	1	1
CG1172-RA	chr3R	1219676	1222910	+	56	12.56174321	189	42.39588334	86	13.14344419	283	43.25110122	93	13.30318707	309	44.20091188	1	1	1	1	1	1	unbound	8.00671378	1.32E-15	0
CG11720-RA	chr3L	11505320	11506503	+	0	0	0	0	1	0.152830746	0	0	0	0	1	0.143045022	1	1	1	1	1	1	unbound	-1	0.5	1
CG11723-RA	chr2L	2145497	2147284	-	24	5.383604233	121	27.14233801	29	4.432091645	214	32.70577972	52	7.438341158	249	35.61821055	1	1	1	1	1	1	unbound	1.56364486	0.10029842	0
CG11726-RA	chr3L	11387870	11388746	+	3	0.672950529	0	0	1	0.152830746	0	0	0	0	0	0	1	1	1	1	1	1	unbound	-1	0.5	1
CG11727-RD	chrX	11326945	11348351	-	184	41.27429912	347	77.83794454	278	42.48694749	579	88.48900215	351	50.20880282	1153	164.9309107	1	1	1	0.065656237	1	0.130093735	unbound	36.6201382	3.31E-79	0
CG11734-RC	chrX	20265421	20283274	+	17	3.813386332	156	34.99342752	21	3.209445674	227	34.69257943	43	6.150935958	271	38.76520104	1	1	1	1	1	1	gene body	15.6815419	3.67E-06	7.88E-189
CG11735-RA	chr3R	4335799	4337080	-	0	0	0	0	0	0	0	0	0	0	0	0	1	1	1	1	1	1	unbound	-1	1	1
CG11737-RA	chr3R	4343611	4347103	+	95	21.31010009	69	15.47786217	126	19.25667404	90	13.75476717	174	24.88983388	115	16.45017756	1	1	1	1	1	1	unbound	41.1542222	2.85E-39	1.79E-106
CG11738-RA	chrX	20262464	20263428	+	8	1.794534744	14	3.140435803	11	1.68113821	17	2.598122688	15	2.145675334	20	2.860900446	1	1	1	1	1	1	unbound	2.98941177	0.06896383	6.84E-23
CG11742-RA	chr3R	4378329	4379690	+	16	3.589069489	50	11.21584215	35	5.349076123	80	12.22645971	44	6.29398098	124	17.73758276	1	1	1	1	1	1	unbound	3.655	0.00022074	2.07E-133
CG11750-RA	chrX	11253271	11254969	+	35	7.851089507	146	32.75025909	48	7.335875826	230	35.15107166	52	7.438341158	189	27.03550921	1	1	1	1	1	1	unbound	2.49808696	0.00036534	0
CG11761-RA	chr2R	6366516	6367551	-	8	1.794534744	27	6.056554762	13	1.986799703	27	4.126430152	22	3.14699049	56	8.010521247	1	1	1	1	1	0.715100521	gene body	2.17962963	0.1353612	4.48E-39
CG11762-RA	chr3R	4551185	4552271	+	12	2.691802117	5	1.121584215	16	2.445291942	2	0.305661493	20	2.860900446	3	0.429135067	1	1	1	1	1	1	unbound	46.8	1.48E-05	0.07852782
CG11765-RA	chr2R	6306228	6307278	+	207	46.43358651	0	0	300	45.84922391	0	0	221	31.61294992	1	0.143045022	1	1	1	1	1	1	promoter & gene body	-1	4.78E-89	1
CG11767-RB	chr2L	4164689	4166134	-	0	0	0	0	0	0	0	0	0	0	0	0	1	1	1	1	1	1	unbound	-1	1	1
CG11768-RA	chr3R	4579831	4581391	-	0	0	0	0	0	0	0	0	0	0	0	0	1	1	1	1	1	1	unbound	-1	1	1
CG11770-RA	chr2R	4802069	4805739	+	14	3.140435803	164	36.78796226	11	1.68113821	243	37.13787137	21	3.003945468	242	34.61689539	1	1	1	1	1	1	unbound	1.30411523	0.40557164	0
CG11771-RA	chr3R	20757742	20760637	+	26	5.832237919	104	23.32895168	28	4.279260898	165	25.21707315	34	4.863530757	171	24.46069881	1	1	1	1	1	1	unbound	3.91745455	0.0005661	7.76E-252
CG11778-RB	chr2R	4969941	4973222	+	0	0	0	0	0	0	0	0	0	0	1	0.143045022	1	1	1	1	1	1	unbound	-1	1	1
CG11780-RA	chr3R	20848981	20850205	+	31	6.953822135	23	5.15928739	26	3.973599406	31	4.737753137	44	6.29398098	47	6.723116047	1	1	1	1	1	1	unbound	6.06387097	7.54E-05	1.83E-42
CG11783-RA	chr3R	20850960	20855075	+	41	9.196990565	84	18.84261482	51	7.794368065	116	17.72836658	89	12.73100698	128	18.30976285	1	1	1	1	1	1	unbound	15.5775862	4.50E-13	8.64E-140
CG11784-RA	chr2R	5009831	5010814	+	20	4.486336861	18	4.037703175	28	4.279260898	18	2.750953435	26	3.719170579	30	4.291350668	1	1	1	1	1	1	unbound	7.49777778	1.78E-05	2.92E-24
CG11785-RA	chr3R	20865123	20866172	+	65	14.5805948	87	19.51556535	93	14.21325941	119	18.18685882	103	14.73363729	118	16.87931263	1	1	1	1	1	1	unbound	4.0984874	4.35E-10	4.34E-241
CG11786-RB	chr3R	20872046	20873131	+	2	0.448633686	0	0	1	0.152830746	3	0.458492239	2	0.286090045	3	0.429135067	1	1	1	1	1	1	unbound	1.94666667	0.78571429	0.0115299
CG11788-RA	chr2R	16162166	16163648	+	14	3.140435803	20	4.486336861	12	1.833968956	35	5.349076123	21	3.003945468	32	4.577440713	1	1	1	1	1	1	unbound	3.36342857	0.02616318	5.46E-45
CG11790-RB	chr3R	20873469	20875177	+	188	42.17156649	135	30.28277381	227	34.69257943	183	27.96802659	307	43.91482184	215	30.75467979	1	1	1	1	1	1	unbound	13.5210383	5.57E-46	0
CG11793-RA	chr3L	11105381	11106807	-	91	20.41283272	115	25.79643695	87	13.29627493	162	24.75858091	132	18.88194294	154	22.02893343	1	1	1	1	1	1	unbound	4.95779793	1.42E-11	2.40000000000225e-312
CG11796-RA	chr3L	20431266	20432968	-	0	0	0	0	0	0	0	0	1	0.143045022	1	0.143045022	1	1	1	1	1	1	unbound	-1	1	1
CG11798-RD	chr2R	11002761	11028226	+	0	0	1	0.224316843	1	0.152830746	4	0.611322985	0	0	5	0.715225111	1	1	1	1	1	1	gene body	11.315	0.5	0.47717312
CG11802-RA	chrX	11765332	11766784	-	11	2.467485274	23	5.15928739	16	2.445291942	30	4.584922391	21	3.003945468	28	4.005260624	1	1	1	1	1	1	promoter	5.07733333	0.0022933	3.22E-37
CG11808-RA	chr2R	11103713	11104581	+	7	1.570217901	13	2.91611896	7	1.069815225	23	3.515107166	7	1.001315156	16	2.288720356	1	1	1	1	1	1	unbound	1.11695652	0.5	1.17E-35
CG11811-RA	chr3L	10684134	10685701	+	16	3.589069489	46	10.31857478	30	4.584922391	73	11.15664448	31	4.434395691	85	12.15882689	1	1	1	1	1	1	unbound	4.23479452	0.00025465	2.77E-112
CG11814-RA	chr3L	1950579	1958783	-	9	2.018851587	190	42.62020018	12	1.833968956	241	36.83220987	13	1.85958529	244	34.90298544	1	1	1	1	1	1	unbound	3.51634855	0.02699652	1.21E-285
CG11815-RA	chr3L	1970279	1971130	-	0	0	0	0	0	0	0	0	0	0	0	0	1	1	1	1	1	1	gene body	-1	1	1
CG11816-RA	chrX	13447096	13448169	-	0	0	0	0	0	0	0	0	0	0	0	0	1	1	1	1	1	1	unbound	-1	1	1
CG11820-RA	chr3R	20891514	20892440	+	5	1.121584215	10	2.243168431	7	1.069815225	14	2.139630449	7	1.001315156	24	3.433080535	1	1	1	1	1	1	unbound	1.82142857	0.35821328	1.86E-18
CG11821-RA	chr3R	14958279	14960429	+	85	19.06693166	20	4.486336861	161	24.60575017	43	6.571722094	26	3.719170579	7	1.001315156	1	1	0.001448625	0.223132002	0.000139299	0.009273065	promoter & gene body	58.9534884	2.49E-54	1.91E-49
CG11822-RA	chr2L	545130	547096	+	57	12.78606005	12	2.691802117	75	11.46230598	19	2.903784181	60	8.582701337	18	2.574810401	1	1	1	1	1	1	promoter & gene body	57.5526316	7.87E-27	3.82E-17
CG11828-RC	chr3R	24748765	24750841	+	75	16.82376323	10	2.243168431	95	14.5189209	15	2.292461196	98	14.01841218	34	4.863530757	1	1	1	1	1	0.75493709	unbound	99.75	7.46E-37	6.06E-12
CG11833-RA	chr3R	24856580	24858255	-	11	2.467485274	20	4.486336861	15	2.292461196	21	3.209445674	20	2.860900446	18	2.574810401	1	1	1	1	1	1	unbound	7.83333333	0.00219135	1.59E-21
CG11835-RA	chr2L	560794	563181	-	1	0.224316843	1	0.224316843	0	0	1	0.152830746	1	0.143045022	2	0.286090045	1	1	1	1	1	1	unbound	0	1	0.76538551
CG11836-RC	chr3R	20896868	20898434	+	31	6.953822135	17	3.813386332	41	6.266060601	21	3.209445674	59	8.439656314	38	5.435710847	1	1	1	1	1	1	unbound	19.2714286	8.74E-11	2.19E-22
CG11837-RA	chr3R	24875224	24876443	+	20	4.486336861	12	2.691802117	25	3.820768659	26	3.973599406	39	5.578755869	34	4.863530757	1	1	1	1	1	1	unbound	6.90384615	3.72E-05	5.25E-34
CG11838-RA	chr2L	553937	558735	-	6	1.345901058	76	17.04808007	8	1.222645971	112	17.11704359	11	1.573495245	93	13.30318707	1	1	1	1	1	1	unbound	2.3025	0.24963534	3.58E-125
CG11839-RA	chr3R	20895627	20896603	+	31	6.953822135	18	4.037703175	34	5.196245376	21	3.209445674	41	5.864845913	31	4.434395691	1	1	1	1	1	1	unbound	7.01190476	8.17E-06	1.47E-29
CG11840-RA	chr2L	542776	544635	-	55	12.33742637	290	65.05188449	69	10.5453215	393	60.06248332	84	12.01578187	383	54.78624353	1	1	1	1	1	1	promoter	2.35145038	9.22E-05	0
CG11841-RA	chr3R	24876792	24878047	+	7	1.570217901	2	0.448633686	11	1.68113821	0	0	17	2.431765379	5	0.715225111	1	1	1	1	1	1	unbound	-1	5.95E-05	1
CG11842-RA	chr3R	24878401	24879635	+	1	0.224316843	0	0	4	0.611322985	1	0.152830746	5	0.715225111	2	0.286090045	1	1	1	1	1	1	unbound	29.24	0.1031746	0.43767317
CG11843-RA	chr3R	24880356	24881488	+	3	0.672950529	0	0	2	0.305661493	3	0.458492239	1	0.143045022	6	0.858270134	1	1	1	1	1	1	unbound	2.10333333	0.78571429	0.0141553
CG11844-RB	chr3R	20949237	20951220	+	40	8.972673722	105	23.55326852	50	7.641537318	191	29.19067256	50	7.152251114	123	17.59453774	1	1	1	1	1	0.965940458	unbound	3.4102165	9.15E-06	0
CG11847-RC	chr3R	20953336	20956877	+	0	0	53	11.88879268	0	0	70	10.69815225	0	0	79	11.30055676	1	1	1	1	1	1	unbound	0	1	1.05E-86
CG11851-RA	chr3R	21047333	21049840	+	16	3.589069489	127	28.48823907	15	2.292461196	213	32.55294898	25	3.576125557	240	34.33080535	1	1	1	1	1	1	unbound	1.3171831	0.34075755	0
CG11852-RA	chr3R	21063346	21064617	+	1	0.224316843	1	0.224316843	0	0	0	0	1	0.143045022	0	0	1	1	1	1	1	1	unbound	-1	1	1
CG11853-RA	chr3R	21065901	21067175	+	0	0	0	0	0	0	0	0	0	0	0	0	1	1	1	1	1	1	unbound	-1	1	1
CG11854-RA	chr3R	21067770	21068985	+	0	0	0	0	0	0	0	0	0	0	0	0	1	1	1	1	1	1	unbound	-1	1	1
CG11856-RA	chr3R	21075259	21084457	+	56	12.56174321	701	157.246107	78	11.92079822	1081	165.2100368	86	12.30187192	1137	162.6421903	1	1	1	1	1	1	unbound	6.26741906	3.61E-13	0
CG11857-RB	chr3R	21084625	21086488	+	116	26.02075379	298	66.84641923	135	20.63215076	427	65.2587287	302	43.19959673	412	58.93454918	1	1	1	1	1	1	gene body	4.28395785	5.40E-16	0
CG11864-RA	chr2L	15612490	15613335	-	0	0	0	0	0	0	0	0	0	0	0	0	1	1	1	1	1	1	unbound	-1	1	1
CG11866-RA	chr2R	6005200	6008956	+	128	28.71255591	142	31.85299171	127	19.40950479	246	37.59636361	169	24.17460876	230	32.90035512	1	1	1	1	1	1	unbound	16.6258537	6.33E-31	0
CG11870-RB	chr3R	6090034	6125587	+	614	137.7305416	178	39.92839806	1085	165.8213598	279	42.63977824	992	141.9006621	350	50.0657578	1	1	1	1	1	1	promoter & gene body	741.064767	0	3.00E-239
CG11872-RA	chr3R	6128611	6133442	+	4	0.897267372	21	4.710653704	6	0.916984478	29	4.432091645	5	0.715225111	37	5.292665824	1	1	1	1	1	1	unbound	5.97241379	0.17765568	1.19E-17
CG11873-RA	chr3R	24890097	24932424	+	14	3.140435803	1244	279.0501528	21	3.209445674	1919	293.2822023	27	3.862215601	2270	324.7122006	1	1	1	1	1	1	promoter & gene body	3.99504951	0.00322516	0
CG11874-RA	chr3R	24934771	24938542	-	103	23.10463483	440	98.69941094	148	22.61895046	713	108.9683222	199	28.46595943	1041	148.9098682	1	1	1	1	1	1	unbound	4.12889201	4.20E-11	0
CG11875-RA	chr3R	21073606	21074828	+	14	3.140435803	19	4.262020018	12	1.833968956	26	3.973599406	11	1.573495245	22	3.14699049	1	1	1	1	1	1	unbound	3.05038462	0.07837346	5.83E-34
CG11876-RD	chr3R	24938831	24941918	+	91	20.41283272	146	32.75025909	101	15.43590538	239	36.52654838	143	20.45543819	256	36.6195257	1	1	1	1	1	1	unbound	10.9282845	2.65E-21	0
CG11877-RA	chr3R	24942112	24944112	+	22	4.934970547	125	28.03960538	31	4.737753137	143	21.85479673	25	3.576125557	186	26.60637414	1	1	1	1	1	1	unbound	3.14475525	0.00120397	1.62E-238
CG11878-RA	chr3R	21099558	21100960	+	0	0	0	0	1	0.152830746	0	0	1	0.143045022	0	0	1	1	1	1	1	1	unbound	-1	0.5	1
CG11880-RB	chr3R	24949137	24953972	+	804	180.3507418	338	75.81909295	851	130.0589652	539	82.37577229	1080	154.4886241	667	95.41102986	1	1	1	1	1	1	gene body	68.4115584	1.85E-288	0
CG11881-RA	chr3R	24954306	24956673	-	8	1.794534744	78	17.49671376	9	1.375476717	90	13.75476717	14	2.002630312	98	14.01841218	1	1	1	1	1	1	unbound	1.65955556	0.28382258	1.83E-124
CG11882-RA	chr3R	24972915	24973919	-	50	11.21584215	20	4.486336861	42	6.418891347	55	8.40569105	80	11.44360178	65	9.297926448	1	1	1	0.900765587	1	1	unbound	3.84872727	3.65E-05	4.52E-96
CG11883-RB	chr2R	6505168	6528718	+	713	159.9379091	127	28.48823907	888	135.7137028	200	30.56614927	477	68.23247563	206	29.46727459	1	1	0.077959647	1	0.09295798	1	promoter & gene body	185.3565	0	2.61E-268
CG11886-RA	chr3R	24977793	24979008	-	152	34.09616014	87	19.51556535	173	26.43971912	148	22.61895046	164	23.45938365	117	16.73626761	1	1	1	1	1	1	unbound	8.26114865	3.82E-30	2.71E-296
CG11887-RA	chr2R	6533268	6536144	+	16	3.589069489	94	21.08578325	21	3.209445674	149	22.77178121	29	4.148305646	143	20.45543819	1	1	1	1	1	1	unbound	3.18791946	0.00734651	1.34E-221
CG11888-RA	chr3R	24979292	24982981	+	130	29.1611896	539	120.9067784	164	25.0642424	712	108.8154914	226	32.32817503	937	134.0331859	1	1	1	1	1	1	gene body	7.20655899	3.20E-27	0
CG11891-RD	chr3R	21095935	21098989	+	0	0	0	0	0	0	0	0	0	0	0	0	1	1	1	1	1	1	unbound	-1	1	1
CG11892-RA	chr3R	21107269	21108964	+	0	0	0	0	0	0	0	0	0	0	1	0.143045022	1	1	1	1	1	1	unbound	-1	1	1
CG11893-RA	chr3R	21115593	21116962	+	0	0	0	0	0	0	0	0	1	0.143045022	0	0	1	1	1	1	1	1	unbound	-1	1	1
CG11895-RA	chr2R	6593410	6608643	+	0	0	0	0	0	0	9	1.375476717	0	0	4	0.572180089	1	1	1	1	1	1	unbound	0	1	0.81325784
CG11896-RA	chr3R	12971174	12975129	-	155	34.76911067	115	25.79643695	172	26.28688838	147	22.46611972	247	35.3321205	157	22.4580685	1	1	1	1	1	1	gene body	39.3142857	1.07E-51	1.65E-194
CG11897-RB	chr3R	24983851	24990694	+	1066	239.1217547	546	122.4769963	1481	226.3423354	916	139.9929637	909	130.0279252	866	123.8769893	1	1	0.503605978	1	0.365141156	1	promoter & gene body	102.538231	0	0
CG11898-RB	chr3R	24991514	24996871	+	4	0.897267372	3	0.672950529	6	0.916984478	12	1.833968956	8	1.144360178	18	2.574810401	1	1	1	0.852153714	1	1	unbound	20.2333333	0.02223851	0.00062491
CG11899-RA	chr3R	25026179	25027492	+	306	68.64095397	21	4.710653704	408	62.35494452	35	5.349076123	469	67.08811545	77	11.01446672	1	1	1	0.569525931	1	0.964026452	unbound	93.496	2.55E-146	8.30E-48
CG11901-RB	chr3R	25045901	25047835	+	251	56.30352761	849	190.4449998	328	50.12848481	1423	217.4781521	428	61.22326953	1149	164.3587306	1	1	1	1	1	1	unbound	3.3563469	6.00E-29	0
CG11905-RF	chr3L	16921477	16928538	-	0	0	0	0	1	0.152830746	1	0.152830746	0	0	1	0.143045022	1	1	1	1	1	1	unbound	66.2727273	0.5	0.99429763
CG11906-RA	chr2R	15168923	15171461	-	31	6.953822135	60	13.45901058	37	5.654737616	112	17.11704359	56	8.010521247	93	13.30318707	1	1	1	1	1	1	unbound	6.55071429	8.82E-07	1.06E-160
CG11907-RA	chr2L	355559	357855	-	68	15.25354533	114	25.57212011	70	10.69815225	188	28.73218032	90	12.874052	224	32.04208499	1	1	1	1	1	1	unbound	6.44191489	1.97E-11	3.8438307246449e-321
CG11908-RA	chr3R	21165973	21170560	+	8	1.794534744	4	0.897267372	6	0.916984478	3	0.458492239	17	2.431765379	3	0.429135067	1	1	1	1	1	1	unbound	81.72	0.00452489	0.62379428
CG11909-RA	chr3R	21170483	21172634	-	7	1.570217901	15	3.364752646	9	1.375476717	48	7.335875826	17	2.431765379	52	7.438341158	1	1	1	0.803474406	1	1	unbound	2.75166667	0.10134896	6.69E-57
CG11920-RA	chr3R	20900568	20902104	+	27	6.056554762	50	11.21584215	45	6.877383587	92	14.06042867	36	5.149620802	84	12.01578187	1	1	1	1	1	1	unbound	3.7125	0.00019796	2.43E-151
CG11921-RA	chr3R	20909273	20910392	+	0	0	0	0	1	0.152830746	0	0	1	0.143045022	0	0	1	1	1	1	1	1	unbound	-1	0.5	1
CG11922-RA	chr3R	20920708	20921655	+	5	1.121584215	0	0	8	1.222645971	0	0	3	0.429135067	0	0	1	1	1	1	1	1	promoter	-1	0.0006993	1
CG11926-RA	chr2L	4850690	4852640	+	10	2.243168431	35	7.851089507	9	1.375476717	41	6.266060601	17	2.431765379	53	7.581386181	1	1	1	1	1	1	unbound	3.18073171	0.06062248	2.20E-48
CG11927-RA	chr2L	4847787	4849499	+	16	3.589069489	20	4.486336861	15	2.292461196	30	4.584922391	18	2.574810401	34	4.863530757	1	1	1	1	1	1	unbound	6.055	0.0014738	3.61E-34
CG11929-RA	chr2L	4682815	4687235	+	28	6.280871606	112	25.12348642	39	5.960399108	157	23.99442718	48	6.866161069	209	29.89640966	1	1	1	1	1	1	unbound	2.34019108	0.00417275	6.71E-296
CG1193-RA	chr3R	1607483	1613187	+	6	1.345901058	15	3.364752646	6	0.916984478	33	5.04341463	9	1.2874052	28	4.005260624	1	1	1	1	1	1	unbound	0.7430303	0.76047536	2.63E-48
CG11940-RA	chrX	19727372	19746055	-	242	54.28467602	161	36.11501173	303	46.30771615	249	38.05485585	441	63.08285482	325	46.48963224	1	1	1	1	1	1	promoter & gene body	33.5858635	1.07E-86	0
CG11943-RA	chrX	19746323	19753414	+	41	9.196990565	231	51.81719075	54	8.252860304	353	53.94925347	71	10.15619658	341	48.7783526	1	1	1	1	1	1	promoter	9.70764873	3.96E-11	0
CG11949-RE	chr2R	15116570	15131256	+	880	197.3988219	1129	253.2537158	1193	182.3270804	1404	214.5743679	1273	182.0963134	1615	231.017711	1	1	1	1	1	1	promoter & gene body	120.268675	0	0
CG11951-RA	chr3R	25061086	25063870	-	0	0	0	0	0	0	1	0.152830746	1	0.143045022	1	0.143045022	1	1	1	1	1	1	unbound	0	1	0.83369882
CG11956-RB	chr3R	25070680	25076168	-	513	115.0745405	71	15.92649586	577	88.18334065	88	13.44910568	493	70.52119598	104	14.87668232	1	1	1	1	1	1	unbound	63.9645455	1.20E-196	8.35E-145
CG11958-RD	chr3R	25141507	25145319	-	72	16.1508127	317	71.10843925	76	11.61513672	525	80.23614184	102	14.59059227	441	63.08285482	1	1	1	1	1	1	unbound	4.47142857	5.90E-10	0
CG11963-RD	chr3R	4764479	4768749	+	91	20.41283272	315	70.65980556	112	17.11704359	507	77.48518841	159	22.74415854	545	77.95953714	1	1	1	1	1	1	promoter & gene body	8.0986785	3.53E-20	0
CG11964-RA	chr3R	4768400	4770720	-	30	6.729505292	63	14.13196111	33	5.04341463	96	14.67175165	51	7.295296136	104	14.87668232	1	1	1	1	1	1	unbound	6.249375	4.65E-06	2.24E-136
CG11966-RA	chr3R	4777711	4788755	-	3	0.672950529	2	0.448633686	10	1.528307464	3	0.458492239	10	1.430450223	3	0.429135067	1	1	1	1	1	1	gene body	349.433333	5.38E-05	0.9887412
CG11967-RA	chr3R	4806583	4808553	+	46	10.31857478	12	2.691802117	75	11.46230598	23	3.515107166	10	1.430450223	5	0.715225111	1	1	0.000961543	0.852153714	4.07E-05	0.067628749	promoter & gene body	47.9021739	5.27E-26	3.65E-22
CG11968-RA	chr3R	4808446	4809983	-	45	10.09425794	64	14.35627796	42	6.418891347	82	12.5321212	61	8.725746359	105	15.01972734	1	1	1	1	1	1	unbound	5.185	1.83E-06	5.75E-131
CG11970-RA	chr3R	4810692	4816371	+	24	5.383604233	145	32.52594224	39	5.960399108	190	29.03784181	31	4.434395691	223	31.89903997	1	1	1	1	1	1	unbound	8.70231579	3.82E-07	1.15E-238
CG11971-RA	chr3R	4816382	4818661	-	82	18.39398113	96	21.53441693	92	14.06042867	127	19.40950479	115	16.45017756	160	22.88720356	1	1	1	1	1	1	unbound	12.8582677	6.85E-21	2.46E-196
CG11975-RA	chr3R	4818979	4820561	+	24	5.383604233	69	15.47786217	34	5.196245376	98	14.97741314	51	7.295296136	109	15.59190743	1	1	1	1	1	1	unbound	3.52979592	0.00035134	6.42E-162
CG11979-RA	chr2R	6785747	6786551	-	28	6.280871606	41	9.196990565	38	5.807568362	72	11.00381374	41	5.864845913	75	10.72837667	1	1	1	1	1	1	unbound	1.60444444	0.0695864	2.56E-149
CG11980-RA	chr3R	4829768	4831053	+	42	9.421307408	90	20.18851587	57	8.711352543	161	24.60575017	57	8.15356627	145	20.74152823	1	1	1	1	1	1	unbound	2.77565217	6.26E-05	1.36856183898025e-321
CG11981-RA	chr3R	4831035	4831907	-	84	18.84261482	46	10.31857478	117	17.88119732	47	7.183045079	133	19.02498796	59	8.439656314	1	1	1	1	1	1	unbound	9.1812766	5.15E-20	2.53E-85
CG11982-RA	chr3R	4832178	4833752	+	35	7.851089507	77	17.27239692	43	6.571722094	101	15.43590538	58	8.296611292	101	14.44754725	1	1	1	1	1	1	unbound	4.56821782	2.16E-06	1.88E-168
CG11983-RA	chr3R	4834231	4835996	+	5	1.121584215	1	0.224316843	3	0.458492239	15	2.292461196	9	1.2874052	8	1.144360178	1	1	1	1	1	1	unbound	1.68533333	0.5	2.81E-13
CG11986-RA	chr3R	4841201	4842544	+	18	4.037703175	8	1.794534744	18	2.750953435	20	3.056614927	16	2.288720356	16	2.288720356	1	1	1	1	1	1	unbound	7.578	0.00038552	5.90E-23
CG11987-RA	chr3R	4842492	4845741	-	93	20.8614664	140	31.40435803	157	23.99442718	215	32.85861047	187	26.74941917	281	40.19565126	1	1	1	1	1	1	unbound	19.4416744	2.72E-39	0
CG11993-RA	chr3R	4876562	4877953	+	37	8.299723193	161	36.11501173	40	6.113229855	210	32.09445674	80	11.44360178	251	35.90430059	1	1	1	1	1	1	gene body	1.6952381	0.03100569	0
CG11999-RA	chr3R	1179439	1180421	-	35	7.851089507	45	10.09425794	65	9.933998514	59	9.017014036	78	11.15751174	42	6.007890936	1	1	1	1	1	1	unbound	5.06508475	1.91E-08	7.50E-106
CG1200-RA	chr3L	1196320	1199339	+	1	0.224316843	5	1.121584215	0	0	6	0.916984478	0	0	12	1.716540267	1	1	1	1	1	1	promoter	0	1	0.0159564
CG12001-RA	chr3R	480505	483707	+	185	41.49861597	52	11.66447584	313	47.83602361	80	12.22645971	306	43.77177682	69	9.870106537	1	1	1	1	1	1	unbound	102.455	3.09E-119	5.42E-95
CG12002-RC	chr3L	2601450	2630064	-	50	11.21584215	256	57.42511182	67	10.23966001	285	43.55676271	100	14.30450223	489	69.94901589	1	1	1	1	1	1	promoter & gene body	61.0406316	3.80E-19	1.23E-204
CG12004-RA	chr3L	1569186	1574736	+	522	117.0933921	225	50.47128969	638	97.50601618	329	50.28131555	825	118.0121434	348	49.77966775	1	1	1	1	1	1	unbound	37.3054103	3.87E-190	0
CG12005-RB	chr3R	1058288	1062011	+	12	2.691802117	114	25.57212011	32	4.890583884	176	26.89821136	41	5.864845913	199	28.46595943	1	1	1	1	1	1	unbound	5.30897727	2.94E-05	6.02E-251
CG12007-RA	chr3R	953857	955665	+	9	2.018851587	121	27.14233801	8	1.222645971	152	23.23027345	12	1.716540267	160	22.88720356	1	1	1	1	1	1	unbound	0.6019079	0.88788826	2.20E-266
CG12008-RC	chr3L	3337102	3368133	+	965	216.4657535	980	219.8305062	1513	231.2329193	1659	253.5462082	1671	239.0282322	2123	303.6845823	1	1	1	1	1	1	promoter & gene body	108.452321	0	0
CG12009-RA	chr3L	3294751	3298963	+	0	0	0	0	0	0	2	0.305661493	0	0	0	0	1	1	1	1	1	1	unbound	0	1	0.78896721
CG12011-RA	chr3L	1694618	1696420	+	0	0	0	0	0	0	0	0	0	0	1	0.143045022	1	1	1	1	1	1	unbound	-1	1	1
CG12012-RB	chr3L	3376756	3377687	+	20	4.486336861	89	19.96419903	32	4.890583884	144	22.00762748	39	5.578755869	148	21.1706633	1	1	1	1	1	1	unbound	0.83611111	0.76116685	2.45600032547684e-318
CG12014-RA	chr3L	3378258	3380083	+	24	5.383604233	29	6.505188449	31	4.737753137	43	6.571722094	45	6.437026002	64	9.154881426	1	1	1	1	1	1	unbound	9.54511628	3.40E-07	3.60E-53
CG12015-RA	chr3L	690536	691953	+	29	6.505188449	81	18.16966429	35	5.349076123	128	19.56233554	47	6.723116047	124	17.73758276	1	1	1	1	1	1	unbound	2.5046875	0.00283578	8.84E-235
CG12017-RA	chr3L	3280246	3290893	+	0	0	2	0.448633686	0	0	8	1.222645971	0	0	2	0.286090045	1	1	1	1	1	0.968956419	unbound	0	1	0.499252
CG12018-RA	chr3L	1775619	1777024	+	13	2.91611896	25	5.607921076	11	1.68113821	32	4.890583884	13	1.85958529	36	5.149620802	1	1	1	1	1	1	unbound	3.1075	0.04295348	3.61E-41
CG12021-RA	chr3L	1798808	1802184	+	4	0.897267372	138	30.95572434	10	1.528307464	184	28.12085733	9	1.2874052	205	29.32422957	1	1	1	1	1	1	unbound	1.5625	0.31058804	9.44E-275
CG12023-RB	chr3L	1810588	1822220	+	0	0	0	0	0	0	0	0	0	0	3	0.429135067	1	1	1	1	1	1	unbound	-1	1	1
CG12024-RB	chr3L	1857192	1859049	+	94	21.08578325	101	22.65600115	110	16.8113821	150	22.92461196	164	23.45938365	171	24.46069881	1	1	1	1	1	1	unbound	10.1583505	1.31E-22	1.15E-259
CG12026-RB	chr3L	1885659	1891470	+	46	10.31857478	1	0.224316843	66	10.08682926	0	0	16	2.288720356	0	0	1	1	0.013769547	1	0.021333176	1	promoter	-1	2.33E-35	1
CG12028-RA	chr3L	4062303	4064302	+	1	0.224316843	0	0	0	0	0	0	2	0.286090045	0	0	1	1	1	1	1	1	unbound	-1	1	1
CG12029-RB	chr3L	3626873	3653443	+	0	0	2	0.448633686	0	0	4	0.611322985	0	0	6	0.858270134	1	1	1	1	1	1	unbound	0	1	0.99999776
CG12030-RA	chr3L	648516	651313	+	5906	1324.815275	1042	233.7381505	5116	781.8820984	1449	221.4517515	2453	350.8894396	1613	230.7316209	1	1	0.000371246	1	0.015294193	1	unbound	1.61623188	0.0020311	0
CG12031-RA	chr3L	593229	599242	+	270	60.56554762	91	20.41283272	296	45.23790092	146	22.31328897	565	80.82043759	130	18.5958529	1	1	1	1	1	1	unbound	6.32547945	2.01E-38	0
CG12034-RA	chr3L	3219185	3220925	+	33	7.402455821	127	28.48823907	44	6.72455284	161	24.60575017	74	10.58533165	222	31.75599495	1	1	1	1	1	1	unbound	3.38608696	3.10E-05	9.56E-290
CG12035-RA	chr3L	1724389	1725644	+	0	0	1	0.224316843	0	0	0	0	0	0	1	0.143045022	1	1	1	1	1	1	unbound	-1	1	1
CG12038-RA	chr3L	993987	995703	+	0	0	0	0	0	0	0	0	0	0	0	0	1	1	1	1	1	1	unbound	-1	1	1
CG12042-RA	chr2R	3554746	3556532	-	13	2.91611896	108	24.22621905	29	4.432091645	137	20.93781225	21	3.003945468	161	23.03024859	1	1	1	1	1	1	unbound	2.62832117	0.00533825	4.14E-235
CG12045-RA	chr3R	26693244	26694908	+	0	0	0	0	0	0	0	0	0	0	0	0	1	1	1	1	1	1	unbound	-1	1	1
CG12047-RA	chrX	14141746	14152633	+	94	21.08578325	229	51.36855706	156	23.84159643	306	46.76620839	128	18.30976285	334	47.77703744	1	1	1	1	1	1	unbound	47.9284314	2.26E-46	0
CG12048-RA	chr3R	25490500	25492505	+	0	0	0	0	0	0	0	0	0	0	0	0	1	1	1	1	1	1	unbound	-1	1	1
CG12050-RB	chr2L	21094961	21102425	-	50	11.21584215	266	59.66828025	62	9.475506275	398	60.82663705	79	11.30055676	405	57.93323402	1	1	1	1	1	1	unbound	4.42879397	2.18E-08	0
CG12052-RR	chr2R	6369712	6430792	-	701	157.246107	161	36.11501173	956	146.1061935	264	40.34731704	894	127.8822499	267	38.19302095	1	1	1	1	1	1	promoter & gene body	35.0148485	2.57E-285	0
CG12054-RA	chr3R	27046425	27054213	+	41	9.196990565	1205	270.3017959	44	6.72455284	1711	261.493407	69	9.870106537	1870	267.4941917	1	1	1	1	1	1	promoter & gene body	0.88890123	0.73792229	0
CG12056-RA	chrX	9086708	9087660	+	4	0.897267372	21	4.710653704	8	1.222645971	21	3.209445674	11	1.573495245	23	3.290035512	1	1	1	1	1	1	unbound	1.71809524	0.26505069	5.05E-30
CG12057-RA	chrX	9085705	9086582	+	2	0.448633686	0	0	0	0	0	0	0	0	1	0.143045022	1	1	1	1	1	1	unbound	-1	1	1
CG12061-RA	chrXHet	14883	26444	+	0	0	0	0	0	0	4	0.611322985	0	0	1	0.143045022	1	1	1	1	1	1	unbound	0	1	0.87157107
CG12063-RA	chr3R	27324960	27332716	+	0	0	2	0.448633686	0	0	2	0.305661493	0	0	2	0.286090045	1	1	1	1	1	1	unbound	0	1	0.97779172
CG12065-RD	chrX	8468340	8482561	+	195	43.7417844	1349	302.6034213	274	41.8756245	2065	315.5954912	357	51.06707295	2027	289.9522602	1	1	1	1	1	1	gene body	16.8617288	2.06E-61	0
CG12066-RB	chr3R	26521258	26522860	-	0	0	0	0	0	0	0	0	1	0.143045022	0	0	1	1	1	1	1	1	unbound	-1	1	1
CG12068-RA	chr3R	25620260	25621420	+	161	36.11501173	73	16.37512954	222	33.92842569	115	17.57553583	258	36.90561575	148	21.1706633	1	1	1	1	1	1	unbound	12.4923478	6.59E-46	3.56E-222
CG12071-RA	chr3R	26702806	26706686	-	35	7.851089507	6	1.345901058	40	6.113229855	13	1.986799703	66	9.44097147	17	2.431765379	1	1	1	1	1	1	promoter & gene body	57.2169231	1.06E-08	2.91E-06
CG12072-RA	chr3R	26615379	26632341	-	67	15.02922848	528	118.4392931	101	15.43590538	831	127.0023502	118	16.87931263	1252	179.0923679	1	1	1	1	1	1	gene body	19.9034416	9.28E-25	0
CG12073-RA	chr3R	26794864	26842569	-	1	0.224316843	10	2.243168431	0	0	16	2.445291942	0	0	20	2.860900446	1	1	1	1	1	1	unbound	0	1	0.76384132
CG12075-RA	chrX	8758146	8766168	+	12	2.691802117	3	0.672950529	26	3.973599406	16	2.445291942	23	3.290035512	1	0.143045022	1	1	1	1	1	0.024968193	gene body	102.75375	5.04E-08	0.0004151
CG12077-RB	chr3L	3318028	3319213	-	5	1.121584215	26	5.832237919	7	1.069815225	34	5.196245376	9	1.2874052	36	5.149620802	1	1	1	1	1	1	unbound	1.41029412	0.37798507	1.54E-48
CG12078-RA	chr3L	3243274	3244263	-	33	7.402455821	10	2.243168431	58	8.864183289	22	3.36227642	70	10.01315156	37	5.292665824	1	1	1	0.803474406	1	1	unbound	9.25909091	1.83E-08	3.93E-31
CG12079-RA	chr3L	3158490	3159547	-	27	6.056554762	50	11.21584215	30	4.584922391	69	10.5453215	46	6.580071025	88	12.58796196	1	1	1	1	1	1	unbound	2.42173913	0.00849367	7.67E-124
CG12081-RA	chrX	8482893	8484743	+	44	9.869941094	28	6.280871606	69	10.5453215	32	4.890583884	99	14.16145721	50	7.152251114	1	1	1	1	1	1	unbound	28.2446875	3.77E-20	9.40E-36
CG12082-RA	chr3L	3145405	3148361	-	13	2.91611896	165	37.0122791	12	1.833968956	217	33.16427196	16	2.288720356	229	32.7573101	1	1	1	1	1	1	promoter	1.24497696	0.40990579	0
CG12084-RA	chr3L	1491370	1496636	-	133	29.83414013	288	64.6032508	185	28.27368808	400	61.13229855	216	30.89772481	514	73.52514145	1	1	1	1	1	1	unbound	20.9616	6.89E-45	0
CG12085-RA	chr3L	1496853	1502558	-	76	17.04808007	563	126.2903826	104	15.89439762	842	128.6834884	112	16.02104249	869	124.3061244	1	1	1	1	1	1	unbound	5.79406176	1.32E-14	0
CG12090-RA	chr3L	1523412	1534034	-	19	4.262020018	77	17.27239692	23	3.515107166	105	16.04722837	31	4.434395691	131	18.73889792	1	1	1	1	1	1	unbound	4.54324587	0.00107442	5.32E-146
CG12091-RA	chr3L	1534929	1536831	-	140	31.40435803	158	35.4420612	231	35.30390241	237	36.22088689	304	43.48568677	216	30.89772481	1	1	1	1	1	1	gene body	13.1326582	4.27E-49	0
CG12092-RA	chrX	20805942	20810408	+	0	0	0	0	0	0	0	0	0	0	1	0.143045022	1	1	1	1	1	1	unbound	-1	1	1
CG12093-RA	chr3L	2772560	2773981	-	36	8.07540635	49	10.99152531	45	6.877383587	73	11.15664448	46	6.580071025	82	11.72969183	1	1	1	1	1	1	unbound	5.67739726	3.25E-07	7.19E-117
CG12096-RA	chrX	13053847	13055732	+	13	2.91611896	35	7.851089507	10	1.528307464	56	8.558521797	20	2.860900446	62	8.868791381	1	1	1	1	1	1	unbound	2.22428571	0.12080537	5.99E-74
CG1210-RD	chr3L	129451	145305	+	1582	354.8692457	279	62.58439921	2214	338.3672725	467	71.37195855	1123	160.63956	196	28.03682437	1	1	0.130561978	0.040787894	0.200890418	0.000194676	promoter & gene body	76.9540043	0	0
CG12101-RA	chrX	11002521	11006341	+	182	40.82566544	191	42.84451702	195	29.80199554	379	57.92285287	300	42.91350668	285	40.76783135	1	1	1	1	1	1	unbound	3.35976253	4.83E-17	0
CG12104-RA	chr3L	1600942	1602603	-	72	16.1508127	175	39.25544753	70	10.69815225	208	31.78879524	113	16.16408752	196	28.03682437	1	1	1	1	1	1	gene body	3.90721154	2.26E-08	0
CG12106-RA	chrX	9087962	9089382	+	33	7.402455821	13	2.91611896	61	9.322675528	23	3.515107166	67	9.584016493	22	3.14699049	1	1	1	1	1	1	unbound	22.3756522	9.89E-16	1.14E-26
CG12107-RA	chr2R	3562031	3562867	+	11	2.467485274	57	12.78606005	9	1.375476717	67	10.23966001	18	2.574810401	73	10.44228663	1	1	1	1	1	1	unbound	0.4	0.98648881	3.57E-134
CG12108-RA	chrX	8582656	8584053	-	19	4.262020018	16	3.589069489	33	5.04341463	32	4.890583884	26	3.719170579	30	4.291350668	1	1	1	1	1	1	unbound	9.2503125	5.29E-07	2.83E-41
CG12109-RB	chrX	8496394	8500329	-	5	1.121584215	45	10.09425794	11	1.68113821	70	10.69815225	2	0.286090045	73	10.44228663	1	1	1	1	0.712003256	1	unbound	4.90714286	0.01584617	1.04E-71
CG12110-RC	chr2R	2129517	2142771	+	182	40.82566544	86	19.2912485	250	38.20768659	133	20.32648927	244	34.90298544	64	9.154881426	1	1	1	0.223132002	1	0.042391406	gene body	54.0685714	5.33E-83	2.04E-180
CG12112-RA	chrX	8452910	8454190	-	28	6.280871606	85	19.06693166	49	7.488706572	134	20.47932001	40	5.721800891	166	23.7454737	1	1	1	1	1	1	promoter	2.50298508	0.00103101	1.19E-257
CG12113-RA	chrX	8449276	8452811	-	64	14.35627796	56	12.56174321	75	11.46230598	85	12.99061344	78	11.15751174	87	12.44491694	1	1	1	1	1	1	unbound	25.2927059	2.64E-20	4.05E-98
CG12114-RA	chr3R	27080867	27082388	+	19	4.262020018	47	10.54289162	21	3.209445674	50	7.641537318	33	4.720485735	65	9.297926448	1	1	1	1	1	1	unbound	4.08	0.00204098	2.62E-70
CG12115-RA	chrX	9083356	9084614	-	0	0	0	0	1	0.152830746	0	0	0	0	0	0	1	1	1	1	1	1	promoter	-1	0.5	1
CG12117-RA	chrX	8357338	8359030	-	0	0	10	2.243168431	0	0	24	3.667937913	0	0	9	1.2874052	1	1	1	1	1	0.488262046	gene body	0	1	1.44E-25
CG12118-RB	chrX	9088775	9090421	-	26	5.832237919	29	6.505188449	37	5.654737616	47	7.183045079	39	5.578755869	51	7.295296136	1	1	1	1	1	1	unbound	8.29021277	6.62E-07	1.29E-62
CG12119-RA	chrX	9100153	9104580	-	0	0	26	5.832237919	0	0	15	2.292461196	0	0	9	1.2874052	1	1	1	0.046322184	1	0.69376714	unbound	0	1	9.32E-07
CG12120-RA	chrX	9111688	9117307	-	22	4.934970547	1	0.224316843	56	8.558521797	1	0.152830746	59	8.439656314	2	0.286090045	1	1	1	1	1	1	unbound	2794.55	8.03E-30	0.98170914
CG12121-RA	chrX	9122820	9126377	-	8	1.794534744	120	26.91802117	16	2.445291942	158	24.14725793	24	3.433080535	168	24.03156374	1	1	1	1	1	1	unbound	2.90126582	0.01785952	9.05E-222
CG12123-RA	chrX	8335280	8336317	-	16	3.589069489	19	4.262020018	11	1.68113821	17	2.598122688	15	2.145675334	26	3.719170579	1	1	1	1	1	1	unbound	3.15882353	0.05942492	8.35E-22
CG12124-RA	chrX	9130834	9137289	-	33	7.402455821	98	21.98305062	57	8.711352543	121	18.49252031	54	7.724431203	169	24.17460876	1	1	1	1	1	1	unbound	26.4064463	2.70E-15	9.05E-123
CG12125-RB	chrX	8328421	8330833	-	17	3.813386332	27	6.056554762	18	2.750953435	63	9.628337021	30	4.291350668	51	7.295296136	1	1	1	1	1	1	unbound	5.46285714	0.00111408	1.81E-77
CG12127-RA	chrX	9139948	9141369	-	11	2.467485274	46	10.31857478	8	1.222645971	55	8.40569105	17	2.431765379	67	9.584016493	1	1	1	1	1	1	unbound	1.33236364	0.3889379	6.12E-82
CG12128-RA	chr2R	5914358	5916003	+	42	9.421307408	88	19.73988219	45	6.877383587	112	17.11704359	73	10.44228663	118	16.87931263	1	1	1	1	1	1	promoter	4.49428571	3.66E-06	1.74E-188
CG12129-RA	chr2R	5920817	5922203	+	71	15.92649586	34	7.626772664	98	14.97741314	79	12.07362896	111	15.87799747	66	9.44097147	1	1	1	1	1	1	unbound	10.5303798	2.70E-19	2.30E-130
CG1213-RB	chr3R	1666937	1672290	+	2	0.448633686	1	0.224316843	4	0.611322985	0	0	3	0.429135067	0	0	1	1	1	1	1	1	unbound	-1	0.01428571	1
CG12131-RA	chr2R	5856600	5858410	+	52	11.66447584	246	55.18194339	73	11.15664448	384	58.68700661	95	13.58927712	392	56.07364873	1	1	1	1	1	1	unbound	2.48846354	1.37E-05	0
CG12132-RA	chrX	9169683	9177121	-	84	18.84261482	309	69.3139045	89	13.60193643	400	61.13229855	122	17.45149272	525	75.0986367	1	1	1	1	1	1	unbound	15.43705	3.74E-21	0
CG12133-RA	chr2R	5854736	5855941	+	3	0.672950529	10	2.243168431	2	0.305661493	5	0.764153732	5	0.715225111	6	0.858270134	1	1	1	1	1	1	unbound	2.816	0.5	0.00027586
CG12140-RA	chr2R	5798402	5800993	+	22	4.934970547	23	5.15928739	43	6.571722094	46	7.030214333	35	5.00657578	62	8.868791381	1	1	1	1	1	1	unbound	19.5369565	4.47E-12	3.27E-49
CG12142-RA	chr2R	2916417	2920741	+	6	1.345901058	9	2.018851587	15	2.292461196	21	3.209445674	14	2.002630312	20	2.860900446	1	1	1	1	1	1	unbound	27.2357143	5.05E-05	1.20E-11
CG12143-RA	chr2R	2927724	2930267	+	47	10.54289162	4	0.897267372	83	12.68495195	8	1.222645971	6	0.858270134	9	1.2874052	1	1	1.49E-05	1	7.05E-07	1	promoter & gene body	211.8575	7.51E-37	0.00026927
CG12151-RA	chrX	7625809	7628446	-	9	2.018851587	60	13.45901058	9	1.375476717	72	11.00381374	14	2.002630312	84	12.01578187	1	1	1	1	1	1	unbound	2.37444444	0.18439854	5.87E-89
CG12153-RA	chrX	7616158	7619942	+	7	1.570217901	87	19.51556535	15	2.292461196	110	16.8113821	21	3.003945468	131	18.73889792	1	1	1	1	1	1	unbound	4.47545455	0.00748982	1.12E-134
CG12154-RC	chrX	8524192	8544710	-	0	0	2	0.448633686	4	0.611322985	5	0.764153732	1	0.143045022	8	1.144360178	1	1	1	1	1	1	promoter & gene body	152.52	0.04117647	0.99915231
CG12155-RA	chrX	7622849	7625762	+	7	1.570217901	53	11.88879268	10	1.528307464	75	11.46230598	8	1.144360178	94	13.44623209	1	1	1	1	1	1	unbound	3.212	0.03997068	4.46E-90
CG12156-RA	chrX	7628976	7630510	+	11	2.467485274	43	9.645624251	17	2.598122688	74	11.30947523	11	1.573495245	69	9.870106537	1	1	1	1	1	1	unbound	0.55837838	0.89519822	3.15E-115
CG12159-RA	chr2R	3802838	3803979	-	82	18.39398113	63	14.13196111	122	18.64535106	95	14.5189209	126	18.02367281	123	17.59453774	1	1	1	1	1	1	unbound	8.23178947	8.91E-22	3.67E-177
CG12162-RB	chr3R	1293540	1295288	+	27	6.056554762	21	4.710653704	28	4.279260898	37	5.654737616	38	5.435710847	41	5.864845913	1	1	1	1	1	1	unbound	9.43675676	2.33E-06	1.43E-44
CG12163-RA	chr3R	1063223	1077435	-	180	40.37703175	560	125.6174321	246	37.59636361	763	116.6098595	294	42.05523655	879	125.7365746	1	1	1	1	1	1	gene body	33.1119266	7.62E-67	0
CG12164-RA	chr2R	3198912	3200855	+	0	0	0	0	0	0	0	0	0	0	0	0	1	1	1	1	1	1	unbound	-1	1	1
CG12165-RA	chr2R	3166112	3169066	+	23	5.15928739	85	19.06693166	29	4.432091645	119	18.18685882	22	3.14699049	100	14.30450223	1	1	1	1	1	1	unbound	5.77176471	3.95E-05	2.82E-164
CG12169-RA	chr3L	581202	582810	+	6	1.345901058	12	2.691802117	7	1.069815225	18	2.750953435	20	2.860900446	44	6.29398098	1	1	1	0.977532176	1	0.58333547	unbound	4.305	0.06916661	5.79E-18
CG12170-RA	chr3R	1462978	1464379	+	30	6.729505292	38	8.524040036	23	3.515107166	67	10.23966001	44	6.29398098	77	11.01446672	1	1	1	1	1	1	unbound	2.82089552	0.01313965	1.31E-105
CG12171-RA	chr3R	1459378	1460362	+	118	26.46938748	8	1.794534744	133	20.32648927	46	7.030214333	173	24.74678885	52	7.438341158	1	1	1	0.106789318	1	1	unbound	13.8782609	1.11E-28	4.61E-78
CG12172-RA	chr2R	3035202	3036757	+	0	0	0	0	0	0	0	0	0	0	0	0	1	1	1	1	1	1	unbound	-1	1	1
CG12173-RB	chr3R	1081166	1082335	-	32	7.178138978	32	7.178138978	42	6.418891347	28	4.279260898	34	4.863530757	48	6.866161069	1	1	1	1	1	1	unbound	10.035	3.81E-09	3.18E-38
CG12175-RB	chrX	13507224	13510410	-	38	8.524040036	116	26.02075379	47	7.183045079	186	28.42651882	65	9.297926448	166	23.7454737	1	1	1	1	1	1	unbound	6.74172043	6.54E-09	1.52E-284
CG12176-RA	chrX	13558617	13561828	-	21	4.710653704	52	11.66447584	20	3.056614927	76	11.61513672	34	4.863530757	105	15.01972734	1	1	1	1	1	1	unbound	7.13421053	0.00010794	6.97E-88
CG12177-RA	chrX	13571932	13574429	-	27	6.056554762	53	11.88879268	28	4.279260898	79	12.07362896	39	5.578755869	143	20.45543819	1	1	1	1	1	0.712733113	unbound	7.68189323	8.02E-06	7.21E-103
CG12178-RB	chr2L	103962	106729	-	47	10.54289162	131	29.38550644	48	7.335875826	203	31.02464151	90	12.874052	239	34.18776032	1	1	1	1	1	1	unbound	5.36039409	1.35E-07	0
CG12179-RD	chrX	4525085	4530033	-	11	2.467485274	32	7.178138978	12	1.833968956	39	5.960399108	11	1.573495245	45	6.437026002	1	1	1	1	1	1	unbound	7.76	0.00383449	2.97E-36
CG1218-RA	chr3R	1617605	1619105	+	78	17.49671376	28	6.280871606	110	16.8113821	41	6.266060601	150	21.45675334	33	4.720485735	1	1	1	1	1	1	unbound	26.315122	8.32E-31	7.43E-55
CG12184-RA	chrX	4521413	4524969	-	2	0.448633686	6	1.345901058	3	0.458492239	6	0.916984478	6	0.858270134	5	0.715225111	1	1	1	1	1	1	unbound	15.84	0.10294118	0.00181937
CG12186-RA	chr3L	2650191	2651839	-	78	17.49671376	91	20.41283272	84	12.83778269	114	17.42270509	117	16.73626761	137	19.59716805	1	1	1	1	1	1	unbound	8.45894737	5.39E-16	1.63E-192
CG12187-RA	chr3L	2670603	2689687	-	0	0	0	0	0	0	4	0.611322985	0	0	1	0.143045022	1	1	1	1	1	1	unbound	0	1	0.99970447
CG12189-RA	chr3L	654364	657975	+	73	16.37512954	543	121.8040458	108	16.50572061	859	131.2816111	110	15.73495245	940	134.4623209	1	1	1	1	1	1	unbound	3.72670547	1.65E-11	0
CG12190-RA	chr2R	18558269	18560717	+	25	5.607921076	145	32.52594224	45	6.877383587	196	29.95482629	68	9.727061515	205	29.32422957	1	1	1	1	1	1	unbound	4.37081633	3.17E-06	0
CG12191-RA	chr3L	852713	857239	-	0	0	2	0.448633686	0	0	0	0	1	0.143045022	0	0	1	1	1	1	1	1	unbound	-1	1	1
CG12192-RA	chr2R	19029628	19032022	+	0	0	0	0	0	0	0	0	0	0	0	0	1	1	1	1	1	1	unbound	-1	1	1
CG12193-RA	chr2L	1520612	1522151	+	0	0	0	0	2	0.305661493	2	0.305661493	1	0.143045022	1	0.143045022	1	1	1	1	1	1	unbound	5.07	0.5	0.19068252
CG12194-RB	chr2L	4839218	4841465	+	0	0	0	0	1	0.152830746	0	0	0	0	0	0	1	1	1	1	1	1	unbound	-1	0.5	1
CG12196-RA	chr2R	20663057	20667326	-	13	2.91611896	96	21.53441693	13	1.986799703	109	16.65855135	39	5.578755869	139	19.8832581	1	1	1	1	1	1	unbound	3.80256881	0.0251559	1.13E-126
CG12199-RA	chrX	19247219	19364074	+	117	26.24507064	966	216.6900704	153	23.38310419	1426	217.9366443	207	29.61031961	2089	298.8210515	1	1	1	1	1	1	promoter & gene body	113.105196	1.49E-46	0
CG12201-RB	chr3R	7797415	7798627	+	8	1.794534744	22	4.934970547	14	2.139630449	41	6.266060601	12	1.716540267	52	7.438341158	1	1	1	1	1	1	unbound	2.25439024	0.10745869	8.16E-61
CG12202-RA	chrX	19374324	19378676	+	47	10.54289162	113	25.34780327	63	9.628337021	166	25.3699039	80	11.44360178	179	25.60505899	1	1	1	1	1	1	unbound	14.3795181	7.57E-15	5.04E-220
CG12203-RA	chrX	19386462	19387373	+	16	3.589069489	7	1.570217901	28	4.279260898	7	1.069815225	34	4.863530757	13	1.85958529	1	1	1	1	1	1	unbound	16.4	4.28E-07	5.48E-08
CG12204-RA	chrX	19387323	19388452	-	20	4.486336861	4	0.897267372	45	6.877383587	10	1.528307464	37	5.292665824	10	1.430450223	1	1	1	1	1	1	unbound	24.531	3.46E-11	1.56E-10
CG12206-RA	chrX	3359770	3368553	-	21	4.710653704	6	1.345901058	35	5.349076123	16	2.445291942	62	8.868791381	16	2.288720356	1	1	1	1	1	1	unbound	12.2639628	4.32E-08	2.51E-20
CG12207-RB	chr3R	10114926	10127995	+	510	114.40159	26	5.832237919	762	116.4570287	46	7.030214333	584	83.53829301	73	10.44228663	1	1	1	1	1	1	promoter & gene body	104.857826	1.30E-269	1.38E-72
CG12209-RA	chr2R	6133578	6134977	-	2	0.448633686	4	0.897267372	1	0.152830746	12	1.833968956	3	0.429135067	11	1.573495245	1	1	1	1	1	1	unbound	0.74916667	0.76	1.72E-11
CG1221-RA	chr3L	267768	270340	+	8	1.794534744	8	1.794534744	12	1.833968956	17	2.598122688	14	2.002630312	30	4.291350668	1	1	1	1	1	1	unbound	10.9641177	0.00547092	2.47E-12
CG12210-RB	chr2R	6136940	6139914	-	27	6.056554762	287	64.37893396	34	5.196245376	343	52.420946	49	7.009206092	443	63.36894487	1	1	1	1	1	1	unbound	2.45236152	0.00363209	0
CG12212-RA	chrX	4511601	4520256	+	130	29.1611896	5	1.121584215	189	28.88501106	11	1.68113821	67	9.584016493	7	1.001315156	1	1	0.016155809	1	0.014557984	1	promoter	1317.44	5.93E-92	0.06013698
CG12213-RB	chr3R	7791012	7793175	-	22	4.934970547	53	11.88879268	33	5.04341463	68	10.39249075	46	6.580071025	76	10.87142169	1	1	1	1	1	1	gene body	8.07044118	8.06E-07	1.03E-89
CG12217-RA	chrX	6265092	6266946	-	3	0.672950529	66	14.80491164	13	1.986799703	82	12.5321212	12	1.716540267	99	14.16145721	1	1	1	1	1	1	unbound	2.14182927	0.11835262	1.18E-121
CG12218-RA	chrX	9057289	9065710	+	106	23.77758536	217	48.67675494	111	16.96421285	351	53.64359197	183	26.17723908	388	55.50146864	1	1	1	1	1	1	gene body	24.5812821	2.24E-29	0
CG12219-RA	chrX	6193084	6195316	-	12	2.691802117	66	14.80491164	21	3.209445674	45	6.877383587	28	4.005260624	57	8.15356627	1	1	1	0.848070719	1	1	unbound	8.08266667	0.00012474	2.57E-51
CG12220-RA	chr3R	27078602	27079408	+	29	6.505188449	19	4.262020018	34	5.196245376	21	3.209445674	34	4.863530757	38	5.435710847	1	1	1	1	1	1	unbound	4.93809524	0.00011167	1.53E-33
CG12223-RD	chrX	16227646	16232926	+	64	14.35627796	228	51.14424022	86	13.14344419	432	66.02288243	77	11.01446672	455	65.08548514	1	1	1	1	1	1	promoter	3.5925	4.10E-09	0
CG12224-RA	chr3R	7806554	7807772	-	26	5.832237919	9	2.018851587	26	3.973599406	6	0.916984478	2	0.286090045	1	0.143045022	1	1	0.000330239	0.450609602	0.00341087	1	promoter & gene body	19.3333333	8.49E-06	8.54E-06
CG12225-RA	chrX	6161855	6169019	+	51	11.440159	211	47.33085388	61	9.322675528	291	44.47374719	97	13.87536716	324	46.34658722	1	1	1	1	1	1	unbound	13.6989691	2.35E-14	0
CG12230-RB	chrX	19460191	19463434	+	5	1.121584215	76	17.04808007	13	1.986799703	93	14.21325941	13	1.85958529	136	19.45412303	1	1	1	1	1	1	unbound	3.53677419	0.03287351	1.22E-114
CG12232-RA	chr3L	16655657	16661031	-	22	4.934970547	23	5.15928739	23	3.515107166	29	4.432091645	3	0.429135067	23	3.290035512	1	1	0.007854728	1	0.0246412	1	promoter & gene body	38.6558621	8.10E-08	2.43E-16
CG12233-RA	chrX	19413148	19415834	-	61	13.68332743	81	18.16966429	53	8.100029557	122	18.64535106	86	12.30187192	123	17.59453774	1	1	1	1	1	1	gene body	9.45745902	4.72E-11	6.75E-176
CG12234-RA	chrX	19540617	19546052	-	13	2.91611896	228	51.14424022	26	3.973599406	367	56.08888392	18	2.574810401	353	50.49489286	1	1	1	1	1	1	unbound	3.48485014	0.00118805	0
CG12235-RA	chrX	19538561	19540018	-	12	2.691802117	23	5.15928739	9	1.375476717	31	4.737753137	12	1.716540267	34	4.863530757	1	1	1	1	1	1	unbound	2.46967742	0.17355005	9.13E-39
CG12236-RB	chrX	5802154	5805841	+	7	1.570217901	190	42.62020018	18	2.750953435	239	36.52654838	19	2.717855423	238	34.0447153	1	1	1	1	1	1	unbound	2.08200837	0.07092993	0
CG12237-RA	chrX	19535223	19536845	-	37	8.299723193	82	18.39398113	35	5.349076123	129	19.71516628	62	8.868791381	147	21.02761827	1	1	1	1	1	1	unbound	3.04418605	0.00044305	9.75E-226
CG12238-RA	chrX	19521982	19532402	-	58	13.0103769	418	93.7644404	59	9.017014036	658	100.5626311	80	11.44360178	696	99.5593355	1	1	1	1	1	1	gene body	8.40340426	2.87E-11	0
CG12239-RA	chrX	5686179	5688581	+	0	0	0	0	0	0	0	0	0	0	2	0.286090045	1	1	1	1	1	1	unbound	-1	1	1
CG12241-RA	chr3R	11044966	11048093	+	8	1.794534744	85	19.06693166	13	1.986799703	126	19.25667404	32	4.577440713	153	21.88588841	1	1	1	1	1	1	unbound	2.49904762	0.06549718	2.83E-173
CG12244-RA	chrX	12985181	12988026	+	25	5.607921076	104	23.32895168	41	6.266060601	128	19.56233554	40	5.721800891	116	16.59322258	1	1	1	1	1	1	promoter & gene body	7.325	8.45E-08	4.94E-183
CG12245-RA	chr2L	9579449	9581739	-	83	18.61829797	0	0	111	16.96421285	0	0	81	11.5866468	0	0	1	1	1	1	1	1	unbound	-1	1.07E-52	1
CG12250-RA	chr3R	21417222	21434861	-	5	1.121584215	13	2.91611896	12	1.833968956	20	3.056614927	11	1.573495245	60	8.582701337	1	1	1	0.223132002	1	0.158546922	unbound	105.661856	6.88E-05	0.05627765
CG12253-RA	chr2L	10987795	10989241	+	30	6.729505292	28	6.280871606	59	9.017014036	49	7.488706572	56	8.010521247	69	9.870106537	1	1	1	1	1	1	unbound	11.3785714	1.95E-13	4.09E-70
CG12254-RA	chr3R	15834670	15837436	+	35	7.851089507	36	8.07540635	56	8.558521797	51	7.794368065	49	7.009206092	62	8.868791381	1	1	1	1	1	1	promoter & gene body	23.772549	5.83E-16	7.96E-56
CG12256-RA	chr3R	8051004	8052061	-	0	0	0	0	0	0	0	0	0	0	0	0	1	1	1	1	1	1	unbound	-1	1	1
CG12259-RA	chr3R	23745552	23746811	-	22	4.934970547	31	6.953822135	37	5.654737616	38	5.807568362	39	5.578755869	34	4.863530757	1	1	1	1	1	1	unbound	7.39026316	4.94E-07	3.43E-54
CG12261-RA	chr3R	23742701	23743970	+	10	2.243168431	39	8.748356879	12	1.833968956	62	9.475506275	16	2.288720356	63	9.011836403	1	1	1	1	1	1	unbound	1.34129032	0.4051927	1.92E-100
CG12263-RA	chr2R	14313917	14317838	+	70	15.70217901	132	29.60982328	113	17.26987434	207	31.6359645	95	13.58927712	189	27.03550921	1	1	1	1	1	1	unbound	17.5130435	1.92E-26	6.93E-304
CG12264-RA	chr2L	11999653	12001244	+	0	0	84	18.84261482	0	0	123	18.7981818	0	0	166	23.7454737	1	1	1	1	1	1	unbound	-1	1	2.45E-214
CG12265-RA	chr3R	12975397	12976198	+	27	6.056554762	30	6.729505292	26	3.973599406	48	7.335875826	42	6.007890936	28	4.005260624	1	1	1	1	1	1	promoter	1.625	0.14180248	5.34E-92
CG12267-RA	chr3R	8286150	8288140	+	5	1.121584215	26	5.832237919	10	1.528307464	36	5.501906869	14	2.002630312	32	4.577440713	1	1	1	1	1	1	unbound	4.13611111	0.03474511	2.65E-40
CG12268-RA	chr3R	19769350	19774141	-	0	0	3	0.672950529	0	0	4	0.611322985	2	0.286090045	3	0.429135067	1	1	1	1	1	1	unbound	0	1	0.43640388
CG12272-RB	chr3L	16115134	16119152	+	31	6.953822135	52	11.66447584	24	3.667937913	79	12.07362896	31	4.434395691	81	11.5866468	1	1	1	1	1	1	unbound	10.684557	7.53E-06	6.50E-84
CG12276-RA	chr3R	8258255	8259542	-	36	8.07540635	64	14.35627796	46	7.030214333	104	15.89439762	98	14.01841218	111	15.87799747	1	1	1	1	1	1	unbound	3.32961539	7.79E-05	1.30E-188
CG12278-RA	chr3R	16869814	16870627	+	0	0	0	0	0	0	1	0.152830746	0	0	0	0	1	1	1	1	1	1	unbound	0	1	0.21661347
CG1228-RD	chr3L	328090	355883	+	27	6.056554762	68	15.25354533	34	5.196245376	150	22.92461196	47	6.723116047	89	12.73100698	1	1	1	1	1	1	unbound	8.07613333	3.50E-07	1.75E-197
CG12283-RA	chr2L	12818930	12822805	-	901	202.1094756	193	43.29315071	1134	173.3100664	212	32.40011823	1408	201.4073914	469	67.08811545	1	1	1	1	1	0.58818974	promoter & gene body	159.6475	0	6.29100000219221e-315
CG12284-RB	chr3L	16031505	16043767	-	13	2.91611896	9	2.018851587	25	3.820768659	16	2.445291942	20	2.860900446	19	2.717855423	1	1	1	1	1	1	promoter & gene body	47.505	7.03E-09	1.03E-08
CG12286-RA	chr3R	8507903	8515089	-	13	2.91611896	32	7.178138978	28	4.279260898	56	8.558521797	14	2.002630312	52	7.438341158	1	1	1	1	1	1	gene body	33.43	4.42E-09	2.01E-37
CG12287-RB	chr2L	12657828	12686313	+	0	0	0	0	1	0.152830746	1	0.152830746	2	0.286090045	0	0	1	1	1	1	1	1	unbound	112.28	0.5	0.9998555
CG12288-RA	chr2L	16900535	16902214	-	8	1.794534744	19	4.262020018	15	2.292461196	36	5.501906869	15	2.145675334	36	5.149620802	1	1	1	1	1	1	unbound	4.585	0.00869553	7.53E-44
CG12290-RA	chr3R	22055978	22059070	+	326	73.12729084	111	24.89916958	369	56.39454541	129	19.71516628	270	38.62215601	125	17.88062778	1	1	0.515680881	1	1	1	promoter	73.3134884	9.43E-132	1.70E-179
CG12292-RA	chr2L	12704725	12706683	+	97	21.75873378	127	28.48823907	91	13.90759792	139	21.24347375	144	20.59848321	184	26.3202841	1	1	1	1	1	1	unbound	9.32899281	1.21E-17	6.65E-232
CG12295-RB	chr2R	9692964	9707080	+	107	24.00190221	549	123.1499468	139	21.24347375	866	132.3514264	195	27.89377934	969	138.6106266	1	1	1	1	1	1	unbound	21.7279792	2.75E-35	0
CG12296-RA	chr3L	10974826	11001928	-	86	19.2912485	1	0.224316843	130	19.86799703	3	0.458492239	52	7.438341158	0	0	1	1	0.169815554	1	0.126616324	1	promoter	287.213333	1.61E-06	0.89266911
CG12297-RA	chr3R	17860281	17861330	+	33	7.402455821	155	34.76911067	50	7.641537318	178	27.20387285	65	9.297926448	218	31.18381486	1	1	1	1	1	1	unbound	1.38539326	0.10734951	0
CG12298-RA	chr2R	13633000	13635570	-	4	0.897267372	42	9.421307408	4	0.611322985	73	11.15664448	2	0.286090045	53	7.581386181	1	1	1	1	1	1	unbound	1.1309589	0.64040203	1.13E-91
CG12301-RA	chr3L	15573914	15576473	+	5	1.121584215	49	10.99152531	7	1.069815225	85	12.99061344	17	2.431765379	84	12.01578187	1	1	1	1	1	1	unbound	1.69482353	0.26804038	4.78E-112
CG12303-RA	chr3L	10422789	10425083	-	0	0	0	0	0	0	1	0.152830746	0	0	1	0.143045022	1	1	1	1	1	1	unbound	0	1	0.75653899
CG12304-RA	chr3L	15576768	15578447	+	29	6.505188449	65	14.5805948	36	5.501906869	106	16.20005911	40	5.721800891	92	13.16014205	1	1	1	1	1	1	unbound	3.66735849	0.00022728	1.22E-174
CG12306-RB	chr3L	20303165	20306303	+	57	12.78606005	151	33.8718433	76	11.61513672	258	39.43033256	79	11.30055676	231	33.04340015	1	1	1	1	1	1	gene body	7.76790698	2.37E-14	0
CG1231-RA	chr3L	356395	357664	+	24	5.383604233	10	2.243168431	34	5.196245376	13	1.986799703	44	6.29398098	7	1.001315156	1	1	1	1	1	1	unbound	19.4953846	1.42E-09	1.33E-13
CG12311-RA	chrX	678823	682077	+	1	0.224316843	0	0	1	0.152830746	0	0	1	0.143045022	1	0.143045022	1	1	1	1	1	1	unbound	-1	0.5	1
CG12313-RA	chr3L	275142	276661	+	5	1.121584215	21	4.710653704	12	1.833968956	28	4.279260898	6	0.858270134	26	3.719170579	1	1	1	1	1	1	unbound	3.99928571	0.01811731	3.10E-33
CG12317-RA	chr2L	12051748	12055951	-	474	106.3261836	784	175.864405	576	88.03050991	888	135.7137028	123	17.59453774	539	77.10126701	1	1	1.80E-06	0.013866525	2.05E-06	0.087385642	promoter & gene body	24	3.54E-151	0
CG12320-RA	chr3R	14077220	14078501	-	25	5.607921076	21	4.710653704	33	5.04341463	38	5.807568362	31	4.434395691	40	5.721800891	1	1	1	1	1	1	unbound	6.78236842	2.70E-06	1.00E-53
CG12321-RA	chr3R	14013527	14014394	-	11	2.467485274	18	4.037703175	18	2.750953435	27	4.126430152	17	2.431765379	34	4.863530757	1	1	1	1	1	1	unbound	2.44666667	0.0550773	1.94E-43
CG12325-RA	chr2R	6711125	6715149	+	15	3.364752646	73	16.37512954	25	3.820768659	92	14.06042867	34	4.863530757	129	18.45280787	1	1	1	1	1	1	unbound	8.8075	1.72E-05	3.06E-103
CG12327-RA	chr3L	15294015	15295885	-	0	0	1	0.224316843	1	0.152830746	1	0.152830746	1	0.143045022	0	0	1	1	1	1	1	1	unbound	13.7	0.5	0.6600283
CG1233-RB	chr3L	361498	365681	+	18	4.037703175	99	22.20736746	19	2.903784181	143	21.85479673	31	4.434395691	145	20.74152823	1	1	1	1	1	1	unbound	4.89216783	0.00090875	1.90E-183
CG12333-RA	chr3R	14226091	14228414	-	9	2.018851587	67	15.02922848	10	1.528307464	89	13.60193643	12	1.716540267	79	11.30055676	1	1	1	1	1	1	unbound	2.04831461	0.14128247	1.39E-123
CG12338-RA	chr2R	6617080	6618401	-	9	2.018851587	10	2.243168431	15	2.292461196	25	3.820768659	15	2.145675334	20	2.860900446	1	1	1	1	1	1	unbound	4.2692	0.01289845	6.38E-31
CG1234-RA	chr3R	3069896	3072689	-	84	18.84261482	124	27.81528854	113	17.26987434	143	21.85479673	133	19.02498796	171	24.46069881	1	1	1	1	1	1	unbound	16.516014	7.35E-26	2.18E-212
CG12340-RA	chr2R	6687924	6696438	-	305	68.41663713	110	24.67485274	397	60.67380631	197	30.10765703	493	70.52119598	263	37.62084086	1	1	1	1	1	1	gene body	160.470457	2.90E-151	3.74E-214
CG12341-RA	chr2R	6699621	6700811	-	7	1.570217901	30	6.729505292	7	1.069815225	63	9.628337021	8	1.144360178	42	6.007890936	1	1	1	1	1	0.900284995	unbound	0.76666667	0.78680373	6.06E-105
CG12343-RA	chr2R	6709743	6710850	-	1	0.224316843	37	8.299723193	6	0.916984478	50	7.641537318	11	1.573495245	57	8.15356627	1	1	1	1	1	1	unbound	0.66	0.86657778	1.46E-83
CG12344-RA	chr2R	6714934	6721741	-	1	0.224316843	2	0.448633686	2	0.305661493	7	1.069815225	1	0.143045022	9	1.2874052	1	1	1	1	1	1	unbound	17.9942857	0.23529412	0.23195614
CG12348-RC	chrX	17833787	17933532	-	0	0	0	0	0	0	20	3.056614927	0	0	2	0.286090045	1	0.003367582	1	1	1	0.00177625	unbound	0	1	0.00040285
CG12350-RA	chr2R	7224352	7225296	+	0	0	0	0	0	0	0	0	0	0	0	0	1	1	1	1	1	1	unbound	-1	1	1
CG12352-RA	chr2R	7248212	7249376	+	14	3.140435803	62	13.90764427	27	4.126430152	95	14.5189209	47	6.723116047	102	14.59059227	1	1	1	1	1	1	unbound	1.74473684	0.08476412	8.91E-176
CG12358-RA	chr3R	8806828	8810345	+	172	38.58249701	403	90.39968775	194	29.6491648	565	86.3493717	248	35.47516552	570	81.5356627	1	1	1	1	1	1	unbound	10.355823	2.37E-39	0
CG12359-RA	chrX	19096672	19102204	-	65	14.5805948	128	28.71255591	108	16.50572061	221	33.77559495	108	15.44886241	242	34.61689539	1	1	1	1	1	1	unbound	23.6701358	1.12E-28	6.31E-295
CG1236-RA	chr3R	1562509	1563996	+	64	14.35627796	28	6.280871606	87	13.29627493	51	7.794368065	172	24.60374383	38	5.435710847	1	1	1	1	1	1	unbound	16.82	8.79E-22	7.51E-73
CG12362-RB	chr3L	10405915	10407877	+	1	0.224316843	0	0	0	0	2	0.305661493	0	0	1	0.143045022	1	1	1	1	1	1	unbound	0	1	0.31943361
CG12366-RA	chr2R	10048944	10050326	+	11	2.467485274	40	8.972673722	10	1.528307464	65	9.933998514	17	2.431765379	72	10.2992416	1	1	1	1	1	1	unbound	1.35538462	0.40116631	2.93E-102
CG12367-RA	chr2R	8033239	8040259	+	148	33.19889277	127	28.48823907	192	29.3435033	172	26.28688838	261	37.33475081	170	24.31765379	1	1	1	1	1	1	unbound	51.8143023	6.82E-61	1.99E-216
CG12369-RA	chr2R	8340699	8353154	+	509	114.1772731	432	96.9048762	597	91.23995558	677	103.4664153	238	34.0447153	251	35.90430059	1	1	0.00351465	0.002853449	0.023554449	0.000838531	promoter & gene body	99.9662038	4.30E-189	0
CG12370-RB	chr2R	8361928	8375491	+	60	13.45901058	7	1.570217901	80	12.22645971	11	1.68113821	64	9.154881426	18	2.574810401	1	1	1	1	1	1	promoter & gene body	767.272727	3.56E-38	0.21584425
CG12372-RA	chr2R	8521106	8523546	+	127	28.48823907	167	37.46091279	162	24.75858091	234	35.76239465	183	26.17723908	229	32.7573101	1	1	1	1	1	1	unbound	13.4238462	4.62E-37	0
CG12374-RA	chr2R	8649616	8651330	+	0	0	0	0	0	0	0	0	0	0	1	0.143045022	1	1	1	1	1	1	unbound	-1	1	1
CG12377-RA	chr3L	22496094	22498333	-	0	0	0	0	0	0	0	0	0	0	0	0	1	1	1	1	1	1	unbound	-1	1	1
CG12384-RA	chr2R	7245405	7246654	-	69	15.47786217	85	19.06693166	97	14.8245824	164	25.0642424	115	16.45017756	154	22.02893343	1	1	1	1	1	1	unbound	4.38439024	1.47E-11	0
CG12385-RA	chr2R	7229219	7230261	-	0	0	0	0	0	0	0	0	0	0	0	0	1	1	1	1	1	1	unbound	-1	1	1
CG12386-RA	chr2R	7228018	7228928	-	0	0	0	0	0	0	0	0	0	0	0	0	1	1	1	1	1	1	unbound	-1	1	1
CG12387-RA	chr2R	7226691	7227633	-	0	0	0	0	0	0	1	0.152830746	0	0	0	0	1	1	1	1	1	1	unbound	0	1	0.29173058
CG12388-RB	chr2R	7225302	7226282	-	0	0	0	0	0	0	0	0	0	0	0	0	1	1	1	1	1	1	unbound	-1	1	1
CG12389-RA	chr2R	7193016	7195029	-	323	72.45434031	150	33.64752646	430	65.71722094	207	31.6359645	584	83.53829301	198	28.32291441	1	1	1	1	1	1	unbound	31.4294686	1.30E-127	0
CG1239-RA	chr3R	1559237	1560424	+	23	5.15928739	30	6.729505292	24	3.667937913	42	6.418891347	29	4.148305646	45	6.437026002	1	1	1	1	1	1	unbound	3.59333333	0.00304148	2.46E-63
CG12391-RA	chr2R	7035102	7037540	-	26	5.832237919	56	12.56174321	31	4.737753137	96	14.67175165	43	6.150935958	83	11.87273685	1	1	1	1	1	1	unbound	6.05625	9.51E-06	9.43E-134
CG12395-RA	chrX	15956043	15956846	-	0	0	0	0	0	0	0	0	0	0	0	0	1	1	1	1	1	1	unbound	-1	1	1
CG12396-RA	chr2L	13363300	13366185	-	30	6.729505292	157	35.21774436	48	7.335875826	204	31.17747226	73	10.44228663	237	33.90167028	1	1	1	1	1	1	unbound	5.57647059	4.59E-08	0
CG12399-RA	chr2L	3146484	3159631	-	39	8.748356879	560	125.6174321	56	8.558521797	905	138.3118255	73	10.44228663	1238	177.0897376	1	1	1	1	1	1	unbound	7.66961326	2.72E-10	0
CG1240-RA	chr3L	2767034	2768399	+	109	24.45053589	146	32.75025909	126	19.25667404	210	32.09445674	190	27.17855423	208	29.75336463	1	1	1	1	1	1	unbound	5.14285714	8.15E-17	0
CG12402-RA	chr3R	9930595	9933878	-	14	3.140435803	6	1.345901058	12	1.833968956	6	0.916984478	3	0.429135067	1	0.143045022	1	1	0.173286291	1	1	1	promoter & gene body	51.0216667	0.00039496	0.02451446
CG12403-RA	chr2L	13000765	13004098	-	32	7.178138978	30	6.729505292	36	5.501906869	59	9.017014036	64	9.154881426	62	8.868791381	1	1	1	1	1	1	unbound	15.8644068	3.29E-09	2.22E-63
CG12404-RA	chr2L	12993748	13000631	-	17	3.813386332	290	65.05188449	30	4.584922391	433	66.17571318	33	4.720485735	422	60.3649994	1	1	1	1	1	1	unbound	4.41616628	7.14E-05	0
CG12405-RA	chr2R	6311940	6312976	+	0	0	0	0	0	0	1	0.152830746	0	0	0	0	1	1	1	1	1	1	promoter	0	1	0.08658413
CG1241-RA	chr3L	2774341	2780688	+	111	24.89916958	330	74.02455821	209	31.94162599	475	72.59460452	237	33.90167028	644	92.12099435	1	1	1	1	1	1	unbound	25.7224	2.96E-55	0
CG12410-RA	chrX	5584074	5587117	+	41	9.196990565	147	32.97457593	43	6.571722094	279	42.63977824	58	8.296611292	222	31.75599495	1	1	1	1	1	1	gene body	3.5183871	5.35E-05	0
CG12413-RA	chr3R	24367996	24370519	-	6	1.345901058	21	4.710653704	9	1.375476717	22	3.36227642	4	0.572180089	22	3.14699049	1	1	1	1	1	1	gene body	6.54954546	0.02131544	4.37E-20
CG12414-RC	chr3L	23199702	23277304	+	0	0	190	42.62020018	0	0	329	50.28131555	2	0.286090045	443	63.36894487	1	1	1	1	1	1	unbound	0	1	1.90E-153
CG1242-RA	chr3L	3193166	3197061	+	544	122.0283626	6933	1555.188673	783	119.6664744	11140	1702.534515	776	111.0029373	6716	960.6903696	1	1	1	0.659827411	1	0.028459801	promoter & gene body	2.40546908	2.13E-43	0
CG12420-RA	chr3R	6048434	6049467	+	0	0	1	0.224316843	1	0.152830746	0	0	0	0	0	0	1	1	1	1	1	1	unbound	-1	0.5	1
CG12423-RB	chrU	1906794	1938882	+	0	0	0	0	0	0	0	0	0	0	0	0	1	1	1	1	1	1	unbound	-1	1	1
CG12424-RC	chr2R	10850798	10868089	+	79	17.7210306	18	4.037703175	130	19.86799703	31	4.737753137	104	14.87668232	23	3.290035512	1	1	1	1	1	1	promoter	13.5193548	2.81E-25	6.82E-53
CG12426-RB	chr3R	23697223	23698112	-	0	0	0	0	0	0	0	0	0	0	0	0	1	1	1	1	1	1	unbound	-1	1	1
CG12432-RA	chrX	17426861	17428651	-	1	0.224316843	0	0	1	0.152830746	0	0	0	0	0	0	1	1	1	1	1	1	unbound	-1	0.5	1
CG12433-RC	chrX	16916336	16917978	+	0	0	0	0	0	0	0	0	0	0	0	0	1	1	1	1	1	1	unbound	-1	1	1
CG12436-RA	chr3L	16522607	16523733	-	0	0	0	0	0	0	0	0	0	0	0	0	1	1	1	1	1	1	unbound	-1	1	1
CG12437-RB	chr2L	8709870	8740660	-	181	40.60134859	78	17.49671376	246	37.59636361	110	16.8113821	542	77.53040207	330	47.20485735	1	1	1	0.015791925	1	0.009457694	gene body	93.5407273	1.02E-89	5.11E-123
CG12439-RA	chr2L	9077120	9077988	+	0	0	0	0	0	0	0	0	0	0	0	0	1	1	1	1	1	1	unbound	-1	1	1
CG12443-RA	chr2R	7677875	7699520	+	6	1.345901058	3	0.672950529	10	1.528307464	7	1.069815225	14	2.002630312	7	1.001315156	1	1	1	1	1	1	unbound	301.414286	0.00014831	0.99733243
CG12446-RA	chrX	22211123	22213688	-	4	0.897267372	1	0.224316843	7	1.069815225	3	0.458492239	3	0.429135067	1	0.143045022	1	1	1	1	1	1	unbound	41.26	0.00452489	0.22302818
CG12449-RH	chr3RHet	2470207	2481658	+	0	0	1	0.224316843	0	0	0	0	0	0	1	0.143045022	1	1	1	1	1	1	unbound	-1	1	1
CG1245-RA	chr3R	1480866	1482060	+	14	3.140435803	18	4.037703175	31	4.737753137	40	6.113229855	23	3.290035512	45	6.437026002	1	1	1	1	1	1	unbound	5.37075	3.32E-05	2.17E-59
CG12455-RB	chr2L	16234166	16239923	+	0	0	0	0	0	0	0	0	0	0	1	0.143045022	1	1	1	1	1	1	gene body	-1	1	1
CG1246-RB	chr3L	2648066	2650207	+	3	0.672950529	1	0.224316843	7	1.069815225	4	0.611322985	4	0.572180089	4	0.572180089	1	1	1	1	1	1	unbound	28.7	0.01186791	0.04225405
CG12460-RA	chr3L	24527188	24528567	+	0	0	1	0.224316843	0	0	1	0.152830746	0	0	0	0	1	1	1	1	1	1	unbound	0	1	0.38630555
CG12477-RA	chr3L	18714993	18716390	-	0	0	0	0	0	0	0	0	3	0.429135067	0	0	1	1	1	1	1	1	unbound	-1	1	1
CG12478-RB	chr3L	13531018	13659863	-	0	0	3	0.672950529	0	0	20	3.056614927	1	0.143045022	15	2.145675334	1	1	1	1	1	1	unbound	0	1	1
CG12480-RA	chrX	14063597	14065588	+	0	0	0	0	0	0	0	0	0	0	0	0	1	1	1	1	1	1	unbound	-1	1	1
CG12484-RD	chr2R	16311842	16366459	+	1	0.224316843	10	2.243168431	1	0.152830746	24	3.667937913	0	0	19	2.717855423	1	1	1	1	1	1	unbound	22.4870833	0.5	0.9992066
CG12488-RA	chr2R	8635944	8639054	+	12	2.691802117	117	26.24507064	19	2.903784181	168	25.67556539	12	1.716540267	105	15.01972734	1	1	1	0.762381989	1	0.767957652	unbound	2.31875	0.06100606	8.26E-252
CG12489-RA	chr2R	18451012	18480469	-	390	87.48356879	69	15.47786217	511	78.09651139	118	18.03402807	209	29.89640966	114	16.30713254	1	1	0.012715693	1	0.036112329	1	promoter & gene body	986.489831	1.66E-230	3.62E-55
CG1249-RA	chr3R	2170722	2171626	-	24	5.383604233	56	12.56174321	33	5.04341463	109	16.65855135	47	6.723116047	102	14.59059227	1	1	1	1	1	1	unbound	1.18605505	0.33135074	3.10E-231
CG12490-RA	chr2R	18722528	18724070	+	0	0	0	0	0	0	0	0	0	0	0	0	1	1	1	1	1	1	unbound	-1	1	1
CG12496-RA	chrX	2303390	2304932	-	0	0	0	0	0	0	0	0	0	0	1	0.143045022	1	1	1	1	1	1	unbound	-1	1	1
CG12499-RA	chr3R	18266023	18272367	-	83	18.61829797	303	67.96800345	123	18.7981818	455	69.5379896	107	15.30581738	510	72.95296136	1	1	1	1	1	1	unbound	14.5136703	8.52E-26	0
CG1250-RA	chr3R	1474786	1478354	+	55	12.33742637	438	98.25077726	54	8.252860304	639	97.65884693	78	11.15751174	523	74.81254665	1	1	1	1	1	1	unbound	2.49583725	0.00022743	0
CG12500-RD	chrX	22382558	22406483	-	0	0	169	37.90954648	0	0	264	40.34731704	0	0	271	38.76520104	1	1	1	1	1	1	unbound	0	1	1.79E-261
CG12501-RA	chr2R	15656966	15658738	-	0	0	0	0	0	0	0	0	0	0	0	0	1	1	1	1	1	1	unbound	-1	1	1
CG12502-RB	chr3L	865395	870895	+	0	0	3	0.672950529	0	0	5	0.764153732	0	0	17	2.431765379	1	1	1	1	1	1	unbound	-1	1	0.27034339
CG12505-RA	chr2R	10245428	10247797	-	486	109.0179857	263	58.99532972	679	103.7720768	582	88.94749439	294	42.05523655	804	115.0081979	1	1	0.021611639	0.199700872	0.015158455	1	promoter	7.79333333	3.01E-110	0
CG12507-RB	chrX	16159413	16160571	-	7	1.570217901	1	0.224316843	9	1.375476717	1	0.152830746	11	1.573495245	7	1.001315156	1	1	1	1	1	1	unbound	52.64	0.00168655	0.40439858
CG12512-RA	chr2L	5339225	5342233	-	7	1.570217901	3	0.672950529	5	0.764153732	1	0.152830746	12	1.716540267	5	0.715225111	1	1	1	1	1	1	promoter	100.32	0.02380952	0.86125018
CG12516-RB	chr3R	24129353	24130327	-	0	0	0	0	0	0	0	0	0	0	0	0	1	1	1	1	1	1	unbound	-1	1	1
CG1252-RA	chr3R	2527689	2528599	-	0	0	0	0	0	0	0	0	0	0	0	0	1	1	1	1	1	1	unbound	-1	1	1
CG12520-RB	chr3L	12894475	12895823	-	17	3.813386332	6	1.345901058	27	4.126430152	11	1.68113821	16	2.288720356	14	2.002630312	1	1	1	1	1	1	unbound	17.7309091	2.07E-06	1.60E-10
CG12523-RA	chr3L	10794291	10795217	+	0	0	0	0	0	0	0	0	0	0	0	0	1	1	1	1	1	1	unbound	-1	1	1
CG12525-RA	chr3L	9535340	9537099	-	0	0	0	0	0	0	0	0	0	0	0	0	1	1	1	1	1	1	unbound	-1	1	1
CG12526-RA	chr3L	9523020	9524436	+	0	0	0	0	0	0	0	0	0	0	0	0	1	1	1	1	1	1	unbound	-1	1	1
CG12529-RA	chrX	19561272	19566385	+	117	26.24507064	80	17.94534744	141	21.54913524	122	18.64535106	134	19.16803299	114	16.30713254	1	1	1	1	1	1	gene body	20.747541	4.78E-37	1.30E-185
CG12531-RA	chrX	19613575	19620775	+	0	0	1	0.224316843	0	0	0	0	0	0	0	0	1	1	1	1	1	1	unbound	-1	1	1
CG12532-RA	chrX	19625038	19628620	+	25	5.607921076	148	33.19889277	35	5.349076123	174	26.59254987	49	7.009206092	202	28.8950945	1	1	1	1	1	1	promoter	5.84327586	8.74E-06	1.34E-250
CG12534-RA	chrX	19642990	19644204	+	21	4.710653704	44	9.869941094	31	4.737753137	46	7.030214333	32	4.577440713	62	8.868791381	1	1	1	1	1	1	unbound	4.805	4.24E-05	3.10E-70
CG12535-RB	chrX	3286519	3343040	-	14	3.140435803	774	173.6212365	27	4.126430152	1059	161.8477604	55	7.867476225	2800	400.5260624	1	1	1	0.027749868	1	0.010100982	unbound	2.56147309	0.01415501	0
CG12540-RA	chrX	14390169	14391275	+	0	0	0	0	0	0	0	0	0	0	0	0	1	1	1	1	1	1	unbound	-1	1	1
CG12541-RD	chrX	6916418	6960101	-	256	57.42511182	1	0.224316843	510	77.94368065	4	0.611322985	457	65.37157518	8	1.144360178	1	1	1	1	1	1	promoter	19103.76	5.55E-290	0.99746542
CG12547-RA	chr2R	673803	676217	-	18	4.037703175	98	21.98305062	22	3.36227642	166	25.3699039	32	4.577440713	172	24.60374383	1	1	1	1	1	1	unbound	2.53662651	0.01155181	9.46E-270
CG12548-RC	chr2L	21578319	21589221	-	0	0	4	0.897267372	1	0.152830746	5	0.764153732	1	0.143045022	6	0.858270134	1	1	1	1	1	1	unbound	14.764	0.5	0.68919365
CG12558-RA	chr3R	24616243	24617183	+	0	0	0	0	0	0	0	0	0	0	0	0	1	1	1	1	1	1	unbound	-1	1	1
CG12560-RB	chr2L	8008321	8009496	-	565	126.7390163	6	1.345901058	629	96.13053947	6	0.916984478	889	127.1670248	11	1.573495245	1	1	1	1	1	1	gene body	707.625	1.06E-258	1.99E-05
CG12576-RA	chrX	21876681	21883861	-	246	55.18194339	187	41.94724965	297	45.39073167	242	36.98504062	342	48.92139762	333	47.63399242	1	1	1	1	1	1	gene body	44.4954546	4.73E-89	0
CG1258-RA	chr3L	4242739	4246236	+	68	15.25354533	242	54.28467602	80	12.22645971	366	55.93605317	77	11.01446672	277	39.62347117	1	1	1	1	1	1	unbound	5.32076503	5.02E-10	0
CG12581-RB	chr3R	379	10200	+	0	0	2	0.448633686	0	0	0	0	0	0	2	0.286090045	1	1	1	1	1	1	unbound	-1	1	1
CG12582-RA	chr3R	23012	30295	+	299	67.07073607	344	77.16499401	410	62.66060601	509	77.7908499	401	57.36105393	556	79.53303239	1	1	1	1	1	1	promoter	49.7396857	1.11E-125	0
CG1259-RB	chr3L	4215383	4216418	+	2	0.448633686	4	0.897267372	1	0.152830746	7	1.069815225	4	0.572180089	6	0.858270134	1	1	1	1	1	1	unbound	0.75285714	0.76666667	2.93E-07
CG12591-RA	chr3R	976666	995849	+	1	0.224316843	1	0.224316843	0	0	1	0.152830746	0	0	0	0	1	1	1	1	1	1	unbound	0	1	0.99808864
CG12592-RA	chr3R	6164124	6166594	+	0	0	4	0.897267372	0	0	1	0.152830746	0	0	2	0.286090045	1	1	1	1	1	1	unbound	0	1	0.15642193
CG12594-RA	chr3R	7547525	7558201	+	0	0	0	0	0	0	1	0.152830746	0	0	3	0.429135067	1	1	1	1	1	1	unbound	0	1	0.99966094
CG12598-RC	chrX	1667774	1678034	+	85	19.06693166	240	53.83604233	119	18.18685882	303	46.30771615	181	25.89114903	385	55.07233358	1	1	1	1	1	1	gene body	38.0760726	9.58E-35	0
CG12602-RA	chr2L	11738951	11744161	+	0	0	1	0.224316843	0	0	0	0	0	0	0	0	1	1	1	1	1	1	unbound	-1	1	1
CG12605-RB	chr3L	3956841	3964771	-	0	0	1	0.224316843	2	0.305661493	0	0	0	0	0	0	1	1	1	1	1	1	gene body	-1	0.16666667	1
CG12607-RB	chr3L	4446574	4448064	+	0	0	0	0	0	0	0	0	0	0	0	0	1	1	1	1	1	1	unbound	-1	1	1
CG12608-RA	chrX	15236890	15238655	-	17	3.813386332	9	2.018851587	16	2.445291942	16	2.445291942	23	3.290035512	16	2.288720356	1	1	1	1	1	1	unbound	7.02020202	0.00125721	1.85E-18
CG12609-RA	chrX	18640402	18642339	-	0	0	0	0	0	0	0	0	0	0	0	0	1	1	1	1	1	1	unbound	-1	1	1
CG12611-RA	chrX	18072559	18073505	-	0	0	0	0	0	0	0	0	0	0	0	0	1	1	1	1	1	1	unbound	-1	1	1
CG12620-RA	chr2L	17087687	17088824	+	0	0	0	0	1	0.152830746	0	0	0	0	0	0	1	1	1	1	1	1	unbound	-1	0.5	1
CG12621-RC	chr2L	17143326	17173118	+	0	0	0	0	0	0	1	0.152830746	0	0	0	0	1	1	1	1	1	1	unbound	0	1	0.9960368
CG12622-RA	chrX	11305945	11307237	-	1	0.224316843	0	0	0	0	0	0	1	0.143045022	0	0	1	1	1	1	1	1	unbound	-1	1	1
CG12625-RA	chrX	11140280	11141500	-	0	0	0	0	0	0	0	0	0	0	0	0	1	1	1	1	1	1	unbound	-1	1	1
CG1263-RB	chr3L	2587462	2588997	+	359	80.52974666	923	207.0444461	440	67.2455284	1488	227.4121506	495	70.80728603	1337	191.2511948	1	1	1	1	1	1	unbound	2.86295699	5.85E-29	0
CG1264-RA	chr3R	2487140	2504304	-	10	2.243168431	1	0.224316843	18	2.750953435	3	0.458492239	33	4.720485735	1	0.143045022	1	1	1	1	1	1	unbound	832.25	1.47E-07	0.9997971
CG12643-RA	chrX	10158257	10159292	-	208	46.65790336	206	46.20926967	231	35.30390241	341	52.11528451	191	27.32159925	321	45.91745215	1	1	0.923014049	1	1	1	promoter	3.66080156	1.07E-20	0
CG12645-RB	chrX	10047631	10049044	+	0	0	0	0	1	0.152830746	1	0.152830746	0	0	0	0	1	1	1	1	1	1	unbound	0	1	0.51199245
CG1265-RB	chr3L	4254789	4256055	+	72	16.1508127	67	15.02922848	80	12.22645971	119	18.18685882	116	16.59322258	124	17.73758276	1	1	1	1	1	1	unbound	5.01428571	1.03E-10	6.38E-224
CG12653-RA	chrX	9588220	9591606	+	3	0.672950529	0	0	6	0.916984478	0	0	6	0.858270134	0	0	1	1	1	1	1	1	promoter	-1	0.00396825	1
CG12655-RA	chrX	19852422	19853429	-	0	0	0	0	0	0	0	0	2	0.286090045	0	0	1	1	1	1	1	1	promoter	-1	1	1
CG12663-RA	chrX	7659014	7660859	+	2	0.448633686	32	7.178138978	8	1.222645971	49	7.488706572	11	1.573495245	84	12.01578187	1	1	1	1	1	1	unbound	1.64571429	0.37097667	9.41E-63
CG12664-RB	chrX	9019165	9029066	-	175	39.25544753	126	28.26392222	259	39.58316331	206	31.48313375	387	55.35842362	245	35.04603046	1	1	1	1	1	1	promoter & gene body	116.610631	8.67E-91	4.55E-214
CG12665-RA	chrX	9108928	9109735	+	0	0	0	0	0	0	0	0	0	0	0	0	1	1	1	1	1	1	unbound	-1	1	1
CG12673-RB	chr3L	22129191	22235892	+	276	61.91144868	380	85.24040036	343	52.420946	546	83.44558752	78	11.15751174	143	20.45543819	1	1	4.39E-05	1.39E-06	0.000246815	2.66E-06	promoter & gene body	159.6	1.21E-100	0
CG12676-RA	chr2L	4031382	4115059	+	39	8.748356879	109	24.45053589	59	9.017014036	170	25.98122688	78	11.15751174	391	55.93060371	1	1	1	0.054370201	1	0.017256358	promoter & gene body	176.947941	2.36E-20	2.80E-52
CG12681-RA	chrX	4769754	4771177	+	0	0	0	0	0	0	0	0	0	0	2	0.286090045	1	1	1	1	1	1	unbound	-1	1	1
CG12688-RA	chrX	4275504	4277202	+	0	0	0	0	0	0	1	0.152830746	0	0	1	0.143045022	1	1	1	1	1	1	unbound	0	1	0.56738795
CG12690-RB	chrX	7577491	7598995	-	54	12.11310952	774	173.6212365	90	13.75476717	1197	182.9384034	40	5.721800891	748	106.9976767	1	1	0.628958605	0.803474406	0.263965157	0.345963921	promoter & gene body	5.29249791	5.54E-13	0
CG12692-RB	chrX	4194347	4196379	-	0	0	0	0	1	0.152830746	1	0.152830746	0	0	0	0	1	1	1	1	1	1	unbound	15.32	0.5	0.70074823
CG12697-RA	chrX	15868457	15870739	+	0	0	0	0	0	0	1	0.152830746	0	0	0	0	1	1	1	1	1	1	unbound	0	1	0.7185769
CG12698-RA	chrX	15900280	15902758	+	1	0.224316843	3	0.672950529	1	0.152830746	2	0.305661493	4	0.572180089	5	0.715225111	1	1	1	1	1	1	unbound	9.885	0.5	0.46103925
CG12702-RA	chrX	19653201	19656301	-	2	0.448633686	51	11.440159	6	0.916984478	81	12.37929046	2	0.286090045	60	8.582701337	1	1	1	1	1	1	unbound	1.60493827	0.35999628	3.70E-97
CG12703-RA	chrX	19644849	19653323	+	211	47.33085388	692	155.2272554	230	35.15107166	1078	164.7515446	342	48.92139762	1562	223.4363248	1	1	1	1	1	1	gene body	16.6312245	2.75E-53	0
CG12708-RA	chrX	15569510	15571770	+	12	2.691802117	0	0	24	3.667937913	0	0	1	0.143045022	0	0	1	1	0.033136055	1	0.006558463	1	promoter	-1	1.01E-11	1
CG1271-RD	chr3L	3052644	3054907	+	9	2.018851587	20	4.486336861	8	1.222645971	34	5.196245376	12	1.716540267	46	6.580071025	1	1	1	1	1	1	unbound	3.62764706	0.07747091	6.05E-35
CG12713-RA	chr3L	15825560	15827043	+	21	4.710653704	39	8.748356879	26	3.973599406	50	7.641537318	26	3.719170579	48	6.866161069	1	1	1	1	1	1	unbound	4.4942	0.00089466	3.14E-71
CG12714-RB	chrX	13005393	13008469	-	0	0	66	14.80491164	1	0.152830746	100	15.28307464	0	0	99	14.16145721	1	1	1	1	1	1	gene body	0.195	0.9855235	9.98E-141
CG12716-RA	chrX	12868818	12870264	-	0	0	0	0	0	0	0	0	0	0	0	0	1	1	1	1	1	1	unbound	-1	1	1
CG12717-RA	chrX	12654911	12657669	-	5	1.121584215	33	7.402455821	6	0.916984478	45	6.877383587	21	3.003945468	51	7.295296136	1	1	1	1	1	1	gene body	5.26476191	0.05600586	1.30E-55
CG12721-RA	chrX	11966037	11966847	-	7	1.570217901	3	0.672950529	10	1.528307464	4	0.611322985	11	1.573495245	2	0.286090045	1	1	1	1	1	1	unbound	7.75	0.01065045	0.00012184
CG12723-RA	chrX	13083676	13085915	-	4	0.897267372	3	0.672950529	3	0.458492239	1	0.152830746	5	0.715225111	0	0	1	1	1	1	1	1	unbound	34.06	0.2	0.7384513
CG12728-RA	chrX	5836640	5838655	+	1	0.224316843	62	13.90764427	1	0.152830746	114	17.42270509	2	0.286090045	126	18.02367281	1	1	1	1	1	1	unbound	0.11417004	0.99833992	1.59E-207
CG12729-RA	chrX	5739312	5740139	+	1	0.224316843	0	0	2	0.305661493	0	0	3	0.429135067	0	0	1	1	1	1	1	1	unbound	-1	0.5	1
CG1273-RB	chr3L	4263720	4277782	+	14	3.140435803	0	0	16	2.445291942	1	0.152830746	2	0.286090045	1	0.143045022	1	1	0.0544586	1	0.105987942	1	unbound	436.38	1.03E-07	0.91410917
CG12730-RA	chrX	5411293	5412803	+	518	116.1961247	104	23.32895168	621	94.90789349	133	20.32648927	485	69.3768358	170	24.31765379	1	1	0.87729581	1	1	1	promoter & gene body	47.0185714	1.69E-201	1.23E-240
CG12734-RB	chr3L	3178916	3185290	+	78	17.49671376	280	62.80871606	132	20.17365852	369	56.39454541	167	23.88851872	432	61.79544962	1	1	1	1	1	1	promoter	17.2029268	2.33E-32	0
CG12736-RA	chr2R	3396032	3397960	-	18	4.037703175	22	4.934970547	30	4.584922391	40	6.113229855	30	4.291350668	50	7.152251114	1	1	1	1	1	1	unbound	10.71	6.15E-07	4.48E-47
CG1274-RA	chr3L	3042378	3044174	+	82	18.39398113	57	12.78606005	132	20.17365852	114	17.42270509	157	22.4580685	100	14.30450223	1	1	1	1	1	1	unbound	14.5403509	1.63E-30	1.34E-186
CG12744-RB	chr2R	5762788	5763750	+	631	141.543928	38	8.524040036	767	117.2211825	57	8.711352543	794	113.5777477	89	12.73100698	1	1	1	1	1	1	promoter	61.4666667	4.85E-233	1.43E-102
CG12749-RC	chr3R	9483517	9486241	-	510	114.40159	254	56.97647814	541	82.68143378	382	58.38134511	618	88.40182377	409	58.50541411	1	1	1	1	1	1	unbound	28.7218325	2.15E-140	0
CG12750-RA	chr2L	18444507	18448954	-	34	7.626772664	193	43.29315071	46	7.030214333	265	40.50014779	38	5.435710847	273	39.05129108	1	1	1	1	1	1	gene body	3.71792453	0.00078778	0
CG12753-RA	chr3R	12262602	12267381	-	74	16.59944639	197	44.19041808	81	12.37929046	317	48.4473466	125	17.88062778	306	43.77177682	1	1	1	1	1	1	unbound	10.6562776	6.63E-17	0
CG12754-RA	chr2R	1684700	1686017	-	0	0	0	0	0	0	2	0.305661493	0	0	1	0.143045022	1	1	1	1	1	1	unbound	0	1	0.13638829
CG12755-RB	chr3L	6116986	6121719	-	0	0	1	0.224316843	0	0	3	0.458492239	0	0	0	0	1	1	1	1	1	1	unbound	0	1	0.62084774
CG12756-RA	chr3L	5600262	5601379	-	8	1.794534744	42	9.421307408	8	1.222645971	59	9.017014036	23	3.290035512	72	10.2992416	1	1	1	1	1	1	unbound	0.83661017	0.69759528	1.43E-99
CG12758-RA	chr2R	14765898	14847000	+	0	0	1	0.224316843	0	0	24	3.667937913	0	0	0	0	1	0.666255068	1	1	1	0.000645052	unbound	0	1	0.03634525
CG12759-RA	chr2R	4975389	4977304	+	19	4.262020018	82	18.39398113	26	3.973599406	104	15.89439762	37	5.292665824	132	18.88194294	1	1	1	1	1	1	unbound	3.26307692	0.0020012	2.32E-162
CG1276-RA	chr3L	4287072	4288349	+	48	10.76720847	49	10.99152531	73	11.15664448	65	9.933998514	66	9.44097147	70	10.01315156	1	1	1	1	1	1	unbound	8.71507692	6.01E-14	8.32E-106
CG12765-RA	chr2R	9118125	9119170	+	17	3.813386332	30	6.729505292	17	2.598122688	41	6.266060601	23	3.290035512	36	5.149620802	1	1	1	1	1	1	unbound	2.25560976	0.05904642	1.59E-65
CG12766-RA	chr3L	3938624	3940113	-	4	0.897267372	0	0	1	0.152830746	3	0.458492239	6	0.858270134	3	0.429135067	1	1	1	1	1	1	unbound	3.27	0.5	0.04355742
CG12767-RA	chr2R	14016005	14017751	+	28	6.280871606	12	2.691802117	29	4.432091645	14	2.139630449	19	2.717855423	8	1.144360178	1	1	1	1	1	1	promoter & gene body	22.2321429	1.18E-07	3.49E-12
CG12768-RA	chr3L	22903572	22916632	+	27	6.056554762	179	40.15271491	29	4.432091645	292	44.62657794	13	1.85958529	185	26.46332912	1	1	0.221459847	1	1	1	promoter & gene body	12.2872603	7.47E-07	5.93400000000009e-311
CG12769-RB	chr2R	3941331	3953056	-	87	19.51556535	3	0.672950529	183	27.96802659	9	1.375476717	80	11.44360178	13	1.85958529	1	1	1	1	0.200890418	1	promoter & gene body	1587.26944	1.69E-94	0.06630414
CG12772-RA	chrX	8571154	8574751	+	5	1.121584215	43	9.645624251	7	1.069815225	59	9.017014036	3	0.429135067	82	11.72969183	1	1	1	1	1	1	unbound	3.30186655	0.21994623	3.24E-59
CG12781-RB	chr2R	18783698	18804247	+	13	2.91611896	2	0.448633686	34	5.196245376	6	0.916984478	30	4.291350668	10	1.430450223	1	1	1	1	1	1	gene body	1130.33	8.71E-17	0.99829895
CG12782-RA	chr2R	19151792	19153118	-	0	0	0	0	0	0	0	0	0	0	0	0	1	1	1	1	1	1	unbound	-1	1	1
CG12785-RA	chr3R	12094051	12098134	-	60	13.45901058	285	63.93030027	80	12.22645971	396	60.52097556	106	15.16277236	420	60.07890936	1	1	1	1	1	1	gene body	6.87646465	2.74E-13	0
CG12787-RC	chr2L	4908745	4932296	-	0	0	79	17.7210306	1	0.152830746	136	20.78498151	1	0.143045022	189	27.03550921	1	1	1	1	1	1	unbound	0.23566177	0.96988835	1.08E-179
CG12789-RA	chr2L	7445354	7451167	-	2	0.448633686	0	0	5	0.764153732	0	0	1	0.143045022	0	0	1	1	1	1	1	1	unbound	-1	0.00396825	1
CG12792-RA	chr2R	1642037	1643558	+	175	39.25544753	222	49.79833916	185	28.27368808	352	53.79642272	281	40.19565126	348	49.77966775	1	1	1	1	1	1	unbound	5.36079546	2.61E-25	0
CG12795-RB	chr2L	3452580	3453596	+	59	13.23469374	30	6.729505292	61	9.322675528	38	5.807568362	115	16.45017756	44	6.29398098	1	1	1	1	1	1	unbound	8.13157895	5.78E-11	1.65E-60
CG12797-RA	chr2R	10741366	10742503	-	29	6.505188449	27	6.056554762	31	4.737753137	44	6.72455284	51	7.295296136	44	6.29398098	1	1	1	1	1	1	unbound	4.34318182	0.00018029	1.51E-68
CG12800-RA	chr3R	18524050	18526029	+	1512	339.1670667	122	27.36665485	1735	265.1613449	159	24.30008867	391	55.93060371	47	6.723116047	1	1	4.62E-07	4.39E-05	9.48E-07	0.000226822	promoter & gene body	160.689057	0	2.62E-273
CG12806-RA	chr3R	5653580	5693842	-	0	0	1	0.224316843	0	0	7	1.069815225	0	0	4	0.572180089	1	1	1	1	1	1	gene body	0	1	0.99990762
CG12807-RA	chr3R	5823260	5826036	+	0	0	0	0	0	0	0	0	0	0	0	0	1	1	1	1	1	1	unbound	-1	1	1
CG12809-RA	chr3R	5896896	5899175	+	0	0	0	0	0	0	0	0	0	0	0	0	1	1	1	1	1	1	unbound	-1	1	1
CG12811-RA	chr3R	5873103	5874310	-	44	9.869941094	12	2.691802117	68	10.39249075	21	3.209445674	43	6.150935958	40	5.721800891	1	1	1	1	0.847389605	1	promoter & gene body	22.8933333	6.65E-19	5.25E-26
CG12812-RA	chr3R	5877228	5878586	-	1	0.224316843	5	1.121584215	1	0.152830746	0	0	3	0.429135067	10	1.430450223	1	1	1	1	1	0.258593641	unbound	-1	0.5	1
CG12814-RB	chr3R	5996877	6013742	-	0	0	1	0.224316843	0	0	0	0	0	0	0	0	1	1	1	1	1	1	unbound	-1	1	1
CG12817-RA	chr3R	6049162	6050438	-	0	0	0	0	0	0	0	0	0	0	0	0	1	1	1	1	1	1	unbound	-1	1	1
CG12818-RA	chr3R	6157304	6158417	+	5	1.121584215	18	4.037703175	7	1.069815225	20	3.056614927	11	1.573495245	49	7.009206092	1	1	1	1	1	0.538231503	unbound	1.53	0.5	1.19E-25
CG12824-RB	chr2R	3677868	3678676	+	15	3.364752646	3	0.672950529	25	3.820768659	5	0.764153732	22	3.14699049	1	0.143045022	1	1	1	1	1	1	unbound	15.35	2.96E-06	5.63E-06
CG12831-RB	chr2R	2960550	2961621	-	0	0	0	0	0	0	1	0.152830746	0	0	0	0	1	1	1	1	1	1	unbound	0	1	0.36216137
CG12832-RA	chr2R	2949612	2951071	-	0	0	0	0	0	0	0	0	0	0	0	0	1	1	1	1	1	1	unbound	-1	1	1
CG12833-RB	chr2R	2973818	3015375	+	0	0	0	0	0	0	0	0	0	0	0	0	1	1	1	1	1	1	unbound	-1	1	1
CG12836-RA	chr2R	2955751	2957322	+	1	0.224316843	0	0	0	0	0	0	0	0	2	0.286090045	1	1	1	1	1	1	unbound	-1	1	1
CG12837-RA	chr2R	2951920	2953618	+	0	0	0	0	0	0	0	0	2	0.286090045	0	0	1	1	1	1	1	1	unbound	-1	1	1
CG12838-RA	chr2R	2942217	2944087	+	1	0.224316843	1	0.224316843	0	0	4	0.611322985	0	0	4	0.572180089	1	1	1	1	1	1	unbound	0	1	0.02415558
CG12839-RA	chr2R	2940278	2941548	+	1	0.224316843	0	0	1	0.152830746	0	0	1	0.143045022	0	0	1	1	1	1	1	1	unbound	-1	0.5	1
CG12840-RA	chr2R	2933305	2936050	+	84	18.84261482	16	3.589069489	115	17.57553583	30	4.584922391	106	15.16277236	24	3.433080535	1	1	1	1	1	1	promoter & gene body	80.0793333	6.77E-43	3.87E-27
CG12841-RA	chr2R	2930414	2932118	+	4	0.897267372	1	0.224316843	2	0.305661493	0	0	2	0.286090045	2	0.286090045	1	1	1	1	1	1	unbound	-1	0.16666667	1
CG12843-RA	chr2R	2922634	2924454	+	4	0.897267372	1	0.224316843	12	1.833968956	0	0	9	1.2874052	0	0	1	1	1	1	1	1	unbound	-1	4.81E-06	1
CG12844-RA	chr2R	2921195	2922424	+	0	0	0	0	2	0.305661493	0	0	4	0.572180089	1	0.143045022	1	1	1	1	1	1	unbound	-1	0.16666667	1
CG12845-RA	chr2R	2912516	2915587	+	376	84.34313299	150	33.64752646	525	80.23614184	181	27.66236509	629	89.97531901	232	33.18644517	1	1	1	1	1	1	gene body	71.4550276	7.96E-180	3.64E-278
CG12846-RA	chr2R	2897365	2899240	-	114	25.57212011	253	56.75216129	156	23.84159643	331	50.58697705	200	28.60900446	509	72.80991634	1	1	1	1	1	1	promoter	6.3141994	1.10E-23	0
CG12847-RA	chr2R	2893951	2896127	+	0	0	1	0.224316843	0	0	6	0.916984478	0	0	5	0.715225111	1	1	1	1	1	1	unbound	-1	1	6.80E-05
CG12851-RB	chr2R	20836201	20842004	+	2	0.448633686	0	0	1	0.152830746	1	0.152830746	1	0.143045022	1	0.143045022	1	1	1	1	1	1	unbound	53.02	0.5	0.98463087
CG12855-RA	chr2R	10742958	10745005	+	15	3.364752646	23	5.15928739	12	1.833968956	22	3.36227642	21	3.003945468	65	9.297926448	1	1	1	1	1	0.216351825	unbound	7.73	0.00559784	2.11E-20
CG12857-RA	chr2R	10645557	10647099	-	9	2.018851587	20	4.486336861	10	1.528307464	20	3.056614927	11	1.573495245	35	5.00657578	1	1	1	1	1	1	unbound	5.21	0.02873314	3.61E-21
CG12858-RA	chr2R	10627871	10632934	-	0	0	1	0.224316843	1	0.152830746	3	0.458492239	3	0.429135067	1	0.143045022	1	1	1	1	1	1	unbound	15.21	0.5	0.69608679
CG12860-RA	chr2R	10553146	10554322	-	0	0	0	0	0	0	0	0	0	0	0	0	1	1	1	1	1	1	unbound	-1	1	1
CG12861-RA	chr2R	10551751	10552856	-	0	0	0	0	0	0	0	0	0	0	0	0	1	1	1	1	1	1	unbound	-1	1	1
CG12863-RA	chr2R	10507300	10508823	-	9	2.018851587	25	5.607921076	11	1.68113821	37	5.654737616	22	3.14699049	32	4.577440713	1	1	1	1	1	1	promoter	2.76486487	0.07284053	1.12E-47
CG12864-RB	chr2R	10494659	10505577	-	196	43.96610124	485	108.7936689	302	46.1548854	667	101.9381078	378	54.07101842	711	101.7050108	1	1	1	1	1	1	unbound	47.1608996	5.47E-89	0
CG12866-RB	chr2R	10555895	10559180	+	0	0	0	0	0	0	0	0	0	0	0	0	1	1	1	1	1	1	unbound	-1	1	1
CG12869-RA	chr2R	10478707	10483126	+	0	0	12	2.691802117	2	0.305661493	10	1.528307464	2	0.286090045	20	2.860900446	1	1	1	1	1	1	unbound	7.836	0.23913044	0.00135391
CG12876-RA	chr3R	23522187	23525818	-	40	8.972673722	179	40.15271491	54	8.252860304	210	32.09445674	79	11.30055676	295	42.19828157	1	1	1	1	1	1	promoter & gene body	8.05114286	9.13E-11	1.64899992241314e-317
CG12877-RE	chr3R	23532823	23536579	+	20	4.486336861	79	17.7210306	24	3.667937913	105	16.04722837	24	3.433080535	120	17.16540267	1	1	1	1	1	1	unbound	6.19619048	0.00044861	5.77E-127
CG12878-RB	chr3R	23526085	23529174	+	27	6.056554762	70	15.70217901	24	3.667937913	112	17.11704359	36	5.149620802	112	16.02104249	1	1	1	1	1	1	promoter	5.26946429	0.00023899	1.13E-149
CG1288-RA	chr3R	3033095	3034137	-	0	0	0	0	0	0	0	0	0	0	0	0	1	1	1	1	1	1	unbound	-1	1	1
CG12883-RA	chr3R	23504967	23506058	+	36	8.07540635	37	8.299723193	24	3.667937913	39	5.960399108	38	5.435710847	48	6.866161069	1	1	1	1	1	1	unbound	3.63076923	0.00207057	3.24E-60
CG12885-RA	chr3R	23356034	23359655	+	0	0	0	0	0	0	0	0	0	0	0	0	1	1	1	1	1	1	unbound	-1	1	1
CG12891-RC	chr2R	6356978	6366067	-	258	57.87374551	16	3.589069489	359	54.86623795	16	2.445291942	208	29.75336463	25	3.576125557	1	1	0.428443586	1	0.214969187	1	promoter & gene body	536.56	1.76E-167	2.60E-10
CG12896-RA	chr2R	6314385	6315552	-	1	0.224316843	0	0	0	0	1	0.152830746	1	0.143045022	0	0	1	1	1	1	1	1	gene body	0	1	0.10791102
CG12905-RA	chr2R	6198677	6199672	-	0	0	0	0	0	0	0	0	1	0.143045022	0	0	1	1	1	1	1	1	unbound	-1	1	1
CG12908-RB	chr2R	6201400	6209405	+	1	0.224316843	1	0.224316843	3	0.458492239	0	0	0	0	1	0.143045022	1	1	1	1	1	1	unbound	-1	0.05	1
CG12909-RA	chr2R	6197628	6198648	+	29	6.505188449	17	3.813386332	39	5.960399108	44	6.72455284	33	4.720485735	32	4.577440713	1	1	1	1	1	1	unbound	4.48227273	2.01E-05	2.02E-72
CG1291-RA	chr3L	3143838	3145288	+	19	4.262020018	73	16.37512954	19	2.903784181	114	17.42270509	15	2.145675334	148	21.1706633	1	1	1	1	1	1	unbound	1.49842105	0.22244385	7.15E-202
CG12910-RA	chr2R	6154361	6156710	+	16	3.589069489	2	0.448633686	17	2.598122688	3	0.458492239	20	2.860900446	1	0.143045022	1	1	1	1	1	1	unbound	80.64	6.46E-07	0.11850664
CG12911-RA	chr2R	6144160	6148781	+	0	0	1	0.224316843	1	0.152830746	0	0	1	0.143045022	0	0	1	1	1	1	1	1	unbound	-1	0.5	1
CG12914-RA	chr2R	6135318	6136913	+	0	0	0	0	1	0.152830746	0	0	0	0	1	0.143045022	1	1	1	1	1	1	unbound	-1	0.5	1
CG12917-RB	chr2R	6025014	6026772	+	23	5.15928739	76	17.04808007	46	7.030214333	150	22.92461196	52	7.438341158	202	28.8950945	1	1	1	0.927149697	1	1	unbound	3.771	7.76E-06	1.43E-264
CG12918-RA	chr2R	5938367	5939639	-	88	19.73988219	96	21.53441693	115	17.57553583	141	21.54913524	111	15.87799747	108	15.44886241	1	1	1	1	1	1	promoter	6.18695036	2.10E-17	9.68E-275
CG12919-RA	chr2R	5965870	5971690	+	298	66.84641923	397	89.05378669	379	57.92285287	600	91.69844782	225	32.18513001	947	135.4636361	1	1	0.359903204	1	0.975066189	0.727503851	promoter & gene body	32.2686	4.12E-102	0
CG12920-RA	chr2R	5956613	5958583	+	0	0	0	0	2	0.305661493	0	0	3	0.429135067	0	0	1	1	1	1	1	1	unbound	-1	0.5	1
CG12924-RA	chr2R	5725938	5726924	-	7	1.570217901	9	2.018851587	13	1.986799703	16	2.445291942	17	2.431765379	26	3.719170579	1	1	1	1	1	1	unbound	3.94875	0.02269868	7.07E-21
CG12926-RA	chr2R	5495633	5497789	-	18	4.037703175	10	2.243168431	18	2.750953435	22	3.36227642	30	4.291350668	50	7.152251114	1	1	1	0.223132002	1	0.71697785	unbound	11.2909091	0.00029323	8.81E-20
CG12931-RA	chr2R	5447102	5448573	+	2	0.448633686	1	0.224316843	2	0.305661493	2	0.305661493	2	0.286090045	7	1.001315156	1	1	1	1	1	1	unbound	9.7	0.21428571	0.17828972
CG12934-RA	chr2R	6536416	6537250	+	9	2.018851587	6	1.345901058	20	3.056614927	5	0.764153732	13	1.85958529	3	0.429135067	1	1	1	1	1	1	unbound	11.988	0.00014743	8.31E-06
CG12935-RA	chr2R	6696897	6698160	+	1	0.224316843	35	7.851089507	1	0.152830746	36	5.501906869	2	0.286090045	39	5.578755869	1	1	1	1	1	1	unbound	0.21166667	0.97294038	1.55E-50
CG12936-RA	chr2R	6698628	6699729	+	10	2.243168431	22	4.934970547	17	2.598122688	22	3.36227642	13	1.85958529	21	3.003945468	1	1	1	1	1	1	unbound	4.09090909	0.00860496	3.89E-29
CG12943-RB	chr2R	6791074	6793068	+	0	0	0	0	0	0	0	0	0	0	0	0	1	1	1	1	1	1	unbound	-1	1	1
CG12945-RB	chr3R	5614570	5616916	-	31	6.953822135	154	34.54479383	52	7.947198811	241	36.83220987	51	7.295296136	230	32.90035512	1	1	1	1	1	1	unbound	3.98307054	8.75E-07	0
CG12946-RB	chr3R	5597517	5600285	-	5	1.121584215	36	8.07540635	6	0.916984478	37	5.654737616	8	1.144360178	39	5.578755869	1	1	1	1	1	1	unbound	3.67783784	0.13259887	2.67E-35
CG12947-RC	chr3R	5605707	5608479	+	58	13.0103769	135	30.28277381	78	11.92079822	262	40.04165555	81	11.5866468	249	35.61821055	1	1	1	1	1	1	unbound	6.71931298	9.76E-14	0
CG12948-RA	chr3R	5571889	5573242	-	34	7.626772664	49	10.99152531	44	6.72455284	70	10.69815225	61	8.725746359	67	9.584016493	1	1	1	1	1	1	unbound	4.99614286	3.51E-06	3.46E-113
CG1295-RA	chr3L	4204568	4205537	+	1	0.224316843	5	1.121584215	3	0.458492239	7	1.069815225	6	0.858270134	5	0.715225111	1	1	1	1	1	1	unbound	1.33714286	0.71176471	1.33E-07
CG12950-RA	chr3R	5560560	5565651	-	1	0.224316843	1	0.224316843	1	0.152830746	4	0.611322985	4	0.572180089	16	2.288720356	1	1	1	0.223132002	1	0.599789493	unbound	11.445	0.5	0.48589565
CG12951-RA	chr3R	5154998	5156047	-	3	0.672950529	0	0	6	0.916984478	0	0	3	0.429135067	0	0	1	1	1	1	1	1	unbound	-1	0.05	1
CG12960-RB	chr2R	11387136	11388936	+	0	0	0	0	0	0	0	0	0	0	1	0.143045022	1	1	1	1	1	1	unbound	-1	1	1
CG12964-RB	chr2R	11373457	11384712	-	0	0	0	0	0	0	0	0	0	0	2	0.286090045	1	1	1	1	1	1	unbound	-1	1	1
CG12970-RA	chr2R	11743474	11745027	+	9	2.018851587	12	2.691802117	19	2.903784181	12	1.833968956	17	2.431765379	21	3.003945468	1	1	1	1	1	1	unbound	15.78	4.71E-05	1.02E-10
CG12971-RA	chr3L	21348377	21349595	-	0	0	2	0.448633686	0	0	0	0	0	0	1	0.143045022	1	1	1	1	1	1	unbound	-1	1	1
CG1298-RA	chr2R	1559277	1560302	+	156	34.99342752	126	28.26392222	270	41.26430152	203	31.02464151	290	41.48305646	233	33.32949019	1	1	1	1	1	1	unbound	6.40157636	8.74E-36	0
CG12983-RD	chr3L	20955757	20959862	-	0	0	0	0	0	0	1	0.152830746	0	0	0	0	1	1	1	1	1	1	unbound	0	1	0.93935748
CG12984-RA	chr3L	20984880	20985837	+	5	1.121584215	0	0	8	1.222645971	9	1.375476717	12	1.716540267	10	1.430450223	1	1	1	0.456951504	1	1	unbound	4.05333333	0.07053516	1.98E-10
CG1299-RA	chr3L	4148829	4152477	+	5	1.121584215	0	0	11	1.68113821	1	0.152830746	1	0.143045022	1	0.143045022	1	1	1	1	0.712003256	1	promoter	346.17	4.81E-06	0.9161146
CG12990-RA	chrX	17563241	17565921	-	1	0.224316843	0	0	1	0.152830746	0	0	4	0.572180089	1	0.143045022	1	1	1	1	1	1	unbound	-1	1	1
CG12991-RA	chrX	17473895	17492995	+	112	25.12348642	9	2.018851587	172	26.28688838	24	3.667937913	210	30.03945468	33	4.720485735	1	1	1	1	1	1	unbound	458.35125	3.86E-79	1.04E-09
CG12993-RA	chrX	17340381	17342807	-	1	0.224316843	0	0	0	0	0	0	0	0	0	0	1	1	1	1	1	1	unbound	-1	1	1
CG12994-RA	chrX	17316353	17338027	-	0	0	0	0	0	0	0	0	0	0	3	0.429135067	1	1	1	1	1	1	unbound	-1	1	1
CG12996-RB	chrX	17143834	17145135	+	0	0	0	0	0	0	0	0	0	0	0	0	1	1	1	1	1	1	unbound	-1	1	1
CG13001-RA	chrX	16835113	16836904	-	14	3.140435803	35	7.851089507	14	2.139630449	58	8.864183289	18	2.574810401	57	8.15356627	1	1	1	1	1	1	unbound	2.88241379	0.03761518	3.28E-79
CG13002-RA	chrX	16783842	16784670	+	0	0	0	0	1	0.152830746	0	0	0	0	0	0	1	1	1	1	1	1	unbound	-1	0.5	1
CG13003-RA	chrX	16738840	16747269	-	0	0	0	0	0	0	0	0	0	0	0	0	1	1	1	1	1	1	unbound	-1	1	1
CG13004-RB	chrX	16721146	16729548	-	178	39.92839806	120	26.91802117	275	42.02845525	177	27.05104211	200	28.60900446	208	29.75336463	1	1	1	1	1	1	promoter & gene body	81.699887	4.48E-74	4.25E-198
CG13005-RA	chrX	16697758	16699313	+	8	1.794534744	28	6.280871606	5	0.764153732	21	3.209445674	5	0.715225111	33	4.720485735	1	1	1	1	1	1	unbound	2.00761905	0.33355044	1.77E-22
CG13008-RA	chrX	16605391	16608411	+	0	0	0	0	1	0.152830746	0	0	0	0	0	0	1	1	1	1	1	1	unbound	-1	0.5	1
CG13012-RB	chrX	16563074	16564165	-	0	0	0	0	0	0	0	0	2	0.286090045	1	0.143045022	1	1	1	1	1	1	unbound	-1	1	1
CG13014-RA	chrX	16481920	16482969	+	16	3.589069489	35	7.851089507	31	4.737753137	39	5.960399108	29	4.148305646	36	5.149620802	1	1	1	1	1	1	unbound	4.35589744	0.00019359	1.88E-61
CG13016-RA	chr2R	10045273	10046942	+	10	2.243168431	53	11.88879268	15	2.292461196	71	10.85098299	14	2.002630312	82	11.72969183	1	1	1	1	1	1	unbound	1.48056338	0.29445018	1.26E-105
CG13023-RA	chr3L	16917438	16920534	-	0	0	0	0	0	0	0	0	0	0	0	0	1	1	1	1	1	1	unbound	-1	1	1
CG13025-RA	chr3L	16769628	16772810	-	37	8.299723193	103	23.10463483	35	5.349076123	115	17.57553583	54	7.724431203	163	23.31633863	1	1	1	1	1	1	promoter	7.92347826	2.50E-07	8.52E-153
CG13027-RB	chr3L	16937522	16938978	+	0	0	0	0	0	0	0	0	0	0	1	0.143045022	1	1	1	1	1	1	unbound	-1	1	1
CG13032-RA	chr3L	16667063	16669364	+	0	0	1	0.224316843	1	0.152830746	0	0	1	0.143045022	0	0	1	1	1	1	1	1	unbound	-1	1	1
CG13033-RA	chr3L	16537666	16538725	-	0	0	0	0	0	0	0	0	0	0	0	0	1	1	1	1	1	1	unbound	-1	1	1
CG13035-RA	chr3L	16389662	16393157	-	3	0.672950529	1	0.224316843	3	0.458492239	6	0.916984478	1	0.143045022	8	1.144360178	1	1	1	1	1	1	unbound	9.98	0.23333333	0.03319088
CG1304-RA	chrX	20835548	20836443	-	0	0	0	0	0	0	0	0	0	0	0	0	1	1	1	1	1	1	unbound	-1	1	1
CG13049-RB	chr3L	16274229	16275092	-	0	0	0	0	0	0	0	0	0	0	0	0	1	1	1	1	1	1	unbound	-1	1	1
CG13054-RA	chr3L	16248940	16250302	-	0	0	0	0	0	0	0	0	0	0	0	0	1	1	1	1	1	1	unbound	-1	1	1
CG13055-RA	chr3L	16244220	16245149	-	0	0	0	0	0	0	0	0	0	0	0	0	1	1	1	1	1	1	unbound	-1	1	1
CG13057-RA	chr3L	16324893	16325889	+	0	0	0	0	0	0	0	0	0	0	0	0	1	1	1	1	1	1	unbound	-1	1	1
CG13065-RA	chr3L	16270421	16271283	+	0	0	0	0	0	0	0	0	0	0	0	0	1	1	1	1	1	1	unbound	-1	1	1
CG13071-RA	chr3L	16254852	16256220	+	0	0	0	0	0	0	0	0	0	0	0	0	1	1	1	1	1	1	unbound	-1	1	1
CG13072-RA	chr3L	16224181	16225111	-	48	10.76720847	54	12.11310952	82	12.5321212	61	9.322675528	108	15.44886241	49	7.009206092	1	1	1	1	1	1	unbound	5.49836066	6.67E-11	2.90E-113
CG13073-RB	chr3L	16206151	16207206	-	0	0	0	0	0	0	1	0.152830746	1	0.143045022	1	0.143045022	1	1	1	1	1	1	unbound	0	1	0.34999138
CG13074-RA	chr3L	16088868	16090593	-	0	0	0	0	0	0	1	0.152830746	0	0	1	0.143045022	1	1	1	1	1	1	unbound	0	1	0.61890383
CG13075-RB	chr3L	16077092	16078364	+	14	3.140435803	0	0	10	1.528307464	5	0.764153732	16	2.288720356	9	1.2874052	1	1	1	0.672818245	1	1	unbound	12.336	0.00558352	0.00041618
CG13076-RA	chr3L	16016582	16025861	+	11	2.467485274	197	44.19041808	11	1.68113821	293	44.77940869	14	2.002630312	336	48.06312748	1	1	1	1	1	1	unbound	3.27709898	0.02728455	0
CG13077-RA	chr2L	19565734	19567359	+	1	0.224316843	7	1.570217901	2	0.305661493	12	1.833968956	1	0.143045022	12	1.716540267	1	1	1	1	1	1	unbound	1.87333333	0.5	2.14E-10
CG13079-RA	chr2L	19558046	19563049	+	4	0.897267372	1	0.224316843	5	0.764153732	3	0.458492239	5	0.715225111	18	2.574810401	1	1	1	0.278402969	1	0.359973776	unbound	75.0333333	0.01282051	0.68746538
CG1308-RA	chr3L	4194139	4200926	+	9	2.018851587	156	34.99342752	17	2.598122688	216	33.01144122	28	4.005260624	241	34.47385037	1	1	1	1	1	1	unbound	4.94731482	0.00300175	7.94E-265
CG13082-RA	chr2L	19538428	19539910	+	11	2.467485274	7	1.570217901	20	3.056614927	2	0.305661493	20	2.860900446	10	1.430450223	1	1	1	1	1	0.712733113	unbound	88.29	2.65E-07	0.18137646
CG13083-RA	chr2L	19487523	19488531	+	2	0.448633686	0	0	2	0.305661493	3	0.458492239	2	0.286090045	2	0.286090045	1	1	1	1	1	1	unbound	3.38	0.5	0.0078872
CG13084-RA	chr2L	19484972	19486396	+	3	0.672950529	4	0.897267372	4	0.611322985	9	1.375476717	7	1.001315156	4	0.572180089	1	1	1	1	1	1	unbound	4.10222222	0.16086957	8.13E-08
CG13086-RA	chr2L	19364376	19365348	+	4	0.897267372	1	0.224316843	8	1.222645971	0	0	7	1.001315156	0	0	1	1	1	1	1	1	unbound	-1	0.0006993	1
CG13088-RA	chr2L	8488982	8490546	+	5	1.121584215	15	3.364752646	13	1.986799703	27	4.126430152	13	1.85958529	26	3.719170579	1	1	1	1	1	1	unbound	4.72444444	0.00970095	3.37E-31
CG13089-RA	chr2L	8515118	8516756	+	47	10.54289162	110	24.67485274	62	9.475506275	160	24.45291942	58	8.296611292	177	25.31896894	1	1	1	1	1	1	unbound	4.405875	2.91E-08	1.83E-293
CG1309-RA	chr3L	4259438	4261649	+	18	4.037703175	121	27.14233801	15	2.292461196	134	20.47932001	23	3.290035512	167	23.88851872	1	1	1	1	1	1	unbound	1.9141791	0.0959527	2.75E-212
CG13090-RA	chr2L	8517424	8519180	+	14	3.140435803	39	8.748356879	14	2.139630449	68	10.39249075	22	3.14699049	75	10.72837667	1	1	1	1	1	1	unbound	2.03014706	0.15225616	6.85E-98
CG13091-RA	chr2L	8519689	8521733	+	4	0.897267372	1	0.224316843	3	0.458492239	1	0.152830746	5	0.715225111	2	0.286090045	1	1	1	1	1	1	unbound	30.86	0.2	0.70332935
CG13094-RA	chr2L	8491868	8506738	-	0	0	1	0.224316843	3	0.458492239	3	0.458492239	2	0.286090045	7	1.001315156	1	1	1	1	1	1	unbound	32.6	0.5	0.98266153
CG13096-RA	chr2L	8509251	8511864	-	50	11.21584215	136	30.50709066	62	9.475506275	251	38.36051734	62	8.868791381	249	35.61821055	1	1	1	1	1	1	unbound	5.187251	1.46E-09	0
CG13097-RA	chr2L	8512169	8514834	-	25	5.607921076	136	30.50709066	62	9.475506275	224	34.23408719	44	6.29398098	194	27.75073432	1	1	1	1	1	1	unbound	5.31584821	8.00E-09	0
CG13101-RA	chr2L	8977882	8984870	-	36	8.07540635	58	13.0103769	52	7.947198811	121	18.49252031	75	10.72837667	88	12.58796196	1	1	1	1	1	1	unbound	11.96	4.23E-12	2.41E-161
CG13102-RA	chr2L	9012192	9014151	+	1	0.224316843	0	0	1	0.152830746	0	0	1	0.143045022	0	0	1	1	1	1	1	1	unbound	-1	0.5	1
CG13106-RA	chr2L	9111813	9113285	+	0	0	0	0	0	0	0	0	0	0	0	0	1	1	1	1	1	1	unbound	-1	1	1
CG13108-RA	chr2L	9164234	9165426	+	7	1.570217901	6	1.345901058	8	1.222645971	11	1.68113821	11	1.573495245	25	3.576125557	1	1	1	1	1	0.69376714	unbound	4.39727273	0.06060269	1.89E-11
CG13109-RA	chr2L	9166779	9246386	+	31	6.953822135	4413	989.9102284	42	6.418891347	6490	991.8715439	53	7.581386181	7166	1025.06063	1	1	1	1	1	1	gene body	4.73338059	1.63E-06	0
CG1311-RA	chr3L	4277990	4281618	+	38	8.524040036	142	31.85299171	35	5.349076123	224	34.23408719	57	8.15356627	255	36.47648068	1	1	1	1	1	1	unbound	4.60674107	2.94E-05	0
CG13114-RB	chr2L	9545810	9547424	+	0	0	0	0	0	0	0	0	0	0	0	0	1	1	1	1	1	1	unbound	-1	1	1
CG13123-RA	chr2L	9791961	9793097	-	33	7.402455821	10	2.243168431	41	6.266060601	24	3.667937913	63	9.011836403	31	4.434395691	1	1	1	1	1	1	unbound	10.865	4.69E-09	6.19E-32
CG13124-RE	chr2L	9903379	9908633	-	124	27.81528854	448	100.4939457	141	21.54913524	602	92.00410931	229	32.7573101	675	96.55539004	1	1	1	1	1	1	promoter & gene body	11.0395349	1.92E-29	0
CG13126-RA	chr2L	9952422	9954182	-	11	2.467485274	33	7.402455821	24	3.667937913	52	7.947198811	22	3.14699049	61	8.725746359	1	1	1	1	1	1	unbound	5.81538462	0.00019782	3.13E-69
CG13127-RA	chr2L	10026739	10029299	+	0	0	0	0	0	0	0	0	0	0	0	0	1	1	1	1	1	1	unbound	-1	1	1
CG13131-RB	chr2L	10013271	10017463	-	0	0	0	0	0	0	0	0	0	0	0	0	1	1	1	1	1	1	unbound	-1	1	1
CG13133-RA	chr2L	10091208	10092419	-	0	0	0	0	0	0	0	0	0	0	0	0	1	1	1	1	1	1	unbound	-1	1	1
CG13137-RB	chr2L	10172701	10174090	+	0	0	0	0	0	0	0	0	0	0	0	0	1	1	1	1	1	1	unbound	-1	1	1
CG13139-RA	chr2L	10365117	10366149	+	1	0.224316843	0	0	3	0.458492239	0	0	1	0.143045022	1	0.143045022	1	1	1	1	1	1	unbound	-1	0.16666667	1
CG1314-RA	chrX	20739016	20740424	-	0	0	0	0	1	0.152830746	0	0	0	0	0	0	1	1	1	1	1	1	unbound	-1	0.5	1
CG13140-RA	chr2L	10376479	10379908	+	9	2.018851587	11	2.467485274	10	1.528307464	19	2.903784181	13	1.85958529	14	2.002630312	1	1	1	1	1	1	unbound	15.4	0.00270307	7.16E-12
CG13142-RB	chr2L	10439376	10440886	+	69	15.47786217	36	8.07540635	108	16.50572061	48	7.335875826	118	16.87931263	61	8.725746359	1	1	1	1	1	1	unbound	22.2820833	4.77E-29	5.96E-67
CG13144-RA	chr2L	10490489	10491452	-	46	10.31857478	15	3.364752646	75	11.46230598	23	3.515107166	61	8.725746359	20	2.860900446	1	1	1	1	1	1	unbound	14.493913	2.88E-16	2.28E-33
CG13148-RA	chr2R	8574123	8576291	+	3	0.672950529	5	1.121584215	4	0.611322985	7	1.069815225	3	0.429135067	16	2.288720356	1	1	1	1	1	1	unbound	7.14	0.29102167	0.00042598
CG1315-RA	chr3R	2468132	2470122	-	1	0.224316843	0	0	0	0	0	0	0	0	0	0	1	1	1	1	1	1	unbound	-1	1	1
CG13151-RA	chr2R	8402888	8404789	+	10	2.243168431	22	4.934970547	16	2.445291942	35	5.349076123	13	1.85958529	38	5.435710847	1	1	1	1	1	1	unbound	6	0.00165201	1.01E-39
CG13154-RA	chr2R	8314388	8315366	-	13	2.91611896	1	0.224316843	21	3.209445674	3	0.458492239	17	2.431765379	1	0.143045022	1	1	1	1	1	1	unbound	23.9	7.60E-05	0.00672159
CG13157-RA	chr2R	8303959	8305647	+	0	0	0	0	0	0	0	0	0	0	0	0	1	1	1	1	1	1	unbound	-1	1	1
CG13158-RA	chr2R	8280987	8282347	+	0	0	0	0	0	0	0	0	0	0	0	0	1	1	1	1	1	1	unbound	-1	1	1
CG1316-RA	chr3L	4283871	4286865	+	262	58.77101288	160	35.89069489	315	48.14168511	239	36.52654838	418	59.79281931	242	34.61689539	1	1	1	1	1	1	unbound	32.5446025	2.22E-92	0
CG13160-RA	chr2R	8259100	8262597	+	3	0.672950529	0	0	4	0.611322985	0	0	5	0.715225111	1	0.143045022	1	1	1	1	1	1	unbound	-1	0.01428571	1
CG13162-RA	chr2R	8232524	8238583	+	12	2.691802117	165	37.0122791	22	3.36227642	250	38.20768659	20	2.860900446	261	37.33475081	1	1	1	1	1	1	unbound	4.66872	0.00098141	0
CG13163-RA	chr2R	8208742	8210017	+	10	2.243168431	25	5.607921076	8	1.222645971	33	5.04341463	14	2.002630312	40	5.721800891	1	1	1	1	1	1	unbound	1.64181818	0.37772629	5.12E-45
CG13164-RA	chr2R	8190042	8193774	-	0	0	0	0	0	0	0	0	0	0	0	0	1	1	1	1	1	1	unbound	-1	1	1
CG13165-RA	chr2R	8180921	8185218	+	0	0	2	0.448633686	0	0	1	0.152830746	0	0	0	0	1	1	1	1	1	1	unbound	0	1	0.9492046
CG13167-RA	chr2R	8144786	8146207	+	0	0	0	0	0	0	0	0	0	0	0	0	1	1	1	1	1	1	unbound	-1	1	1
CG13168-RC	chr2R	8141496	8143197	+	0	0	0	0	0	0	0	0	0	0	0	0	1	1	1	1	1	1	unbound	-1	1	1
CG13169-RA	chr2R	8128746	8130778	+	0	0	0	0	0	0	1	0.152830746	0	0	1	0.143045022	1	1	1	1	1	1	unbound	0	1	0.6993309
CG1317-RB	chr3L	2368014	2371934	-	106	23.77758536	328	73.57592452	153	23.38310419	461	70.45497408	184	26.3202841	535	76.52908692	1	1	1	1	1	1	unbound	11.0537961	2.12E-31	0
CG13176-RA	chr2R	8068135	8069878	+	16	3.589069489	61	13.68332743	11	1.68113821	64	9.781167768	24	3.433080535	115	16.45017756	1	1	1	1	1	0.676665826	unbound	1.7465625	0.20001744	7.29E-91
CG13178-RA	chr2R	8030696	8032038	-	0	0	0	0	1	0.152830746	0	0	3	0.429135067	3	0.429135067	1	1	1	1	1	1	unbound	-1	0.5	1
CG1318-RB	chr3L	4288641	4291211	+	8	1.794534744	29	6.505188449	14	2.139630449	31	4.737753137	20	2.860900446	41	5.864845913	1	1	1	1	1	1	unbound	8.67645161	0.00171441	9.39E-29
CG13183-RA	chr2R	7791828	7800281	-	1	0.224316843	0	0	1	0.152830746	0	0	1	0.143045022	0	0	1	1	1	1	1	1	unbound	-1	0.5	1
CG13185-RB	chr2R	7755381	7773085	-	45	10.09425794	423	94.88602461	42	6.418891347	622	95.06072424	64	9.154881426	636	90.97663417	1	1	1	1	1	1	unbound	11.6127974	1.47E-09	0
CG13188-RB	chr2R	7826988	7854942	+	0	0	3	0.672950529	0	0	1	0.152830746	0	0	5	0.715225111	1	1	1	1	1	1	unbound	0	1	1
CG1319-RB	chr3L	4292490	4293432	+	40	8.972673722	50	11.21584215	67	10.23966001	69	10.5453215	59	8.439656314	66	9.44097147	1	1	1	1	1	1	unbound	4.15434783	1.65E-07	8.43E-131
CG13190-RA	chr2R	7773588	7775108	+	2	0.448633686	11	2.467485274	4	0.611322985	12	1.833968956	5	0.715225111	15	2.145675334	1	1	1	1	1	1	unbound	3.39666667	0.16629588	7.11E-11
CG13192-RA	chr2R	7712856	7714302	+	17	3.813386332	23	5.15928739	26	3.973599406	37	5.654737616	25	3.576125557	49	7.009206092	1	1	1	1	1	1	unbound	6.64054054	3.39E-05	6.30E-49
CG13193-RA	chr2R	7655957	7657066	+	0	0	0	0	1	0.152830746	0	0	0	0	0	0	1	1	1	1	1	1	unbound	-1	1	1
CG13194-RB	chr2R	7599767	7613850	+	633	141.9925617	270	60.56554762	967	147.7873317	439	67.09269766	970	138.7536716	330	47.20485735	1	1	1	1	1	0.610075723	promoter	290.981321	0	0
CG13195-RA	chr2R	7588152	7589954	-	0	0	0	0	0	0	0	0	0	0	0	0	1	1	1	1	1	1	unbound	-1	1	1
CG13197-RA	chr2R	7578797	7582958	+	26	5.832237919	141	31.62867487	37	5.654737616	241	36.83220987	49	7.009206092	234	33.47253521	1	1	1	1	1	1	unbound	4.69502075	3.33E-05	0
CG13203-RA	chr2R	7261483	7264614	+	0	0	0	0	0	0	0	0	1	0.143045022	0	0	1	1	1	1	1	1	unbound	-1	1	1
CG13204-RA	chr2R	7254216	7257789	+	152	34.09616014	13	2.91611896	152	23.23027345	22	3.36227642	174	24.88983388	35	5.00657578	1	1	1	1	1	1	promoter & gene body	56.5854546	2.10E-51	3.10E-26
CG13206-RA	chr2R	7207215	7208817	-	0	0	0	0	0	0	0	0	0	0	1	0.143045022	1	1	1	1	1	1	unbound	-1	1	1
CG13207-RC	chr2R	7197953	7206200	-	0	0	0	0	0	0	0	0	0	0	0	0	1	1	1	1	1	1	unbound	-1	1	1
CG13209-RA	chr2R	7216766	7223482	+	0	0	0	0	0	0	2	0.305661493	0	0	0	0	1	1	1	1	1	1	unbound	0	1	0.95586014
CG13214-RB	chr2R	7157023	7158248	-	0	0	0	0	0	0	0	0	1	0.143045022	0	0	1	1	1	1	1	1	unbound	-1	1	1
CG13216-RA	chr2R	7125613	7126499	-	0	0	0	0	0	0	0	0	0	0	0	0	1	1	1	1	1	1	unbound	-1	1	1
CG1322-RB	chr3R	26591653	26612858	+	116	26.02075379	2831	635.0409827	173	26.43971912	3887	594.0531111	239	34.18776032	4796	686.0439268	1	1	1	1	1	1	promoter & gene body	7.11865964	2.03E-28	0
CG13221-RA	chr2R	7167291	7168538	+	7	1.570217901	25	5.607921076	9	1.375476717	27	4.126430152	14	2.002630312	39	5.578755869	1	1	1	1	1	1	unbound	2.48666667	0.10980907	3.02E-35
CG13222-RA	chr2R	7152629	7154366	+	0	0	1	0.224316843	0	0	0	0	0	0	0	0	1	1	1	1	1	1	unbound	-1	1	1
CG13223-RA	chr2R	7144011	7146272	+	0	0	0	0	0	0	0	0	0	0	0	0	1	1	1	1	1	1	unbound	-1	1	1
CG13224-RA	chr2R	7142673	7143488	+	0	0	0	0	0	0	0	0	0	0	0	0	1	1	1	1	1	1	unbound	-1	1	1
CG13225-RA	chr2R	7137872	7139420	+	0	0	0	0	0	0	0	0	0	0	0	0	1	1	1	1	1	1	unbound	-1	1	1
CG13229-RA	chr2R	7027374	7031176	-	0	0	8	1.794534744	1	0.152830746	5	0.764153732	1	0.143045022	12	1.716540267	1	1	1	1	1	1	unbound	6.604	0.5	0.12262858
CG13232-RA	chr2R	7023432	7026766	+	0	0	2	0.448633686	0	0	2	0.305661493	0	0	1	0.143045022	1	1	1	1	1	1	unbound	0	1	0.65292877
CG1324-RA	chrX	20605771	20606987	-	0	0	0	0	0	0	0	0	0	0	0	0	1	1	1	1	1	1	unbound	-1	1	1
CG13243-RA	chr2L	15852672	15854064	+	1	0.224316843	3	0.672950529	1	0.152830746	9	1.375476717	4	0.572180089	15	2.145675334	1	1	1	1	1	1	unbound	0.99	0.7631579	6.05E-08
CG13247-RA	chr3L	20363665	20364799	+	0	0	0	0	0	0	0	0	0	0	0	0	1	1	1	1	1	1	unbound	-1	1	1
CG13248-RA	chr3L	20400201	20403662	-	1	0.224316843	9	2.018851587	2	0.305661493	9	1.375476717	2	0.286090045	23	3.290035512	1	1	1	1	1	1	unbound	6.57777778	0.23809524	0.00070439
CG13251-RA	chr3L	20630329	20633895	+	0	0	0	0	0	0	0	0	0	0	0	0	1	1	1	1	1	1	unbound	-1	1	1
CG13252-RA	chr3L	20723691	20737629	+	650	145.805948	39	8.748356879	960	146.7175165	83	12.68495195	78	11.15751174	18	2.574810401	1	1	3.12E-11	0.093133819	1.82E-11	0.00155439	promoter & gene body	956.183133	0	1.38E-60
CG13253-RB	chr3L	20705934	20712298	-	0	0	0	0	0	0	1	0.152830746	0	0	1	0.143045022	1	1	1	1	1	1	unbound	0	1	0.99006485
CG13255-RA	chr3L	20830991	20831929	+	5	1.121584215	6	1.345901058	10	1.528307464	10	1.528307464	12	1.716540267	16	2.288720356	1	1	1	1	1	1	unbound	3.933	0.08522339	4.70E-12
CG13258-RA	chr2L	16292127	16293030	-	10	2.243168431	4	0.897267372	7	1.069815225	6	0.916984478	10	1.430450223	3	0.429135067	1	1	1	1	1	1	unbound	4.03	0.09651366	1.08E-06
CG1327-RA	chr3R	2521187	2521993	-	0	0	0	0	0	0	0	0	0	0	0	0	1	1	1	1	1	1	unbound	-1	1	1
CG13270-RA	chr2L	16794087	16795807	+	0	0	0	0	0	0	0	0	1	0.143045022	0	0	1	1	1	1	1	1	unbound	-1	1	1
CG13271-RA	chr2L	16796594	16798273	+	0	0	0	0	0	0	0	0	0	0	0	0	1	1	1	1	1	1	unbound	-1	1	1
CG13272-RA	chr2L	16807317	16816072	+	0	0	0	0	0	0	0	0	0	0	1	0.143045022	1	1	1	1	1	1	unbound	-1	1	1
CG13278-RA	chr2L	16758350	16760138	-	0	0	2	0.448633686	0	0	1	0.152830746	1	0.143045022	1	0.143045022	1	1	1	1	1	1	unbound	0	1	0.63734991
CG13279-RA	chr2L	16788857	16790718	-	1	0.224316843	0	0	1	0.152830746	0	0	1	0.143045022	0	0	1	1	1	1	1	1	promoter & gene body	-1	0.5	1
CG13281-RA	chr2L	16821150	16825206	-	167	37.46091279	246	55.18194339	188	28.73218032	384	58.68700661	273	39.05129108	479	68.51856567	1	1	1	1	1	1	unbound	16.8539583	2.10E-44	0
CG13282-RA	chr2L	16832065	16833998	-	0	0	0	0	0	0	0	0	1	0.143045022	0	0	1	1	1	1	1	1	unbound	-1	1	1
CG13283-RA	chr2L	16835136	16837269	-	0	0	0	0	1	0.152830746	0	0	0	0	0	0	1	1	1	1	1	1	promoter & gene body	-1	0.5	1
CG13284-RA	chr2L	16843192	16848713	-	2	0.448633686	0	0	1	0.152830746	0	0	6	0.858270134	0	0	1	1	1	1	1	1	unbound	-1	0.5	1
CG13285-RA	chr3L	5527837	5528988	-	0	0	0	0	0	0	0	0	0	0	0	0	1	1	1	1	1	1	unbound	-1	1	1
CG13287-RA	chr3L	5875403	5876892	+	0	0	0	0	0	0	0	0	0	0	0	0	1	1	1	1	1	1	unbound	-1	1	1
CG13288-RB	chr3L	5900504	5910650	+	0	0	2	0.448633686	0	0	4	0.611322985	0	0	6	0.858270134	1	1	1	1	1	1	unbound	0	1	0.93909617
CG13293-RA	chr3L	6080368	6083134	+	0	0	0	0	1	0.152830746	1	0.152830746	1	0.143045022	0	0	1	1	1	1	1	1	unbound	0	1	0.83198754
CG13295-RA	chr3L	6066589	6068294	-	49	10.99152531	129	28.93687275	69	10.5453215	209	31.94162599	85	12.15882689	215	30.75467979	1	1	1	1	1	1	unbound	3.92057416	2.82E-08	0
CG13296-RA	chr3L	6156256	6157782	+	0	0	0	0	0	0	0	0	0	0	0	0	1	1	1	1	1	1	unbound	-1	1	1
CG13298-RA	chr3L	6185218	6186246	-	94	21.08578325	58	13.0103769	136	20.78498151	101	15.43590538	166	23.7454737	90	12.874052	1	1	1	1	1	1	promoter & gene body	6.92653465	5.31E-21	1.55E-199
CG1330-RA	chr3R	2516612	2517476	-	0	0	0	0	0	0	0	0	0	0	0	0	1	1	1	1	1	1	unbound	-1	1	1
CG13300-RA	chr3L	6324130	6325996	-	0	0	0	0	1	0.152830746	0	0	0	0	0	0	1	1	1	1	1	1	unbound	-1	0.5	1
CG13305-RB	chr3L	8638012	8639918	-	2	0.448633686	2	0.448633686	1	0.152830746	2	0.305661493	0	0	0	0	1	1	1	1	1	1	unbound	6.875	0.5	0.29467931
CG13309-RA	chr3L	8803510	8804368	+	0	0	0	0	0	0	0	0	0	0	0	0	1	1	1	1	1	1	unbound	-1	1	1
CG13310-RA	chr3L	8791944	8793572	-	0	0	0	0	0	0	0	0	1	0.143045022	0	0	1	1	1	1	1	1	unbound	-1	1	1
CG13312-RA	chr3L	8798928	8800298	-	1	0.224316843	0	0	1	0.152830746	0	0	0	0	1	0.143045022	1	1	1	1	1	1	unbound	-1	0.5	1
CG13313-RA	chr3L	8951568	8953995	+	2	0.448633686	1	0.224316843	2	0.305661493	5	0.764153732	2	0.286090045	4	0.572180089	1	1	1	1	1	1	unbound	3.852	0.5	0.01937535
CG13316-RD	chrX	3565816	3594813	+	8	1.794534744	196	43.96610124	11	1.68113821	317	48.4473466	12	1.716540267	389	55.64451367	1	1	1	1	1	1	gene body	3.96542587	0.0533333	1.43499998272751e-316
CG13318-RA	chr3R	4596969	4598408	-	0	0	0	0	0	0	0	0	0	0	0	0	1	1	1	1	1	1	unbound	-1	1	1
CG1332-RA	chr3L	4216767	4224004	+	3	0.672950529	126	28.26392222	3	0.458492239	201	30.71898002	4	0.572180089	248	35.47516552	1	1	1	1	1	1	unbound	0.78492537	0.775468	1.15E-255
CG13320-RB	chr2R	8824399	8827917	+	36	8.07540635	0	0	43	6.571722094	4	0.611322985	31	4.434395691	3	0.429135067	1	1	1	1	1	1	promoter & gene body	85.785	1.74E-16	0.0039524
CG13321-RA	chr2R	8841060	8842675	+	7	1.570217901	0	0	8	1.222645971	0	0	8	1.144360178	1	0.143045022	1	1	1	1	1	1	unbound	-1	0.00108225	1
CG13322-RA	chr2R	8821739	8824055	-	29	6.505188449	130	29.1611896	42	6.418891347	169	25.82839614	78	11.15751174	223	31.89903997	1	1	1	1	1	1	promoter	4.40568047	5.38E-06	1.02E-279
CG13325-RA	chr2R	9003809	9013285	+	0	0	2	0.448633686	0	0	3	0.458492239	1	0.143045022	1	0.143045022	1	1	1	1	1	1	unbound	0	1	0.92361225
CG13326-RA	chr2R	9017016	9019960	-	0	0	2	0.448633686	2	0.305661493	0	0	0	0	5	0.715225111	1	1	1	1	1	1	promoter & gene body	-1	0.5	1
CG13329-RA	chr2R	9373124	9374135	+	5	1.121584215	17	3.813386332	3	0.458492239	32	4.890583884	4	0.572180089	24	3.433080535	1	1	1	1	1	1	unbound	0.31875	0.97279994	5.41E-49
CG1333-RB	chr3L	4170375	4173789	+	103	23.10463483	249	55.85489392	128	19.56233554	417	63.73042124	177	25.31896894	432	61.79544962	1	1	1	1	1	1	unbound	8.83822542	2.06E-24	0
CG13330-RA	chr2R	9402763	9404951	+	1	0.224316843	0	0	1	0.152830746	2	0.305661493	3	0.429135067	1	0.143045022	1	1	1	1	1	1	unbound	8.435	0.5	0.38325241
CG13333-RA	chr2R	9443458	9444847	+	21	4.710653704	23	5.15928739	38	5.807568362	27	4.126430152	31	4.434395691	27	3.862215601	1	1	1	1	1	1	unbound	11.84	7.05E-09	2.99E-33
CG13334-RA	chr2R	9446049	9447610	+	1	0.224316843	0	0	0	0	1	0.152830746	4	0.572180089	5	0.715225111	1	1	1	1	1	1	unbound	0	1	0.56602305
CG13335-RA	chr2R	9458889	9461734	-	0	0	3	0.672950529	1	0.152830746	5	0.764153732	0	0	9	1.2874052	1	1	1	1	1	1	unbound	4.69	0.5	0.0398812
CG13338-RA	chr2R	9657419	9675310	+	0	0	0	0	0	0	3	0.458492239	0	0	1	0.143045022	1	1	1	1	1	1	unbound	0	1	0.9804343
CG13343-RA	chr2R	9746539	9747942	+	22	4.934970547	27	6.056554762	17	2.598122688	37	5.654737616	24	3.433080535	46	6.580071025	1	1	1	1	1	1	unbound	3.65675676	0.01174226	1.16E-49
CG13345-RA	chr2R	9743648	9746168	-	29	6.505188449	110	24.67485274	42	6.418891347	145	22.16045822	38	5.435710847	126	18.02367281	1	1	1	1	1	1	unbound	5.84234483	3.23E-07	3.54E-224
CG13348-RA	chr2R	9855910	9857407	+	113	25.34780327	27	6.056554762	178	27.20387285	43	6.571722094	228	32.61426508	57	8.15356627	1	1	1	1	1	1	unbound	41.2297674	4.56E-57	2.24E-58
CG13349-RB	chr2R	9846033	9847816	-	36	8.07540635	119	26.69370432	54	8.252860304	164	25.0642424	69	9.870106537	184	26.3202841	1	1	1	1	1	1	gene body	3.75512195	4.22E-06	6.06E-294
CG13350-RA	chr2R	9867867	9870847	-	14	3.140435803	81	18.16966429	5	0.764153732	121	18.49252031	15	2.145675334	87	12.44491694	1	1	1	1	1	1	unbound	1.02479339	0.62555828	2.67E-167
CG13358-RB	chrX	697739	698954	-	2	0.448633686	3	0.672950529	3	0.458492239	4	0.611322985	6	0.858270134	5	0.715225111	1	1	1	1	1	1	unbound	1.7775	0.77777778	0.00262806
CG13359-RA	chrX	695701	697482	-	4	0.897267372	25	5.607921076	4	0.611322985	49	7.488706572	5	0.715225111	46	6.580071025	1	1	1	1	1	1	unbound	0.85959184	0.75589209	7.56E-68
CG13360-RA	chrX	681882	684122	-	0	0	1	0.224316843	0	0	1	0.152830746	0	0	0	0	1	1	1	1	1	1	unbound	0	1	0.74395386
CG13361-RA	chrX	646044	647686	-	0	0	0	0	1	0.152830746	0	0	1	0.143045022	0	0	1	1	1	1	1	1	unbound	-1	0.5	1
CG13362-RA	chrX	643274	645328	-	0	0	1	0.224316843	0	0	0	0	0	0	0	0	1	1	1	1	1	1	unbound	-1	1	1
CG13366-RA	chrX	504579	514231	-	29	6.505188449	15	3.364752646	26	3.973599406	34	5.196245376	44	6.29398098	21	3.003945468	1	1	1	1	1	1	unbound	15.0570588	4.56E-07	2.26E-33
CG13367-RA	chrX	538793	540419	+	1	0.224316843	30	6.729505292	2	0.305661493	56	8.558521797	1	0.143045022	49	7.009206092	1	1	1	1	1	1	unbound	1.48809524	0.5	6.69E-79
CG13369-RA	chrX	517515	518798	+	9	2.018851587	21	4.710653704	10	1.528307464	22	3.36227642	20	2.860900446	28	4.005260624	1	1	1	1	1	1	unbound	2.84363636	0.0902902	1.15E-26
CG13377-RA	chrX	152366	158028	-	59	13.23469374	8	1.794534744	105	16.04722837	10	1.528307464	124	17.73758276	16	2.288720356	1	1	1	1	1	1	unbound	536.432	3.37E-50	0.00898478
CG1338-RA	chrX	20541859	20547951	-	0	0	0	0	0	0	0	0	0	0	0	0	1	1	1	1	1	1	unbound	-1	1	1
CG13380-RB	chr3L	18593248	18611012	-	4	0.897267372	8	1.794534744	2	0.305661493	13	1.986799703	5	0.715225111	14	2.002630312	1	1	1	1	1	1	unbound	2.50538462	0.5	3.14E-06
CG13384-RE	chr2L	8384478	8388803	+	222	49.79833916	698	156.5731565	272	41.56996301	966	147.634501	392	56.07364873	926	132.4596906	1	1	1	1	1	1	unbound	2.72380952	8.84E-18	0
CG13385-RA	chr2L	8396712	8397886	+	1	0.224316843	1	0.224316843	0	0	0	0	0	0	2	0.286090045	1	1	1	1	1	1	unbound	-1	1	1
CG13386-RA	chr2L	8398901	8399972	+	13	2.91611896	10	2.243168431	10	1.528307464	15	2.292461196	23	3.290035512	18	2.574810401	1	1	1	1	1	1	unbound	3.42	0.09650972	3.04E-18
CG13388-RA	chr2L	8415813	8430984	+	93	20.8614664	435	97.57782673	137	20.93781225	686	104.841892	158	22.60111352	1053	150.6264085	1	1	1	1	1	1	promoter & gene body	6.57632653	4.42E-22	0
CG13389-RB	chr2L	8363692	8364593	-	124	27.81528854	180	40.37703175	124	18.95101255	275	42.02845525	205	29.32422957	291	41.62610148	1	1	1	1	1	1	unbound	1.69149091	0.0010702	0
CG1339-RA	chr2R	3546761	3548123	-	0	0	0	0	0	0	0	0	0	0	1	0.143045022	1	1	1	1	1	1	unbound	-1	1	1
CG13390-RA	chr2L	8375501	8376784	-	13	2.91611896	30	6.729505292	13	1.986799703	32	4.890583884	12	1.716540267	31	4.434395691	1	1	1	1	1	1	unbound	2.93625	0.051718	3.99E-43
CG13391-RB	chr2L	8378256	8381736	-	149	33.42320962	316	70.88412241	231	35.30390241	389	59.45116034	298	42.62741664	466	66.65898038	1	1	1	1	1	1	unbound	17.0066838	1.17E-53	0
CG13394-RB	chr2L	8389881	8392398	-	0	0	0	0	0	0	0	0	0	0	1	0.143045022	1	1	1	1	1	1	unbound	-1	1	1
CG13397-RA	chr2L	8409051	8411800	-	27	6.056554762	84	18.84261482	40	6.113229855	127	19.40950479	24	3.433080535	94	13.44623209	1	1	1	1	1	1	gene body	7.08346457	8.34E-08	1.93E-183
CG13398-RA	chr2L	8412411	8415251	-	20	4.486336861	102	22.88031799	19	2.903784181	138	21.090643	38	5.435710847	153	21.88588841	1	1	1	1	1	1	promoter & gene body	3.21072464	0.00551143	6.29E-202
CG1340-RA	chr3R	26551808	26553719	+	1	0.224316843	0	0	0	0	0	0	1	0.143045022	0	0	1	1	1	1	1	1	unbound	-1	1	1
CG13400-RA	chr2L	8434058	8437355	-	40	8.972673722	72	16.1508127	52	7.947198811	125	19.1038433	38	5.435710847	139	19.8832581	1	1	1	1	1	1	unbound	10.96424	4.09E-11	4.42E-168
CG13401-RA	chr2L	8445861	8449564	-	27	6.056554762	125	28.03960538	50	7.641537318	185	28.27368808	69	9.870106537	273	39.05129108	1	1	1	1	1	1	unbound	8.65675676	2.34E-10	4.28E-268
CG13402-RA	chrX	14065657	14066503	-	0	0	0	0	0	0	0	0	0	0	0	0	1	1	1	1	1	1	unbound	-1	1	1
CG13403-RA	chrX	14085248	14086128	-	0	0	0	0	0	0	0	0	0	0	0	0	1	1	1	1	1	1	unbound	-1	1	1
CG13404-RB	chrX	14158766	14160283	-	0	0	0	0	0	0	0	0	0	0	0	0	1	1	1	1	1	1	unbound	-1	1	1
CG13408-RA	chr3R	17906103	17909195	+	10	2.243168431	34	7.626772664	13	1.986799703	47	7.183045079	14	2.002630312	50	7.152251114	1	1	1	1	1	1	unbound	6.0312766	0.00783753	1.48E-46
CG13409-RB	chr3R	17855214	17857557	-	9	2.018851587	6	1.345901058	12	1.833968956	13	1.986799703	14	2.002630312	9	1.2874052	1	1	1	1	1	1	unbound	15.5861539	0.00089871	5.28E-09
CG13410-RA	chr3R	17849242	17850069	+	24	5.383604233	6	1.345901058	21	3.209445674	16	2.445291942	28	4.005260624	22	3.14699049	1	1	1	1	1	1	unbound	4.075	0.00365252	1.34E-23
CG13417-RA	chr3R	17658224	17659735	+	0	0	0	0	0	0	1	0.152830746	1	0.143045022	0	0	1	1	1	1	1	1	unbound	0	1	0.54859404
CG13418-RA	chr3R	17602558	17603567	-	54	12.11310952	38	8.524040036	77	11.76796747	57	8.711352543	82	11.72969183	73	10.44228663	1	1	1	1	1	1	unbound	6.87596491	1.54E-12	3.90E-100
CG1342-RA	chr3R	26516365	26518490	+	0	0	0	0	1	0.152830746	0	0	1	0.143045022	0	0	1	1	1	1	1	1	unbound	-1	0.5	1
CG13423-RA	chr2R	16424082	16425767	+	0	0	0	0	0	0	0	0	0	0	0	0	1	1	1	1	1	1	unbound	-1	1	1
CG13424-RA	chr2R	16444363	16447458	+	0	0	0	0	0	0	0	0	0	0	0	0	1	1	1	1	1	1	unbound	-1	1	1
CG13425-RE	chr2R	16475075	16494359	+	135	30.28277381	708	158.8163249	158	24.14725793	1086	165.9741906	195	27.89377934	1132	161.9269652	1	1	1	1	1	1	gene body	20.75407	2.19E-38	0
CG13428-RA	chr2R	16427016	16427953	-	0	0	0	0	0	0	0	0	0	0	0	0	1	1	1	1	1	1	unbound	-1	1	1
CG13430-RB	chr2R	16437838	16439569	-	12	2.691802117	34	7.626772664	8	1.222645971	53	8.100029557	13	1.85958529	74	10.58533165	1	1	1	1	1	1	unbound	1.85811321	0.27944656	1.74E-71
CG13431-RA	chr2R	16446661	16449834	-	28	6.280871606	86	19.2912485	29	4.432091645	148	22.61895046	36	5.149620802	173	24.74678885	1	1	1	1	1	1	unbound	4.69581081	0.00014467	3.36E-212
CG13432-RA	chr2R	16450540	16469633	-	13	2.91611896	1	0.224316843	27	4.126430152	3	0.458492239	11	1.573495245	0	0	1	1	1	1	1	1	unbound	1671.3	4.61E-14	0.9999454
CG13434-RA	chr2R	16473727	16474776	-	15	3.364752646	24	5.383604233	12	1.833968956	25	3.820768659	16	2.288720356	34	4.863530757	1	1	1	1	1	1	unbound	2.4068	0.13341981	3.06E-35
CG13439-RA	chr2R	16586337	16637949	+	1	0.224316843	2	0.448633686	3	0.458492239	4	0.611322985	0	0	4	0.572180089	1	1	1	1	1	1	promoter	232.6125	0.09615385	0.99999993
CG1344-RA	chr2R	1541195	1543453	+	57	12.78606005	223	50.022656	60	9.169844782	353	53.94925347	82	11.72969183	343	49.06444264	1	1	1	1	1	1	unbound	2.48300283	0.00037781	0
CG13441-RA	chr2R	16573110	16574316	-	0	0	0	0	0	0	0	0	0	0	0	0	1	1	1	1	1	1	unbound	-1	1	1
CG13443-RA	chr2R	16661233	16662618	+	0	0	0	0	0	0	0	0	0	0	0	0	1	1	1	1	1	1	unbound	-1	1	1
CG13449-RA	chr3L	15603727	15605928	-	0	0	0	0	0	0	1	0.152830746	0	0	0	0	1	1	1	1	1	1	unbound	0	1	0.73803903
CG1345-RA	chr3R	24162741	24165388	-	62	13.90764427	207	46.43358651	79	12.07362896	386	58.9926681	64	9.154881426	311	44.48700193	1	1	1	1	1	1	promoter & gene body	4.39411917	2.90E-10	0
CG13457-RA	chr3L	15121037	15124478	-	29	6.505188449	76	17.04808007	36	5.501906869	126	19.25667404	52	7.438341158	224	32.04208499	1	1	1	0.57967912	1	0.638535506	unbound	7.93603175	2.83E-07	3.85E-167
CG13458-RA	chr3L	15106705	15109473	+	12	2.691802117	2	0.448633686	11	1.68113821	5	0.764153732	23	3.290035512	10	1.430450223	1	1	1	1	1	1	unbound	49.17	0.00031758	0.03359139
CG1347-RB	chr3R	1495402	1505652	+	126	28.26392222	493	110.5882036	169	25.82839614	729	111.4136141	258	36.90561575	863	123.4478542	1	1	1	1	1	1	promoter & gene body	21.9723182	4.21E-43	0
CG13472-RA	chr3L	14779917	14782765	+	49	10.99152531	94	21.08578325	73	11.15664448	143	21.85479673	98	14.01841218	108	15.44886241	1	1	1	1	1	1	promoter	11.8170629	4.37E-16	5.82E-211
CG13478-RB	chr3L	14607557	14615305	+	64	14.35627796	3	0.672950529	73	11.15664448	15	2.292461196	47	6.723116047	15	2.145675334	1	1	0.565003761	1	1	1	unbound	337.96	1.68E-31	0.00085704
CG13488-RA	chr2R	17839096	17840068	+	6	1.345901058	0	0	8	1.222645971	0	0	13	1.85958529	0	0	1	1	1	1	1	1	unbound	-1	0.0006993	1
CG13491-RA	chr2R	17864166	17865462	+	19	4.262020018	24	5.383604233	22	3.36227642	23	3.515107166	16	2.288720356	29	4.148305646	1	1	1	1	1	1	unbound	6.22173913	0.0013526	4.46E-28
CG13492-RB	chr2R	17708349	17717715	-	0	0	0	0	0	0	0	0	0	0	0	0	1	1	1	1	1	1	unbound	-1	1	1
CG13493-RA	chr2R	17752372	17754364	-	0	0	0	0	0	0	0	0	0	0	0	0	1	1	1	1	1	1	unbound	-1	1	1
CG13495-RA	chr2R	17865720	17867190	-	0	0	0	0	0	0	0	0	0	0	0	0	1	1	1	1	1	1	unbound	-1	1	1
CG13500-RA	chr2R	17943972	17945186	-	2	0.448633686	2	0.448633686	2	0.305661493	0	0	3	0.429135067	1	0.143045022	1	1	1	1	1	1	unbound	-1	0.5	1
CG13501-RA	chr2R	17946408	17948127	-	3	0.672950529	7	1.570217901	12	1.833968956	10	1.528307464	4	0.572180089	4	0.572180089	1	1	1	1	1	1	unbound	13.409	0.00315244	7.68E-08
CG13502-RC	chr2R	17973397	17976232	-	1	0.224316843	0	0	1	0.152830746	0	0	2	0.286090045	0	0	1	1	1	1	1	1	unbound	-1	0.5	1
CG13506-RA	chr2R	18270640	18281527	+	38	8.524040036	2	0.448633686	91	13.90759792	6	0.916984478	8	1.144360178	2	0.286090045	1	1	0.001448625	1	2.36E-06	1	promoter	1572.78333	8.63E-47	0.82354527
CG13510-RA	chr2R	18545409	18546718	+	1	0.224316843	0	0	7	1.069815225	0	0	5	0.715225111	1	0.143045022	1	1	1	1	1	1	unbound	-1	0.002331	1
CG13516-RA	chr2R	18556936	18558127	+	11	2.467485274	5	1.121584215	16	2.445291942	7	1.069815225	20	2.860900446	6	0.858270134	1	1	1	1	1	1	unbound	12.8142857	0.00152823	1.73E-06
CG13518-RA	chr2R	18592235	18593073	+	0	0	0	0	0	0	0	0	0	0	0	0	1	1	1	1	1	1	unbound	-1	1	1
CG13531-RB	chr2R	18735355	18741293	-	11	2.467485274	115	25.79643695	15	2.292461196	193	29.49633405	12	1.716540267	227	32.47122006	1	1	1	1	1	1	unbound	3.94466321	0.01369685	1.70E-239
CG13532-RA	chr2R	18758814	18761956	+	1	0.224316843	0	0	1	0.152830746	1	0.152830746	0	0	3	0.429135067	1	1	1	1	1	1	unbound	26.41	0.5	0.87504755
CG13533-RA	chr2R	18774061	18775105	+	20	4.486336861	53	11.88879268	18	2.750953435	60	9.169844782	38	5.435710847	82	11.72969183	1	1	1	1	1	1	unbound	1.53283333	0.20501456	4.63E-105
CG13538-RA	chr2R	18974784	18975688	+	0	0	0	0	0	0	0	0	0	0	0	0	1	1	1	1	1	1	unbound	-1	1	1
CG1354-RC	chrX	9672780	9675951	+	45	10.09425794	126	28.26392222	66	10.08682926	150	22.92461196	58	8.296611292	153	21.88588841	1	1	1	1	1	1	unbound	3.3836	8.66E-07	2.04E-296
CG13541-RA	chr2R	19171802	19172799	+	0	0	0	0	0	0	0	0	0	0	0	0	1	1	1	1	1	1	unbound	-1	1	1
CG13544-RA	chr2R	19026599	19028107	-	0	0	0	0	0	0	0	0	0	0	0	0	1	1	1	1	1	1	unbound	-1	1	1
CG13550-RA	chr2R	19254407	19258984	+	90	20.18851587	177	39.70408122	121	18.49252031	255	38.97184032	136	19.45412303	263	37.62084086	1	1	1	1	1	1	unbound	19.0213333	3.62E-30	0
CG13562-RA	chr2R	19791477	19792616	+	71	15.92649586	43	9.645624251	109	16.65855135	67	10.23966001	132	18.88194294	127	18.16671783	1	1	1	0.707323104	1	0.494898937	unbound	10.1889552	5.25E-21	1.57E-115
CG13565-RA	chr2R	19834482	19836192	-	5	1.121584215	9	2.018851587	10	1.528307464	19	2.903784181	8	1.144360178	20	2.860900446	1	1	1	1	1	1	unbound	4.45789474	0.06999821	1.33E-18
CG13566-RA	chr2R	19849178	19850073	-	1	0.224316843	1	0.224316843	1	0.152830746	4	0.611322985	0	0	0	0	1	1	1	1	1	1	unbound	0.9875	0.77777778	0.00030458
CG13569-RA	chr2R	20010690	20014153	-	16	3.589069489	14	3.140435803	26	3.973599406	10	1.528307464	27	3.862215601	23	3.290035512	1	1	1	1	1	1	unbound	53.064	8.82E-07	0.00015503
CG13577-RB	chr2R	20154899	20156686	-	0	0	0	0	0	0	0	0	0	0	0	0	1	1	1	1	1	1	unbound	-1	1	1
CG13578-RA	chr2R	20265353	20266263	+	3	0.672950529	2	0.448633686	8	1.222645971	4	0.611322985	8	1.144360178	1	0.143045022	1	1	1	1	1	1	unbound	6.135	0.08490117	0.00034707
CG13579-RA	chr2R	20342830	20376970	+	0	0	3	0.672950529	0	0	0	0	0	0	1	0.143045022	1	1	1	1	1	1	unbound	-1	1	1
CG13580-RA	chr2R	20382040	20384550	+	0	0	0	0	0	0	0	0	0	0	0	0	1	1	1	1	1	1	unbound	-1	1	1
CG13581-RA	chr2R	20394397	20395236	+	0	0	0	0	1	0.152830746	0	0	0	0	0	0	1	1	1	1	1	1	unbound	-1	0.5	1
CG13587-RA	chr2R	20485517	20486614	+	0	0	0	0	0	0	1	0.152830746	0	0	0	0	1	1	1	1	1	1	unbound	0	1	0.37410351
CG13591-RA	chr2R	20386766	20387754	-	0	0	0	0	0	0	0	0	0	0	0	0	1	1	1	1	1	1	unbound	-1	1	1
CG13592-RB	chr2R	20417140	20418795	-	2	0.448633686	4	0.897267372	1	0.152830746	3	0.458492239	3	0.429135067	21	3.003945468	1	1	1	0.848070719	1	0.149845106	unbound	3.85	0.5	0.0644432
CG13594-RA	chr2R	20502944	20526109	-	0	0	0	0	3	0.458492239	0	0	0	0	0	0	1	1	1	1	1	1	unbound	-1	0.05	1
CG13597-RA	chr3R	19717406	19719034	-	11	2.467485274	4	0.897267372	13	1.986799703	20	3.056614927	15	2.145675334	15	2.145675334	1	1	1	1	1	1	unbound	6.768	0.00819891	1.65E-20
CG13598-RC	chr3R	19719889	19748752	-	841	188.650465	1030	231.0463483	992	151.6081004	1781	272.1915593	1441	206.1278771	1785	255.3353648	1	1	1	1	1	1	promoter & gene body	156.464189	0	0
CG13599-RA	chr3R	19757387	19758450	+	17	3.813386332	7	1.570217901	17	2.598122688	17	2.598122688	27	3.862215601	12	1.716540267	1	1	1	1	1	1	unbound	5.62	0.00190402	1.78E-21
CG1360-RA	chr2R	3475278	3477606	-	60	13.45901058	42	9.421307408	71	10.85098299	75	11.46230598	64	9.154881426	60	8.582701337	1	1	1	1	1	1	gene body	17.0613333	1.02E-17	7.18E-99
CG13601-RA	chr3R	19752094	19753346	-	26	5.832237919	34	7.626772664	36	5.501906869	59	9.017014036	43	6.150935958	71	10.15619658	1	1	1	1	1	1	unbound	4.58847458	2.01E-05	1.52E-94
CG13602-RA	chr3R	19753450	19754867	-	8	1.794534744	39	8.748356879	13	1.986799703	52	7.947198811	23	3.290035512	71	10.15619658	1	1	1	1	1	1	unbound	1.41076923	0.38859222	2.72E-76
CG13605-RB	chr3R	19935666	19938066	-	30	6.729505292	116	26.02075379	52	7.947198811	159	24.30008867	89	12.73100698	216	30.89772481	1	1	1	1	1	1	unbound	5.84918239	1.66E-08	4.36E-256
CG13606-RA	chr3R	19998352	20007141	+	0	0	2	0.448633686	1	0.152830746	2	0.305661493	1	0.143045022	3	0.429135067	1	1	1	1	1	1	unbound	41.35	0.5	0.98884797
CG13607-RA	chr3R	19939765	19941867	-	0	0	0	0	0	0	0	0	0	0	0	0	1	1	1	1	1	1	unbound	-1	1	1
CG13610-RA	chr3R	20098752	20101013	+	201	45.08768545	126	28.26392222	230	35.15107166	191	29.19067256	151	21.59979836	335	47.92008246	1	1	0.266034787	0.900765587	1	1	promoter & gene body	4.52858639	1.49E-07	0
CG13611-RA	chr3R	20105293	20107299	+	2	0.448633686	4	0.897267372	5	0.764153732	3	0.458492239	14	2.002630312	39	5.578755869	1	1	1	0.040787894	1	0.000161625	unbound	37.437811	0.01282051	0.11732086
CG13614-RB	chr3R	20195289	20196453	+	0	0	0	0	0	0	0	0	0	0	0	0	1	1	1	1	1	1	unbound	-1	1	1
CG13615-RA	chr3R	20216313	20217449	+	0	0	0	0	0	0	0	0	0	0	0	0	1	1	1	1	1	1	unbound	-1	1	1
CG13616-RA	chr3R	20218615	20219502	+	0	0	0	0	0	0	0	0	0	0	0	0	1	1	1	1	1	1	unbound	-1	1	1
CG13617-RA	chr3R	20341316	20343759	+	0	0	1	0.224316843	0	0	0	0	1	0.143045022	2	0.286090045	1	1	1	1	1	1	unbound	-1	1	1
CG13618-RA	chr3R	20350521	20353261	+	1	0.224316843	1	0.224316843	0	0	1	0.152830746	0	0	0	0	1	1	1	1	1	1	unbound	0	1	0.82824165
CG1362-RB	chr2R	5954722	5956200	-	7	1.570217901	16	3.589069489	10	1.528307464	21	3.209445674	14	2.002630312	33	4.720485735	1	1	1	1	1	1	unbound	3.72571429	0.08944114	3.90E-23
CG13622-RB	chr3R	20348312	20349154	-	0	0	0	0	0	0	0	0	0	0	0	0	1	1	1	1	1	1	unbound	-1	1	1
CG13624-RD	chr3R	20385002	20408577	-	60	13.45901058	158	35.4420612	65	9.933998514	251	38.36051734	86	12.30187192	402	57.50409896	1	1	1	0.819939385	1	1	gene body	10.16749	6.19E-12	0
CG13625-RA	chr3R	20408787	20410871	-	7	1.570217901	23	5.15928739	10	1.528307464	34	5.196245376	19	2.717855423	54	7.724431203	1	1	1	1	1	1	unbound	3.26117647	0.07747091	1.85E-36
CG13626-RA	chr3R	20449516	20451258	-	35	7.851089507	83	18.61829797	46	7.030214333	134	20.47932001	76	10.87142169	109	15.59190743	1	1	1	1	1	1	unbound	4.07820896	4.81E-06	9.77E-231
CG13627-RA	chr3R	20538505	20543145	+	0	0	0	0	1	0.152830746	0	0	1	0.143045022	0	0	1	1	1	1	1	1	unbound	-1	0.5	1
CG1363-RA	chr2R	3467993	3474581	-	215	48.22812126	134	30.05845697	248	37.9020251	203	31.02464151	198	28.32291441	236	33.75862526	1	1	1	1	1	1	promoter & gene body	25.5374384	2.15E-65	0
CG13630-RA	chr3R	20543657	20545084	-	35	7.851089507	85	19.06693166	46	7.030214333	94	14.36609016	72	10.2992416	141	20.16934814	1	1	1	1	1	1	unbound	4.53638298	2.11E-06	6.36E-160
CG13633-RA	chr3R	20586252	20590782	-	1	0.224316843	0	0	3	0.458492239	2	0.305661493	0	0	2	0.286090045	1	1	1	1	1	1	unbound	60.285	0.08333333	0.82418011
CG13634-RA	chr3R	20614072	20615516	-	0	0	0	0	0	0	0	0	0	0	0	0	1	1	1	1	1	1	unbound	-1	1	1
CG13636-RB	chr3R	20659675	20666217	+	3	0.672950529	2	0.448633686	2	0.305661493	9	1.375476717	2	0.286090045	5	0.715225111	1	1	1	1	1	1	unbound	4.61777778	0.5	5.38E-05
CG13643-RA	chr3R	20723855	20731722	-	0	0	0	0	0	0	4	0.611322985	1	0.143045022	5	0.715225111	1	1	1	1	1	1	unbound	0	1	0.10963684
CG13645-RA	chr3R	20770994	20773122	+	16	3.589069489	58	13.0103769	24	3.667937913	103	15.74156688	34	4.863530757	116	16.59322258	1	1	1	1	1	1	unbound	3.1592233	0.00657579	3.47E-154
CG13646-RA	chr3R	20773499	20775261	+	8	1.794534744	3	0.672950529	12	1.833968956	15	2.292461196	19	2.717855423	22	3.14699049	1	1	1	0.707770783	1	1	unbound	9.24733333	0.00436605	2.72E-13
CG13648-RA	chr3R	20835082	20847081	+	1	0.224316843	4	0.897267372	0	0	5	0.764153732	2	0.286090045	17	2.431765379	1	1	1	1	1	1	unbound	0	1	0.94217115
CG13650-RB	chr3R	20934945	20938238	-	21	4.710653704	16	3.589069489	41	6.266060601	31	4.737753137	34	4.863530757	29	4.148305646	1	1	1	1	1	1	unbound	20.7222581	7.54E-07	5.93E-25
CG13651-RA	chr3R	20963839	20965625	+	0	0	1	0.224316843	1	0.152830746	0	0	1	0.143045022	0	0	1	1	1	1	1	1	promoter	-1	0.5	1
CG13652-RA	chr3R	20986626	20987601	+	0	0	0	0	0	0	0	0	0	0	0	0	1	1	1	1	1	1	unbound	-1	1	1
CG13658-RB	chr3R	21113166	21114654	+	3	0.672950529	0	0	5	0.764153732	0	0	5	0.715225111	1	0.143045022	1	1	1	1	1	1	unbound	-1	0.00396825	1
CG13663-RA	chr3R	21040047	21040891	-	35	7.851089507	36	8.07540635	25	3.820768659	36	5.501906869	37	5.292665824	38	5.435710847	1	1	1	1	1	1	unbound	2.38888889	0.02575271	7.88E-63
CG13664-RB	chr3R	21049878	21058065	-	12	2.691802117	3	0.672950529	20	3.056614927	16	2.445291942	13	1.85958529	10	1.430450223	1	1	1	1	1	1	unbound	91.283125	6.40E-08	0.00055885
CG13667-RA	chr3L	8398586	8400455	+	10	2.243168431	48	10.76720847	16	2.445291942	65	9.933998514	13	1.85958529	78	11.15751174	1	1	1	1	1	1	unbound	2.94646154	0.02405784	5.31E-90
CG13670-RA	chr3L	8313856	8315383	+	0	0	0	0	0	0	0	0	0	0	0	0	1	1	1	1	1	1	unbound	-1	1	1
CG13675-RC	chr3L	8153415	8157520	-	1	0.224316843	0	0	1	0.152830746	0	0	0	0	1	0.143045022	1	1	1	1	1	1	unbound	-1	0.5	1
CG13676-RA	chr3L	8134966	8144908	-	0	0	1	0.224316843	0	0	0	0	0	0	1	0.143045022	1	1	1	1	1	1	unbound	-1	1	1
CG1368-RA	chrX	14068835	14069703	+	0	0	0	0	0	0	0	0	0	0	0	0	1	1	1	1	1	1	unbound	-1	1	1
CG13686-RA	chr2L	620433	621540	-	1	0.224316843	0	0	2	0.305661493	0	0	2	0.286090045	0	0	1	1	1	1	1	1	unbound	-1	1	1
CG13687-RB	chr2L	575711	576930	-	5	1.121584215	8	1.794534744	18	2.750953435	16	2.445291942	19	2.717855423	15	2.145675334	1	1	1	1	1	1	unbound	7.639375	0.00060467	3.13E-18
CG13688-RA	chr2L	573033	574207	-	24	5.383604233	47	10.54289162	35	5.349076123	71	10.85098299	40	5.721800891	53	7.581386181	1	1	1	1	1	1	unbound	3.22760563	0.00080803	2.05E-122
CG13690-RA	chr2L	418430	419546	-	7	1.570217901	11	2.467485274	8	1.222645971	13	1.986799703	9	1.2874052	12	1.716540267	1	1	1	1	1	1	unbound	3.31692308	0.13667152	8.44E-15
CG13691-RA	chr2L	423451	425291	+	1	0.224316843	3	0.672950529	1	0.152830746	3	0.458492239	5	0.715225111	1	0.143045022	1	1	1	1	1	1	unbound	4.46333333	0.5	0.09059039
CG13695-RB	chr3L	18132503	18138520	+	514	115.2988573	1	0.224316843	770	117.6796747	0	0	10	1.430450223	3	0.429135067	1	1	2.27E-20	1	8.56E-22	1	promoter	-1	0	1
CG13698-RB	chr3L	18082209	18099246	-	70	15.70217901	21	4.710653704	99	15.13024389	58	8.864183289	210	30.03945468	55	7.867476225	1	1	1	1	1	1	unbound	281.928103	8.21E-39	5.13E-20
CG13699-RA	chr3L	18147993	18155615	-	0	0	0	0	0	0	1	0.152830746	1	0.143045022	0	0	1	1	1	1	1	1	unbound	0	1	0.99633405
CG13700-RB	chr3L	18291841	18294426	-	1	0.224316843	0	0	1	0.152830746	4	0.611322985	0	0	0	0	1	1	1	1	1	1	unbound	0	1	0.08459044
CG13701-RA	chr3L	18431656	18433037	-	18	4.037703175	0	0	28	4.279260898	1	0.152830746	2	0.286090045	2	0.286090045	1	1	0.009475611	1	0.006709929	1	promoter	246.12	4.05E-12	0.49953819
CG13702-RC	chr3L	18479602	18495657	-	0	0	2	0.448633686	2	0.305661493	0	0	0	0	1	0.143045022	1	1	1	1	1	1	unbound	-1	0.16666667	1
CG13704-RA	chr3L	4898899	4900869	+	0	0	2	0.448633686	1	0.152830746	0	0	0	0	1	0.143045022	1	1	1	1	1	1	unbound	-1	0.5	1
CG13705-RA	chr3L	4896859	4898470	+	0	0	0	0	0	0	0	0	0	0	0	0	1	1	1	1	1	1	unbound	-1	1	1
CG13708-RA	chr3L	4829092	4833074	-	0	0	0	0	0	0	0	0	0	0	1	0.143045022	1	1	1	1	1	1	unbound	-1	1	1
CG1371-RA	chr2R	5958476	5963130	-	78	17.49671376	225	50.47128969	139	21.24347375	342	52.26811526	140	20.02630312	370	52.92665824	1	1	1	1	1	1	unbound	16.3973684	1.02E-32	0
CG1372-RB	chrX	14087251	14093992	+	0	0	0	0	0	0	0	0	0	0	0	0	1	1	1	1	1	1	unbound	-1	1	1
CG13720-RA	chr3L	4498975	4500518	-	0	0	0	0	0	0	0	0	0	0	0	0	1	1	1	1	1	1	unbound	-1	1	1
CG13722-RA	chr3L	4485409	4488054	-	0	0	0	0	0	0	0	0	0	0	0	0	1	1	1	1	1	1	unbound	-1	1	1
CG13724-RA	chr3L	17315940	17317593	+	0	0	0	0	0	0	0	0	0	0	0	0	1	1	1	1	1	1	unbound	-1	1	1
CG13725-RA	chr3L	17317718	17318618	-	0	0	0	0	0	0	0	0	0	0	0	0	1	1	1	1	1	1	unbound	-1	1	1
CG13726-RA	chr3L	17320833	17322269	-	0	0	0	0	0	0	0	0	0	0	0	0	1	1	1	1	1	1	unbound	-1	1	1
CG13727-RA	chr3L	17333379	17334416	-	0	0	0	0	0	0	0	0	0	0	0	0	1	1	1	1	1	1	unbound	-1	1	1
CG13728-RA	chr3L	17373124	17375785	-	0	0	0	0	1	0.152830746	1	0.152830746	0	0	0	0	1	1	1	1	1	1	unbound	21.32	0.5	0.81343543
CG13731-RA	chr3L	17377121	17382998	-	0	0	0	0	0	0	0	0	0	0	0	0	1	1	1	1	1	1	unbound	-1	1	1
CG13732-RA	chr3L	17472325	17473163	+	2	0.448633686	0	0	3	0.458492239	2	0.305661493	4	0.572180089	2	0.286090045	1	1	1	1	1	1	unbound	5.18041237	0.26190476	0.02924433
CG13733-RA	chr3L	17470895	17472026	-	1	0.224316843	0	0	0	0	0	0	1	0.143045022	0	0	1	1	1	1	1	1	unbound	-1	1	1
CG13739-RA	chr2R	5205046	5239139	-	0	0	0	0	0	0	0	0	0	0	1	0.143045022	1	1	1	1	1	1	unbound	-1	1	1
CG1374-RA	chr2L	21828594	21837013	+	317	71.10843925	278	62.36008237	423	64.64740571	465	71.06629706	163	23.31633863	401	57.36105393	1	1	0.010231561	1	0.02877488	1	promoter & gene body	25.944	6.77E-116	0
CG13741-RA	chr2R	4980008	4982117	-	3	0.672950529	7	1.570217901	3	0.458492239	20	3.056614927	2	0.286090045	10	1.430450223	1	1	1	1	1	1	unbound	1.542	0.5	2.78E-21
CG13742-RB	chr2R	4972098	4975089	-	14	3.140435803	65	14.5805948	11	1.68113821	101	15.43590538	13	1.85958529	85	12.15882689	1	1	1	1	1	1	unbound	2.7129703	0.05304653	5.47E-132
CG13743-RA	chr2R	4932355	4947411	-	0	0	28	6.280871606	1	0.152830746	61	9.322675528	2	0.286090045	60	8.582701337	1	1	1	1	1	1	promoter & gene body	2.37344262	0.5	8.05E-25
CG13744-RA	chr2R	4902011	4904184	-	0	0	0	0	0	0	0	0	0	0	0	0	1	1	1	1	1	1	unbound	-1	1	1
CG13745-RA	chr2R	4822078	4827363	-	19	4.262020018	93	20.8614664	26	3.973599406	120	18.33968956	34	4.863530757	126	18.02367281	1	1	1	1	1	1	unbound	10.3675	2.89E-06	4.88E-132
CG13747-RA	chr2R	4905359	4906539	+	1	0.224316843	0	0	0	0	0	0	0	0	0	0	1	1	1	1	1	1	unbound	-1	1	1
CG13749-RB	chr2R	4820886	4821950	+	17	3.813386332	2	0.448633686	18	2.750953435	5	0.764153732	39	5.578755869	8	1.144360178	1	1	1	1	1	1	unbound	18.016	6.35E-05	9.89E-05
CG13758-RA	chrX	2448263	2470486	+	0	0	33	7.402455821	1	0.152830746	57	8.711352543	3	0.429135067	106	15.16277236	1	1	1	0.415255851	1	0.359973776	unbound	4.15326779	0.5	1.81E-14
CG13759-RA	chrX	2476877	2477856	+	0	0	0	0	0	0	0	0	1	0.143045022	0	0	1	1	1	1	1	1	unbound	-1	1	1
CG13760-RC	chrX	2477778	2479850	-	4	0.897267372	83	18.61829797	13	1.986799703	111	16.96421285	9	1.2874052	144	20.59848321	1	1	1	1	1	1	unbound	1.55783784	0.2317422	3.25E-171
CG13761-RB	chrX	2500712	2502700	-	28	6.280871606	15	3.364752646	31	4.737753137	20	3.056614927	47	6.723116047	25	3.576125557	1	1	1	1	1	1	unbound	9.672	0.00123223	3.21E-18
CG13762-RB	chrX	2516102	2518667	-	0	0	2	0.448633686	1	0.152830746	6	0.916984478	2	0.286090045	8	1.144360178	1	1	1	1	1	1	unbound	3.44166667	0.5	0.00651578
CG13766-RA	chr2L	6564363	6566488	-	0	0	56	12.56174321	0	0	88	13.44910568	1	0.143045022	97	13.87536716	1	1	1	1	1	1	unbound	0	1	4.06E-126
CG13771-RA	chr2L	6662060	6663614	-	3	0.672950529	5	1.121584215	1	0.152830746	5	0.764153732	5	0.715225111	11	1.573495245	1	1	1	1	1	1	unbound	2.108	0.77272727	0.00165584
CG13772-RA	chr2L	6896829	6906661	+	0	0	1	0.224316843	0	0	2	0.305661493	0	0	1	0.143045022	1	1	1	1	1	1	unbound	0	1	0.99454746
CG13773-RA	chr2L	6906918	6907793	-	33	7.402455821	15	3.364752646	40	6.113229855	16	2.445291942	29	4.148305646	24	3.433080535	1	1	1	1	1	1	unbound	8.90625	1.43E-07	1.21E-22
CG13776-RB	chr2L	7012326	7014737	+	0	0	0	0	0	0	0	0	0	0	0	0	1	1	1	1	1	1	unbound	-1	1	1
CG13777-RA	chr2L	7038053	7054854	+	55	12.33742637	228	51.14424022	65	9.933998514	294	44.93223943	88	12.58796196	291	41.62610148	1	1	1	1	1	1	unbound	7.87928571	2.22E-12	0
CG13778-RB	chr2L	7056319	7059294	+	37	8.299723193	67	15.02922848	28	4.279260898	78	11.92079822	63	9.011836403	96	13.73232214	1	1	1	1	1	1	unbound	8.56384615	4.07E-06	5.06E-94
CG1378-RA	chr3R	26678036	26680095	+	0	0	0	0	0	0	0	0	0	0	0	0	1	1	1	1	1	1	unbound	-1	1	1
CG13780-RA	chr2L	7069578	7084633	-	366	82.09996456	1186	266.0397759	487	74.42857348	1657	253.2405467	398	56.93191887	2046	292.6701156	1	1	1	1	1	1	promoter & gene body	37.3193482	4.46E-117	0
CG13784-RC	chr2L	7205250	7220029	-	279	62.58439921	559	125.3931153	345	52.7266075	837	127.9193347	423	60.50804442	1440	205.9848321	1	1	1	0.707323104	1	0.372750724	promoter & gene body	57.9827957	9.88E-102	0
CG13786-RA	chr2L	7250719	7252772	-	0	0	0	0	0	0	0	0	0	0	0	0	1	1	1	1	1	1	unbound	-1	1	1
CG13787-RA	chr2L	7452525	7454169	-	0	0	0	0	0	0	0	0	0	0	0	0	1	1	1	1	1	1	unbound	-1	1	1
CG13788-RA	chr2L	7454825	7462247	-	0	0	0	0	0	0	0	0	1	0.143045022	1	0.143045022	1	1	1	1	1	1	unbound	-1	1	1
CG13792-RA	chr2L	7643527	7645997	-	0	0	0	0	0	0	0	0	0	0	0	0	1	1	1	1	1	1	unbound	-1	1	1
CG13793-RA	chr2L	7717052	7719056	-	0	0	0	0	1	0.152830746	2	0.305661493	2	0.286090045	0	0	1	1	1	1	1	1	unbound	7.375	0.5	0.32344499
CG13794-RA	chr2L	7719847	7722834	-	9	2.018851587	6	1.345901058	14	2.139630449	4	0.611322985	21	3.003945468	18	2.574810401	1	1	1	1	1	0.359973776	unbound	63.91	0.00024198	0.11360592
CG13795-RB	chr2L	7723310	7726299	-	51	11.440159	28	6.280871606	87	13.29627493	68	10.39249075	65	9.297926448	88	12.58796196	1	1	1	0.756840455	1	1	promoter & gene body	26.1913235	2.05E-22	3.43E-80
CG13796-RB	chr2L	7727150	7732668	-	0	0	0	0	0	0	2	0.305661493	0	0	4	0.572180089	1	1	1	1	1	1	unbound	-1	1	0.47641316
CG1380-RB	chr2R	5972945	5974632	-	0	0	0	0	0	0	0	0	0	0	0	0	1	1	1	1	1	1	unbound	-1	1	1
CG13800-RA	chr3L	2388391	2408341	+	76	17.04808007	319	71.55707293	122	18.64535106	355	54.25491496	137	19.59716805	586	83.82438305	1	1	1	1	1	1	unbound	6.63625352	3.94E-20	0
CG13801-RA	chr3L	2360565	2362638	+	0	0	0	0	0	0	0	0	0	0	0	0	1	1	1	1	1	1	unbound	-1	1	1
CG13802-RB	chr3L	2282977	2300960	+	0	0	7	1.570217901	0	0	15	2.292461196	0	0	1	0.143045022	1	1	1	0.808747699	1	0.056497181	unbound	0	1	0.4044162
CG13804-RA	chr3L	2276549	2278038	+	0	0	0	0	0	0	0	0	0	0	0	0	1	1	1	1	1	1	unbound	-1	1	1
CG13806-RA	chr3L	2266426	2267643	+	1	0.224316843	0	0	1	0.152830746	0	0	1	0.143045022	0	0	1	1	1	1	1	1	unbound	-1	0.5	1
CG13809-RA	chr3L	2229645	2235253	+	1	0.224316843	0	0	0	0	0	0	0	0	0	0	1	1	1	1	1	1	unbound	-1	1	1
CG13810-RA	chr3L	2185996	2187649	+	0	0	0	0	0	0	0	0	0	0	1	0.143045022	1	1	1	1	1	1	unbound	-1	1	1
CG13813-RA	chr3L	20224772	20226355	+	49	10.99152531	3	0.672950529	81	12.37929046	1	0.152830746	106	15.16277236	3	0.429135067	1	1	1	1	1	1	unbound	843.96	1.56E-35	0.57347707
CG13822-RA	chr3R	19503081	19504145	+	6	1.345901058	0	0	10	1.528307464	0	0	5	0.715225111	0	0	1	1	1	1	1	1	promoter	-1	0.00035723	1
CG13826-RA	chr3R	19047886	19052430	-	236	52.93877496	27	6.056554762	282	43.09827048	25	3.820768659	103	14.73363729	18	2.574810401	1	1	0.00176805	0.848070719	0.005174455	1	promoter & gene body	452.928	2.88E-132	1.15E-14
CG13827-RA	chr3R	19084143	19086324	+	39	8.748356879	19	4.262020018	50	7.641537318	39	5.960399108	68	9.727061515	44	6.29398098	1	1	1	1	1	1	unbound	21.0574359	7.07E-14	6.80E-43
CG13829-RA	chr3R	18986198	18987060	-	0	0	1	0.224316843	0	0	1	0.152830746	1	0.143045022	1	0.143045022	1	1	1	1	1	1	unbound	0	1	0.2480457
CG13830-RD	chr3R	18896371	18938437	-	9	2.018851587	107	24.00190221	17	2.598122688	182	27.81519584	20	2.860900446	231	33.04340015	1	1	1	1	1	1	unbound	9.11291209	0.00095196	3.02E-167
CG13833-RA	chr3R	18859006	18861285	-	0	0	1	0.224316843	0	0	0	0	0	0	1	0.143045022	1	1	1	1	1	1	unbound	-1	1	1
CG13840-RB	chr3R	18640205	18641951	-	0	0	0	0	0	0	0	0	1	0.143045022	0	0	1	1	1	1	1	1	unbound	-1	1	1
CG13842-RA	chr3R	18530073	18532912	-	1	0.224316843	4	0.897267372	3	0.458492239	5	0.764153732	4	0.572180089	2	0.286090045	1	1	1	1	1	1	unbound	14.034	0.1	0.03952097
CG13847-RB	chr3R	18250936	18261490	-	0	0	8	1.794534744	2	0.305661493	13	1.986799703	1	0.143045022	10	1.430450223	1	1	1	1	1	1	unbound	7.66384615	0.5	0.05666874
CG13848-RA	chr3R	18249027	18250447	-	57	12.78606005	31	6.953822135	68	10.39249075	45	6.877383587	86	12.30187192	64	9.154881426	1	1	1	1	1	1	unbound	13.9022222	2.55E-16	2.07E-63
CG13849-RA	chr3R	18244817	18246776	-	89	19.96419903	256	57.42511182	131	20.02082777	376	57.46436063	140	20.02630312	404	57.790189	1	1	1	1	1	1	unbound	5.0056117	1.05E-17	0
CG13850-RA	chr3R	18234285	18236610	-	28	6.280871606	97	21.75873378	53	8.100029557	120	18.33968956	53	7.581386181	151	21.59979836	1	1	1	1	1	1	unbound	7.3	5.19E-09	2.87E-181
CG13852-RA	chr3R	18246990	18248568	+	32	7.178138978	48	10.76720847	61	9.322675528	83	12.68495195	61	8.725746359	85	12.15882689	1	1	1	1	1	1	unbound	7.65578313	3.93E-11	1.27E-131
CG13855-RA	chr3R	18231700	18234379	+	0	0	0	0	0	0	0	0	0	0	0	0	1	1	1	1	1	1	unbound	-1	1	1
CG13856-RA	chr3R	18228376	18230783	+	0	0	0	0	1	0.152830746	0	0	0	0	0	0	1	1	1	1	1	1	unbound	-1	0.5	1
CG13857-RA	chr3R	18217911	18219826	-	0	0	0	0	0	0	1	0.152830746	1	0.143045022	2	0.286090045	1	1	1	1	1	1	unbound	0	1	0.67186527
CG1386-RA	chrX	11062048	11063091	-	0	0	0	0	0	0	0	0	0	0	0	0	1	1	1	1	1	1	unbound	-1	1	1
CG13865-RA	chrX	22415337	22417005	+	29	6.505188449	50	11.21584215	37	5.654737616	90	13.75476717	49	7.009206092	85	12.15882689	1	1	1	1	1	1	unbound	4.79766667	8.72E-06	1.36E-142
CG13867-RA	chr2R	16213346	16214304	-	50	11.21584215	25	5.607921076	74	11.30947523	39	5.960399108	84	12.01578187	42	6.007890936	1	1	1	1	1	1	promoter	8.45538462	6.13E-13	1.84E-64
CG13868-RA	chr2R	16196217	16204415	-	0	0	0	0	1	0.152830746	0	0	0	0	0	0	1	1	1	1	1	1	unbound	-1	0.5	1
CG13869-RA	chr2R	16126075	16126904	-	1	0.224316843	0	0	1	0.152830746	0	0	0	0	0	0	1	1	1	1	1	1	unbound	-1	1	1
CG1387-RA	chrX	8279868	8283537	+	0	0	0	0	0	0	0	0	0	0	0	0	1	1	1	1	1	1	unbound	-1	1	1
CG13870-RB	chr2R	16231349	16233384	+	0	0	0	0	1	0.152830746	1	0.152830746	1	0.143045022	0	0	1	1	1	1	1	1	unbound	15.34	0.5	0.70121919
CG13872-RA	chr2R	15766333	15768425	-	0	0	0	0	0	0	0	0	0	0	0	0	1	1	1	1	1	1	unbound	-1	1	1
CG13875-RA	chr3L	180293	182535	+	5	1.121584215	0	0	9	1.375476717	0	0	1	0.143045022	0	0	1	1	1	1	1	1	unbound	-1	7.77E-05	1
CG13876-RA	chr3L	206111	207112	+	14	3.140435803	25	5.607921076	29	4.432091645	40	6.113229855	24	3.433080535	26	3.719170579	1	1	1	1	1	1	unbound	3.625	0.00131873	5.38E-65
CG13880-RA	chr3L	264781	265599	+	28	6.280871606	44	9.869941094	34	5.196245376	84	12.83778269	33	4.720485735	65	9.297926448	1	1	1	1	1	1	promoter	1.16988095	0.38142436	5.59E-178
CG13885-RA	chr3L	390941	392824	-	0	0	3	0.672950529	0	0	1	0.152830746	0	0	4	0.572180089	1	1	1	1	1	1	unbound	0	1	0.66029593
CG13887-RC	chr3L	837863	839747	+	122	27.36665485	535	120.009511	130	19.86799703	744	113.7060753	192	27.46464428	885	126.5948447	1	1	1	1	1	1	unbound	2.10052419	5.82E-06	0
CG13888-RA	chr3L	841675	843411	+	10	2.243168431	45	10.09425794	14	2.139630449	53	8.100029557	23	3.290035512	68	9.727061515	1	1	1	1	1	1	unbound	3.26226415	0.02271223	2.06E-71
CG13889-RA	chr3L	844267	851080	+	3	0.672950529	0	0	6	0.916984478	1	0.152830746	2	0.286090045	3	0.429135067	1	1	1	1	1	1	unbound	315.4	0.00757576	0.99304039
CG13890-RA	chr3L	851342	852673	+	24	5.383604233	86	19.2912485	36	5.501906869	132	20.17365852	46	6.580071025	156	22.31502348	1	1	1	1	1	1	unbound	2.26363636	0.00553375	1.97E-249
CG13893-RA	chr3L	599091	604001	-	2156	483.6271136	508	113.9529563	3151	481.5696818	773	118.1381669	2001	286.2330896	506	72.38078127	1	1	1	0.757675065	1	0.040811584	promoter	170.253131	0	0
CG13894-RA	chr3L	693088	699033	-	11	2.467485274	13	2.91611896	14	2.139630449	22	3.36227642	46	6.580071025	6	0.858270134	1	1	1	0.707770783	0.435573403	0.492321869	unbound	34.5036364	0.0001231	1.13E-09
CG13895-RA	chr3L	705945	708201	-	770	172.7239692	93	20.8614664	924	141.2156096	142	21.70196598	342	48.92139762	117	16.73626761	1	1	0.000833838	1	0.002777677	1	promoter & gene body	111.048451	0	9.21E-227
CG13896-RB	chr3L	710819	711782	-	26	5.832237919	84	18.84261482	32	4.890583884	93	14.21325941	38	5.435710847	81	11.5866468	1	1	1	1	1	1	unbound	1.54333333	0.10751099	1.07E-185
CG13897-RA	chr3L	737677	739145	-	5	1.121584215	4	0.897267372	5	0.764153732	13	1.986799703	0	0	1	0.143045022	1	1	1	1	1	0.187536279	promoter & gene body	3.71538462	0.20087977	2.27E-12
CG13901-RA	chr3L	836667	837513	-	6	1.345901058	25	5.607921076	11	1.68113821	23	3.515107166	14	2.002630312	21	3.003945468	1	1	1	1	1	1	unbound	1.62608696	0.29479243	2.06E-36
CG13902-RB	chr3L	839980	841319	-	6	1.345901058	35	7.851089507	13	1.986799703	48	7.335875826	28	4.005260624	49	7.009206092	1	1	1	1	1	1	unbound	2.27229167	0.06632496	9.68E-71
CG13906-RA	chr3L	909121	912319	+	0	0	0	0	0	0	0	0	1	0.143045022	0	0	1	1	1	1	1	1	unbound	-1	1	1
CG13908-RB	chr3L	987210	992473	+	0	0	0	0	0	0	0	0	0	0	0	0	1	1	1	1	1	1	unbound	-1	1	1
CG1391-RA	chrX	21221352	21228939	+	39	8.748356879	44	9.869941094	62	9.475506275	58	8.864183289	92	13.16014205	58	8.296611292	1	1	1	1	1	1	unbound	7.04448276	1.11E-10	7.68E-96
CG13913-RA	chr3L	1229602	1232411	+	0	0	0	0	0	0	0	0	1	0.143045022	4	0.572180089	1	1	1	1	1	1	unbound	-1	1	1
CG13916-RD	chr3L	1433083	1437740	-	1	0.224316843	1	0.224316843	0	0	0	0	0	0	0	0	1	1	1	1	1	1	unbound	-1	1	1
CG13917-RA	chr3L	1593261	1599875	+	4	0.897267372	59	13.23469374	4	0.611322985	111	16.96421285	1	0.143045022	49	7.009206092	1	1	1	0.987245634	1	0.157932799	promoter & gene body	1.64891892	0.5	2.24E-107
CG13920-RA	chr3L	1648942	1651498	+	0	0	1	0.224316843	1	0.152830746	1	0.152830746	0	0	1	0.143045022	1	1	1	1	1	1	unbound	20.55	0.5	0.80177239
CG13921-RB	chr3L	1746910	1752385	+	10	2.243168431	2	0.448633686	24	3.667937913	5	0.764153732	17	2.431765379	2	0.286090045	1	1	1	1	1	1	promoter	218.856	2.02E-09	0.35496989
CG13922-RA	chr3L	1777441	1778347	+	15	3.364752646	13	2.91611896	18	2.750953435	27	4.126430152	16	2.288720356	22	3.14699049	1	1	1	1	1	1	unbound	2.25	0.07060032	2.69E-42
CG13923-RB	chr3L	1803095	1806819	+	10	2.243168431	64	14.35627796	13	1.986799703	107	16.35288986	24	3.433080535	130	18.5958529	1	1	1	1	1	1	unbound	3.58317757	0.03352143	5.09E-131
CG13924-RB	chr3L	1870118	1871564	+	7	1.570217901	3	0.672950529	9	1.375476717	11	1.68113821	10	1.430450223	12	1.716540267	1	1	1	1	1	1	unbound	7.73181818	0.01547515	4.92E-10
CG13929-RA	chr3L	1637942	1639232	-	25	5.607921076	51	11.440159	16	2.445291942	87	13.29627493	37	5.292665824	88	12.58796196	1	1	1	1	1	1	unbound	1.36206897	0.26473363	3.00E-151
CG13930-RA	chr3L	1670472	1672843	-	0	0	0	0	0	0	0	0	0	0	1	0.143045022	1	1	1	1	1	1	unbound	-1	1	1
CG13931-RA	chr3L	1701377	1702401	-	0	0	1	0.224316843	1	0.152830746	1	0.152830746	0	0	0	0	1	1	1	1	1	1	unbound	5.24	0.5	0.33811063
CG13933-RA	chr3L	1771809	1775110	-	10	2.243168431	150	33.64752646	15	2.292461196	223	34.08125644	19	2.717855423	262	37.47779584	1	1	1	1	1	1	unbound	1.88408072	0.09940025	0
CG13934-RB	chr3L	1824127	1831813	-	1	0.224316843	2	0.448633686	4	0.611322985	7	1.069815225	1	0.143045022	4	0.572180089	1	1	1	1	1	1	unbound	4.94285714	0.23529412	0.00053116
CG13935-RB	chr3L	1832636	1835166	-	3	0.672950529	17	3.813386332	5	0.764153732	24	3.667937913	6	0.858270134	11	1.573495245	1	1	1	1	1	1	unbound	3.37	0.17581475	2.47E-20
CG13936-RB	chr3L	1851272	1855325	-	0	0	5	1.121584215	2	0.305661493	5	0.764153732	5	0.715225111	9	1.2874052	1	1	1	1	1	1	unbound	14.188	0.23076923	0.15128337
CG13948-RA	chr2L	780481	782886	+	0	0	0	0	1	0.152830746	0	0	0	0	0	0	1	1	1	1	1	1	unbound	-1	0.5	1
CG13949-RA	chr2L	855336	856236	+	4	0.897267372	0	0	3	0.458492239	1	0.152830746	11	1.573495245	2	0.286090045	1	1	1	1	1	1	unbound	11.97	0.24285714	0.26964
CG1395-RA	chr3R	25077540	25081514	-	964	216.2414367	2304	516.8260064	1322	202.0422467	3639	556.151086	1115	159.4951998	4052	579.6184303	1	1	1	1	1	1	promoter & gene body	12.5479198	9.28E-278	0
CG13950-RA	chr2L	860320	861696	+	0	0	0	0	0	0	1	0.152830746	1	0.143045022	0	0	1	1	1	1	1	1	unbound	0	1	0.49795923
CG13951-RA	chr2R	5286584	5287404	+	9	2.018851587	14	3.140435803	7	1.069815225	22	3.36227642	13	1.85958529	20	2.860900446	1	1	1	1	1	1	unbound	1.015	0.6200852	4.43E-35
CG13954-RB	chr2R	5257635	5261741	-	0	0	0	0	0	0	0	0	0	0	0	0	1	1	1	1	1	1	unbound	-1	1	1
CG13955-RA	chr2R	5309923	5311127	-	1	0.224316843	0	0	1	0.152830746	0	0	2	0.286090045	2	0.286090045	1	1	1	1	1	1	unbound	-1	0.5	1
CG13957-RA	chrX	16207982	16211646	+	19	4.262020018	31	6.953822135	24	3.667937913	29	4.432091645	28	4.005260624	36	5.149620802	1	1	1	1	1	1	unbound	25.0858621	6.61E-07	3.19E-21
CG13958-RA	chr2L	19827273	19828890	+	0	0	0	0	0	0	0	0	1	0.143045022	0	0	1	1	1	1	1	1	unbound	-1	1	1
CG13966-RB	chr2L	19969484	20017296	-	8	1.794534744	4	0.897267372	10	1.528307464	11	1.68113821	16	2.288720356	20	2.860900446	1	1	1	1	1	1	unbound	325.407273	0.00061425	0.99999099
CG13968-RA	chr2L	20027917	20056375	+	17	3.813386332	240	53.83604233	36	5.501906869	341	52.11528451	52	7.438341158	680	97.27061515	1	1	1	0.453813848	1	0.351948647	unbound	27.0319355	1.02E-09	9.66E-270
CG13969-RA	chr2L	20066392	20073725	+	224	50.24697284	303	67.96800345	336	51.35113078	458	69.99648184	387	55.35842362	556	79.53303239	1	1	1	1	1	1	unbound	37.7569869	2.73E-98	0
CG1397-RA	chrX	11046506	11047812	-	2	0.448633686	0	0	1	0.152830746	0	0	3	0.429135067	1	0.143045022	1	1	1	1	1	1	unbound	-1	0.5	1
CG13972-RA	chr3R	23341633	23342979	-	0	0	0	0	0	0	0	0	0	0	0	0	1	1	1	1	1	1	unbound	-1	1	1
CG13976-RA	chr3R	23313927	23315226	+	0	0	0	0	0	0	0	0	0	0	0	0	1	1	1	1	1	1	unbound	-1	1	1
CG13977-RA	chr3R	23304398	23306190	+	0	0	0	0	0	0	0	0	0	0	0	0	1	1	1	1	1	1	unbound	-1	1	1
CG13978-RA	chr3R	23289910	23292725	+	0	0	0	0	0	0	0	0	0	0	0	0	1	1	1	1	1	1	unbound	-1	1	1
CG13982-RA	chr2L	6412310	6415344	+	5	1.121584215	11	2.467485274	5	0.764153732	15	2.292461196	4	0.572180089	14	2.002630312	1	1	1	1	1	1	promoter	8.44333333	0.09088209	3.74E-09
CG1399-RE	chr2R	3564575	3586409	-	720	161.508127	462	103.6343815	991	151.4552696	641	97.96450842	1055	150.9124985	752	107.5698568	1	1	1	1	1	1	promoter & gene body	47.1536662	4.64100000198007e-315	0
CG13990-RA	chr2L	6151970	6153701	+	0	0	0	0	0	0	0	0	0	0	0	0	1	1	1	1	1	1	unbound	-1	1	1
CG13991-RA	chr2L	6139460	6145011	+	0	0	0	0	0	0	0	0	0	0	0	0	1	1	1	1	1	1	unbound	-1	1	1
CG13992-RA	chr2L	5965519	5967498	-	3	0.672950529	4	0.897267372	5	0.764153732	2	0.305661493	3	0.429135067	5	0.715225111	1	1	1	1	1	1	unbound	36.975	0.01048951	0.32458999
CG13995-RA	chr2L	6054306	6060169	+	13	2.91611896	4	0.897267372	13	1.986799703	6	0.916984478	15	2.145675334	8	1.144360178	1	1	1	1	1	1	promoter	103.477193	4.33E-05	0.25056331
CG13996-RA	chr2L	6020849	6021672	+	0	0	0	0	0	0	0	0	0	0	0	0	1	1	1	1	1	1	unbound	-1	1	1
CG13999-RA	chr2L	5955310	5956388	-	0	0	0	0	0	0	0	0	0	0	0	0	1	1	1	1	1	1	unbound	-1	1	1
CG14001-RA	chr2L	5907138	5921242	+	139	31.18004118	110	24.67485274	176	26.89821136	145	22.16045822	254	36.33343566	200	28.60900446	1	1	1	1	1	1	gene body	29.6551724	2.75E-50	8.01E-211
CG14005-RA	chr2L	5800517	5801896	-	25	5.607921076	73	16.37512954	25	3.820768659	110	16.8113821	25	3.576125557	75	10.72837667	1	1	1	1	1	1	gene body	1.99772727	0.04122528	8.48E-197
CG14007-RB	chr2L	5715491	5716650	-	0	0	0	0	0	0	0	0	0	0	0	0	1	1	1	1	1	1	unbound	-1	1	1
CG1401-RA	chr3R	24884992	24889009	-	9	2.018851587	132	29.60982328	11	1.68113821	222	33.92842569	14	2.002630312	229	32.7573101	1	1	1	1	1	1	gene body	1.74265766	0.16161239	0
CG14010-RA	chr2L	5602830	5613023	-	0	0	0	0	0	0	0	0	0	0	0	0	1	1	1	1	1	1	unbound	-1	1	1
CG14011-RA	chr2L	5579580	5581116	-	0	0	0	0	0	0	0	0	0	0	0	0	1	1	1	1	1	1	unbound	-1	1	1
CG14013-RA	chr2L	5552838	5553848	-	0	0	0	0	0	0	0	0	0	0	0	0	1	1	1	1	1	1	unbound	-1	1	1
CG14014-RB	chr2L	5549707	5550835	-	0	0	0	0	0	0	0	0	0	0	0	0	1	1	1	1	1	1	unbound	-1	1	1
CG14015-RA	chr2L	5536850	5539265	-	39	8.748356879	5	1.121584215	60	9.169844782	7	1.069815225	55	7.867476225	11	1.573495245	1	1	1	1	1	1	unbound	164.142857	3.54E-26	0.00095489
CG1402-RB	chrX	7720473	7734718	+	0	0	0	0	1	0.152830746	3	0.458492239	0	0	6	0.858270134	1	1	1	1	1	1	unbound	43.18	0.5	0.99765288
CG14020-RA	chr2L	5517841	5518822	+	0	0	0	0	0	0	0	0	0	0	0	0	1	1	1	1	1	1	unbound	-1	1	1
CG14021-RB	chr2L	5330468	5338053	-	0	0	0	0	0	0	0	0	1	0.143045022	0	0	1	1	1	1	1	1	unbound	-1	1	1
CG14022-RA	chr2L	5327978	5328870	-	0	0	0	0	0	0	0	0	0	0	0	0	1	1	1	1	1	1	unbound	-1	1	1
CG14023-RA	chr2L	5316240	5325006	-	65	14.5805948	242	54.28467602	125	19.1038433	383	58.53417586	91	13.01709703	366	52.35447815	1	1	1	1	1	1	unbound	25.763342	8.50E-33	0
CG14024-RA	chr2L	5312136	5314885	-	26	5.832237919	11	2.467485274	36	5.501906869	7	1.069815225	32	4.577440713	22	3.14699049	1	1	1	1	1	0.388778305	unbound	115.611429	7.87E-15	0.00234566
CG14025-RB	chr2L	5271724	5278558	-	18	4.037703175	24	5.383604233	26	3.973599406	34	5.196245376	52	7.438341158	35	5.00657578	1	1	1	1	1	1	unbound	4.19117647	0.00101864	3.26E-51
CG14026-RA	chr2L	5218996	5271360	-	64	14.35627796	33	7.402455821	64	9.781167768	45	6.877383587	84	12.01578187	44	6.29398098	1	1	1	1	1	1	unbound	5.334	7.84E-09	1.85E-80
CG14029-RC	chr2L	5299646	5310625	+	0	0	22	4.934970547	3	0.458492239	21	3.209445674	1	0.143045022	44	6.29398098	1	1	1	1	1	1	promoter & gene body	2.57571429	0.5	5.64E-09
CG1403-RA	chrX	21229337	21232715	+	260	58.32237919	175	39.25544753	442	67.55118989	238	36.37371764	429	61.36631456	275	39.33738113	1	1	1	1	1	1	unbound	53.1423529	1.03E-145	0
CG14030-RA	chr2L	5279053	5283018	+	41	9.196990565	109	24.45053589	42	6.418891347	156	23.84159643	74	10.58533165	155	22.17197845	1	1	1	1	1	1	unbound	9.22923077	8.13E-09	1.76E-210
CG14034-RB	chr2L	5215211	5216533	-	0	0	0	0	2	0.305661493	1	0.152830746	0	0	0	0	1	1	1	1	1	1	unbound	8.22	0.5	0.47656151
CG14035-RA	chr2L	5100875	5104074	+	0	0	1	0.224316843	1	0.152830746	0	0	0	0	2	0.286090045	1	1	1	1	1	1	unbound	-1	0.5	1
CG14039-RF	chr2L	5060816	5070653	+	3	0.672950529	1	0.224316843	4	0.611322985	0	0	2	0.286090045	1	0.143045022	1	1	1	1	1	1	promoter & gene body	-1	0.01428571	1
CG1404-RB	chrX	11038895	11042600	-	154	34.54479383	379	85.01608352	164	25.0642424	681	104.0777383	199	28.46595943	562	80.39130252	1	1	1	1	1	1	unbound	3.1066373	1.12E-13	0
CG14042-RA	chr2L	5038052	5040816	+	1	0.224316843	1	0.224316843	2	0.305661493	1	0.152830746	4	0.572180089	4	0.572180089	1	1	1	1	1	1	unbound	48.1489362	0.2	0.8317227
CG14043-RA	chr2L	4971744	4973687	+	6	1.345901058	41	9.196990565	9	1.375476717	64	9.781167768	10	1.430450223	74	10.58533165	1	1	1	1	1	1	unbound	1.5771875	0.38213525	8.82E-87
CG14044-RA	chr2L	4942748	4944305	+	2	0.448633686	2	0.448633686	4	0.611322985	4	0.611322985	6	0.858270134	10	1.430450223	1	1	1	1	1	1	unbound	10.56	0.14102564	0.01034528
CG14045-RA	chrX	2272151	2281698	-	0	0	0	0	1	0.152830746	2	0.305661493	0	0	0	0	1	1	1	1	1	1	promoter	45.115	0.5	0.99335014
CG14047-RH	chrX	2262591	2269805	-	0	0	1	0.224316843	1	0.152830746	0	0	0	0	0	0	1	1	1	1	1	1	unbound	-1	0.5	1
CG14050-RA	chrX	2218859	2219798	-	5	1.121584215	2	0.448633686	8	1.222645971	6	0.916984478	9	1.2874052	5	0.715225111	1	1	1	1	1	1	promoter	4.39	0.09651366	1.76E-06
CG14052-RA	chrX	2117819	2118698	+	1	0.224316843	0	0	1	0.152830746	0	0	0	0	1	0.143045022	1	1	1	1	1	1	unbound	-1	0.5	1
CG14053-RA	chrX	2085978	2087092	-	0	0	1	0.224316843	1	0.152830746	0	0	1	0.143045022	0	0	1	1	1	1	1	1	unbound	-1	1	1
CG14054-RA	chrX	1959306	1960392	-	89	19.96419903	21	4.710653704	117	17.88119732	30	4.584922391	122	17.45149272	30	4.291350668	1	1	1	1	1	1	unbound	22.4633333	2.13E-30	2.03E-43
CG14059-RB	chr3L	17022910	17025192	-	204	45.76063598	0	0	252	38.51334808	2	0.305661493	124	17.73758276	4	0.572180089	1	1	0.077959647	1	0.055879656	1	promoter	2040.39	3.34E-114	0.40932268
CG1406-RA	chr2R	3562867	3563857	-	66	14.80491164	32	7.178138978	93	14.21325941	36	5.501906869	188	26.89246419	44	6.29398098	1	1	1	1	1	1	unbound	12.1138889	7.88E-19	2.39E-57
CG14060-RB	chr3L	16963506	16979574	+	10	2.243168431	101	22.65600115	18	2.750953435	128	19.56233554	18	2.574810401	242	34.61689539	1	1	1	1	1	0.428130194	promoter & gene body	20.0692969	4.65E-05	9.08E-84
CG14061-RA	chr3R	24582856	24583956	-	0	0	0	0	0	0	0	0	0	0	0	0	1	1	1	1	1	1	unbound	-1	1	1
CG14062-RB	chr3R	24467306	24468613	-	0	0	0	0	0	0	0	0	0	0	0	0	1	1	1	1	1	1	unbound	-1	1	1
CG14064-RA	chr3R	24243925	24298931	+	0	0	15	3.364752646	0	0	28	4.279260898	0	0	26	3.719170579	1	1	1	1	1	1	unbound	0	1	0.9934896
CG1407-RA	chr2R	5916768	5920354	-	40	8.972673722	197	44.19041808	38	5.807568362	304	46.4605469	72	10.2992416	332	47.4909474	1	1	1	1	1	1	unbound	3.8575	4.03E-05	0
CG14070-RA	chr2L	10900648	10901765	-	0	0	0	0	0	0	0	0	0	0	0	0	1	1	1	1	1	1	unbound	-1	1	1
CG14073-RB	chr3L	18795362	18802627	-	7	1.570217901	60	13.45901058	20	3.056614927	89	13.60193643	12	1.716540267	104	14.87668232	1	1	1	1	1	1	unbound	4.94719101	0.00471074	5.94E-103
CG14074-RA	chr3L	18859318	18860653	+	84	18.84261482	17	3.813386332	87	13.29627493	50	7.641537318	155	22.17197845	64	9.154881426	1	1	1	0.550486336	1	1	gene body	14.4768	1.82E-20	1.14E-74
CG14077-RB	chr3L	18901360	18907250	-	0	0	0	0	0	0	0	0	0	0	0	0	1	1	1	1	1	1	unbound	-1	1	1
CG14079-RA	chr3L	19091154	19092130	+	11	2.467485274	9	2.018851587	15	2.292461196	13	1.986799703	15	2.145675334	6	0.858270134	1	1	1	1	1	1	unbound	4.75	0.0199295	3.19E-16
CG14080-RB	chr3L	19061467	19079522	-	1301	291.8362128	1976	443.2500819	1737	265.4670064	2641	403.6260012	490	70.09206092	1632	233.4494764	1	1	0.000101213	0.203660892	4.55E-05	0.280739849	promoter & gene body	81.1292389	0	0
CG14082-RB	chr3L	19100375	19103586	-	0	0	0	0	0	0	2	0.305661493	0	0	0	0	1	1	1	1	1	1	unbound	0	1	0.62869325
CG14085-RA	chr3L	19262450	19267271	+	3	0.672950529	0	0	2	0.305661493	0	0	5	0.715225111	1	0.143045022	1	1	1	1	1	1	promoter	-1	0.16666667	1
CG1410-RA	chrX	21234116	21244175	+	16	3.589069489	173	38.80681385	22	3.36227642	240	36.67937913	28	4.005260624	276	39.48042615	1	1	1	1	1	1	gene body	3.93983333	0.00144753	0
CG14100-RA	chr3L	19582172	19583602	-	60	13.45901058	42	9.421307408	82	12.5321212	69	10.5453215	92	13.16014205	65	9.297926448	1	1	1	1	1	1	unbound	9.97391304	2.83E-15	1.32E-108
CG14103-RA	chr3L	19797023	19798165	-	43	9.645624251	63	14.13196111	61	9.322675528	48	7.335875826	67	9.584016493	67	9.584016493	1	1	1	1	1	1	unbound	8.15875	2.84E-11	2.97E-76
CG14106-RA	chr3L	13417670	13418742	-	0	0	0	0	0	0	0	0	0	0	0	0	1	1	1	1	1	1	unbound	-1	1	1
CG14107-RA	chr3L	13373459	13374443	-	0	0	0	0	0	0	0	0	0	0	0	0	1	1	1	1	1	1	unbound	-1	1	1
CG14109-RA	chr3L	13434296	13435520	+	1	0.224316843	0	0	0	0	0	0	3	0.429135067	3	0.429135067	1	1	1	1	1	1	unbound	-1	1	1
CG1411-RC	chr3R	1396858	1404913	+	42	9.421307408	243	54.50899286	69	10.5453215	359	54.86623795	50	7.152251114	386	55.2153786	1	1	1	1	1	1	unbound	14.5188301	4.74E-16	0
CG14110-RA	chr3L	13377890	13379025	+	0	0	0	0	0	0	0	0	0	0	0	0	1	1	1	1	1	1	unbound	-1	1	1
CG14111-RA	chr3L	13372324	13373480	+	0	0	0	0	0	0	0	0	0	0	0	0	1	1	1	1	1	1	unbound	-1	1	1
CG14115-RA	chr3L	13053622	13054494	-	0	0	0	0	0	0	0	0	0	0	0	0	1	1	1	1	1	1	unbound	-1	1	1
CG14117-RB	chr3L	13001236	13002550	+	37	8.299723193	30	6.729505292	43	6.571722094	34	5.196245376	53	7.581386181	49	7.009206092	1	1	1	1	1	1	unbound	10.0429412	2.10E-09	4.74E-46
CG14118-RA	chr3L	12885762	12887596	+	0	0	0	0	1	0.152830746	0	0	1	0.143045022	0	0	1	1	1	1	1	1	unbound	-1	0.5	1
CG1412-RA	chrX	20342674	20362133	-	5	1.121584215	108	24.22621905	3	0.458492239	157	23.99442718	7	1.001315156	160	22.88720356	1	1	1	1	1	1	gene body	0.48675159	0.89285006	5.58E-205
CG14120-RA	chr3L	12878151	12882267	+	0	0	0	0	0	0	0	0	0	0	0	0	1	1	1	1	1	1	unbound	-1	1	1
CG14122-RA	chr3L	12392638	12395123	-	15	3.364752646	9	2.018851587	29	4.432091645	20	3.056614927	30	4.291350668	34	4.863530757	1	1	1	1	1	1	unbound	26.7975	7.30E-09	7.06E-16
CG14125-RA	chr3L	11968009	11968859	+	0	0	0	0	0	0	0	0	0	0	0	0	1	1	1	1	1	1	unbound	-1	1	1
CG14126-RA	chr3L	11929550	11931440	-	1	0.224316843	0	0	1	0.152830746	0	0	0	0	0	0	1	1	1	1	1	1	unbound	-1	0.5	1
CG14127-RA	chr3L	11874483	11876646	+	0	0	0	0	0	0	0	0	0	0	0	0	1	1	1	1	1	1	unbound	-1	1	1
CG14128-RD	chr3L	11872214	11874282	+	0	0	0	0	0	0	0	0	0	0	0	0	1	1	1	1	1	1	unbound	-1	1	1
CG14130-RA	chr3L	11808576	11809810	+	10	2.243168431	27	6.056554762	16	2.445291942	32	4.890583884	25	3.576125557	23	3.290035512	1	1	1	1	1	1	unbound	3.655	0.01371486	4.60E-44
CG14132-RB	chr3L	11705329	11708382	-	6	1.345901058	0	0	4	0.611322985	0	0	2	0.286090045	2	0.286090045	1	1	1	1	1	1	promoter	-1	0.01428571	1
CG14142-RD	chr3L	11166613	11169992	+	0	0	3	0.672950529	3	0.458492239	2	0.305661493	1	0.143045022	3	0.429135067	1	1	1	1	1	1	unbound	28.76	0.21428571	0.6609685
CG14147-RA	chr3L	10965671	10966582	+	0	0	0	0	0	0	0	0	0	0	0	0	1	1	1	1	1	1	unbound	-1	1	1
CG14151-RA	chr3L	10620780	10621584	-	0	0	0	0	0	0	0	0	0	0	0	0	1	1	1	1	1	1	unbound	-1	1	1
CG14156-RA	chr3L	10236420	10237806	-	0	0	0	0	0	0	1	0.152830746	0	0	0	0	1	1	1	1	1	1	unbound	0	1	0.50228944
CG14157-RA	chr3L	10266303	10267724	+	0	0	0	0	0	0	0	0	0	0	0	0	1	1	1	1	1	1	unbound	-1	1	1
CG1416-RA	chr2L	21757983	21760915	+	49	10.99152531	477	106.9991341	66	10.08682926	757	115.692875	88	12.58796196	546	78.10258216	1	1	1	1	1	0.712733113	unbound	2.05104359	0.00078311	0
CG14160-RB	chr3L	10075853	10082500	-	1	0.224316843	0	0	0	0	0	0	0	0	0	0	1	1	1	1	1	1	unbound	-1	1	1
CG14162-RA	chr3L	9967752	10034408	+	16	3.589069489	1	0.224316843	21	3.209445674	17	2.598122688	16	2.288720356	13	1.85958529	1	0.666255068	1	0.450609602	1	1	promoter	815.899412	9.90E-09	1
CG14167-RA	chr3L	9794398	9795220	-	0	0	0	0	0	0	0	0	0	0	0	0	1	1	1	1	1	1	unbound	-1	1	1
CG14168-RA	chr3L	9781676	9790727	-	0	0	0	0	0	0	1	0.152830746	1	0.143045022	2	0.286090045	1	1	1	1	1	1	unbound	0	1	0.99879043
CG1417-RD	chrX	21245340	21256188	+	178	39.92839806	8	1.794534744	269	41.11147077	14	2.139630449	236	33.75862526	17	2.431765379	1	1	1	1	1	1	promoter	84.9628571	8.75E-85	4.58E-18
CG14174-RA	chr3L	9712453	9713564	+	4	0.897267372	9	2.018851587	5	0.764153732	14	2.139630449	8	1.144360178	17	2.431765379	1	1	1	1	1	1	unbound	2.17857143	0.34639772	2.55E-16
CG1418-RA	chr2R	5851342	5852588	-	73	16.37512954	58	13.0103769	85	12.99061344	56	8.558521797	141	20.16934814	75	10.72837667	1	1	1	1	1	1	unbound	11.3232143	5.35E-18	9.15E-89
CG14180-RA	chr3L	9465969	9467604	+	1	0.224316843	1	0.224316843	5	0.764153732	6	0.916984478	2	0.286090045	5	0.715225111	1	1	1	1	1	1	unbound	7.79381443	0.15170279	0.00032979
CG14181-RA	chr3L	9128805	9130301	-	4	0.897267372	56	12.56174321	10	1.528307464	69	10.5453215	12	1.716540267	64	9.154881426	1	1	1	1	1	1	unbound	1.44347826	0.30439409	1.42E-106
CG14184-RA	chr3L	20020919	20022080	-	10	2.243168431	56	12.56174321	12	1.833968956	64	9.781167768	19	2.717855423	93	13.30318707	1	1	1	1	1	1	unbound	0.85078125	0.74765017	3.51E-116
CG14185-RA	chr3L	20099220	20100496	+	0	0	0	0	0	0	0	0	0	0	0	0	1	1	1	1	1	1	unbound	-1	1	1
CG14186-RA	chr3L	20091181	20096927	-	8	1.794534744	0	0	14	2.139630449	0	0	11	1.573495245	0	0	1	1	1	1	1	1	unbound	-1	9.61E-08	1
CG14190-RA	chrX	18959446	18961453	+	0	0	0	0	0	0	0	0	0	0	0	0	1	1	1	1	1	1	unbound	-1	1	1
CG14191-RA	chrX	18975699	18976606	+	0	0	0	0	0	0	0	0	1	0.143045022	0	0	1	1	1	1	1	1	unbound	-1	1	1
CG14193-RA	chrX	19084246	19085062	+	39	8.748356879	15	3.364752646	38	5.807568362	24	3.667937913	24	3.433080535	16	2.288720356	1	1	0.397296628	1	1	1	unbound	4.97166667	2.68E-05	3.47E-39
CG14195-RA	chrX	19102854	19105391	-	0	0	0	0	0	0	0	0	0	0	0	0	1	1	1	1	1	1	unbound	-1	1	1
CG14196-RA	chrX	19130092	19135878	-	5	1.121584215	7	1.570217901	6	0.916984478	6	0.916984478	18	2.574810401	29	4.148305646	1	1	1	1	1	0.258593641	unbound	52.85	0.00686499	0.24067501
CG14200-RA	chrX	19403978	19411265	+	13	2.91611896	111	24.89916958	17	2.598122688	165	25.21707315	33	4.720485735	190	27.17855423	1	1	1	1	1	1	unbound	6.766	0.00098312	6.05E-181
CG14204-RA	chrX	19477674	19480579	+	0	0	0	0	0	0	0	0	0	0	0	0	1	1	1	1	1	1	unbound	-1	1	1
CG14205-RA	chrX	19486650	19489581	+	0	0	0	0	0	0	0	0	0	0	0	0	1	1	1	1	1	1	unbound	-1	1	1
CG14206-RC	chrX	19492085	19493111	+	62	13.90764427	76	17.04808007	129	19.71516628	173	26.43971912	151	21.59979836	158	22.60111352	1	1	1	1	1	1	unbound	3.85404624	6.31E-13	0
CG14207-RA	chrX	19499239	19505226	+	301	67.51936976	129	28.93687275	361	55.17189944	194	29.6491648	444	63.51198989	217	31.04076983	1	1	1	1	1	1	gene body	101.452165	6.99E-131	6.13E-241
CG14209-RB	chrX	19505558	19509647	+	16	3.589069489	7	1.570217901	24	3.667937913	16	2.445291942	28	4.005260624	15	2.145675334	1	1	1	1	1	1	unbound	20.58	1.08E-06	4.38E-13
CG14212-RA	chrX	19519766	19520638	+	15	3.364752646	5	1.121584215	24	3.667937913	11	1.68113821	14	2.002630312	9	1.2874052	1	1	1	1	1	1	unbound	7.08272727	0.00044583	2.54E-14
CG14213-RA	chrX	19532905	19534784	+	54	12.11310952	70	15.70217901	69	10.5453215	92	14.06042867	76	10.87142169	116	16.59322258	1	1	1	1	1	1	unbound	10.0891304	2.17E-14	2.14E-140
CG14214-RA	chrX	19537470	19538528	+	139	31.18004118	91	20.41283272	152	23.23027345	132	20.17365852	220	31.4699049	145	20.74152823	1	1	1	1	1	1	unbound	6.14969697	2.15E-21	2.62E-272
CG14215-RA	chrX	19546374	19553444	+	28	6.280871606	185	41.49861597	26	3.973599406	306	46.76620839	31	4.434395691	305	43.62873179	1	1	1	1	1	1	unbound	5.57640523	6.86E-05	0
CG14216-RA	chrX	19558629	19560908	+	38	8.524040036	87	19.51556535	50	7.641537318	124	18.95101255	71	10.15619658	158	22.60111352	1	1	1	1	1	1	gene body	5.33677419	1.07E-07	8.08E-203
CG14217-RE	chrX	19465202	19473827	-	33	7.402455821	279	62.58439921	53	8.100029557	379	57.92285287	68	9.727061515	503	71.95164621	1	1	1	1	1	1	unbound	7.27862797	7.94E-10	0
CG14218-RA	chrX	19474579	19475748	-	0	0	0	0	0	0	0	0	0	0	0	0	1	1	1	1	1	1	unbound	-1	1	1
CG14219-RA	chrX	19481415	19484104	-	1	0.224316843	0	0	1	0.152830746	0	0	0	0	0	0	1	1	1	1	1	1	unbound	-1	0.5	1
CG1422-RA	chrX	7788091	7790819	+	15	3.364752646	151	33.8718433	21	3.209445674	197	30.10765703	23	3.290035512	226	32.32817503	1	1	1	1	1	1	unbound	2.26091371	0.02645662	2.0207284914907e-321
[truncated: 7,452 more rows]
