# Supplementary material for: GAGA Factor Maintains Nucleosome-Free Regions and Has a Role in RNA Polymerase II Recruitment to Promoters
Source: PLoS Genet. 2015 Mar 27;11(3):e1005108. doi: 10.1371/journal.pgen.1005108 (PMC4376892; doi:10.1371/journal.pgen.1005108)
Supplement: S3 Table — The columns show the chromosome, start, end, and summit, peak name, GAF level in untreated and GAF-RNAi ChIP-seq, whether the peaks are also called in the individual replicates, overlap with “region of significant enrichment” in untreated modENCODE ChIP-chip GFF3 file, number of GAGA elements in peak region, strand location for the majority of GAGA elements within the peak region, high-confidence call, location relative to genes, and total GRO-seq reads in LacZ-RNAi libraries within 100bp of the peak summit. (XLS) [file pgen.1005108.s009.xls]

## Sheet: TableS5
chromosome	start	end	summit	peakName	untreated_GAF_intensity	RNAi_GAF_intensity	replicate_overlap	ChIPchip_overlap	number_GAGA_Jaspar	Jaspar_strand	Jaspar_hcGAF	location	total_GROseq_reads
chr2L	5291	5691	5625	MACS_peak_1-1	391.338	267.549	replicate 1	no	1	+	no	intergenic	11.8025
chr2L	5701	6210	5865	MACS_peak_1-2	963.969	805.263	replicate 1	yes	1	+	yes	intergenic	9.16246
chr2L	46791	47031	46940	MACS_peak_2-1	237.465	243.849	replicate 1	yes	0	no element	no	genic	1.81425
chr2L	47041	47670	47350	MACS_peak_2-2	1376.38	978.52	replicate 1	yes	0	no element	no	genic	11.9874
chr2L	66111	66141	66115	MACS_peak_3-1	38.2828	53.1436	replicate 1	yes	0	no element	no	intergenic	2.72138
chr2L	66151	66651	66515	MACS_peak_3-2	1912.16	948.566	both replicates	yes	0	no element	no	intergenic	5.88153
chr2L	66661	67161	66945	MACS_peak_3-3	13661.8	7807.5	both replicates	yes	1	+	yes	promoter	112.834
chr2L	67171	67860	67315	MACS_peak_3-4	9843.25	4843.13	both replicates	yes	1	-	yes	genic	44.7943
chr2L	71601	71971	71905	MACS_peak_4-1	265.823	171.716	replicate 1	yes	0	no element	no	promoter	69.3828
chr2L	71981	72901	72525	MACS_peak_4-2	7530.37	3311.27	both replicates	yes	2	+	yes	genic	56.0298
chr2L	72911	73331	73140	MACS_peak_4-3	921.033	545.527	replicate 1	yes	0	no element	no	promoter & genic	47.8238
chr2L	73341	74291	73795	MACS_peak_4-4	2608.46	1791.06	both replicates	yes	0	no element	no	genic	40.7911
chr2L	74301	74450	74390	MACS_peak_4-5	37.3873	101.162	replicate 1	yes	0	no element	no	promoter & genic	50.7374
chr2L	107481	107561	107500	MACS_peak_5-1	106.67	161.847	replicate 1	yes	0	no element	no	promoter & genic	7.03269
chr2L	107571	108431	108065	MACS_peak_5-2	18690.9	11563.4	both replicates	yes	2	+	yes	promoter & genic	296.019
chr2L	108441	108861	108585	MACS_peak_5-3	871.021	443.627	replicate 1	yes	1	-	yes	genic	79.906
chr2L	108871	109700	109305	MACS_peak_5-4	2494.95	1115.02	both replicates	yes	0	no element	no	promoter & genic	51.7678
chr2L	120141	120221	120145	MACS_peak_6-1	85.592	252.548	replicate 1	no	0	no element	no	genic	82.721
chr2L	120231	120981	120665	MACS_peak_6-2	2010.58	1481.34	both replicates	no	1	+	no	promoter & genic	174.356
chr2L	120991	121140	121135	MACS_peak_6-3	26.8514	66.3506	replicate 1	no	0	no element	no	genic	48.1492
chr2L	127851	128121	127975	MACS_peak_7-1	201.673	217.213	replicate 1	yes	0	no element	no	genic	30.3641
chr2L	128131	128991	128735	MACS_peak_7-2	4747.83	2006.58	both replicates	yes	2	+	yes	genic	30.406
chr2L	129001	129741	129315	MACS_peak_7-3	17537	10589.9	both replicates	yes	1	-	yes	promoter & genic	240.504
chr2L	129751	130140	129945	MACS_peak_7-4	601.169	249.863	replicate 1	yes	0	no element	no	genic	1.28427
chr2L	131311	131361	131330	MACS_peak_8-1	56.0337	60.6579	replicate 1	yes	0	no element	no	intergenic	2.79286
chr2L	131371	132361	131965	MACS_peak_8-2	9804.27	4675.26	both replicates	yes	1	+	yes	promoter	48.0062
chr2L	132371	132520	132455	MACS_peak_8-3	49.3347	128.598	replicate 1	yes	0	no element	no	genic	12.7614
chr2L	158671	159121	158985	MACS_peak_9-1	385.143	524.796	none	yes	0	no element	no	promoter	55.7611
chr2L	159131	159510	159250	MACS_peak_9-2	390.97	235.806	none	yes	1	+	yes	genic	86.564
chr2L	160321	161341	161060	MACS_peak_10-1	7611.07	3406.52	both replicates	no	1	-	no	genic	145.803
chr2L	161351	161781	161610	MACS_peak_10-2	2355.02	838.314	both replicates	no	0	no element	no	genic	38.9571
chr2L	161791	162540	162035	MACS_peak_10-3	1864.59	675.551	replicate 1	no	2	+	no	genic	32.9425
chr2L	165331	166010	165655	MACS_peak_11-1	750.027	573.469	none	no	0	no element	no	genic	15.7687
chr2L	166141	167440	167025	MACS_peak_12-1	13078.6	7508.84	both replicates	no	4	-	no	genic	36.4477
chr2L	168031	168231	168180	MACS_peak_13-1	78.4537	11.614	replicate 1	no	0	no element	no	genic	20.149
chr2L	168241	168960	168495	MACS_peak_13-2	2058.16	697.695	both replicates	no	0	no element	no	genic	15.818
chr2L	176041	176700	176385	MACS_peak_14-1	882.724	682.469	replicate 1	no	0	no element	no	genic	15.2363
chr2L	182461	183310	182875	MACS_peak_15-1	1301.41	284.015	replicate 1	no	0	no element	no	genic	54.7751
chr2L	220351	220931	220635	MACS_peak_16-1	1676.23	720.902	both replicates	yes	1	-	yes	genic	9.75407
chr2L	220941	221090	221015	MACS_peak_16-2	35.1797	41.0659	replicate 1	yes	0	no element	no	genic	9.24381
chr2L	221591	223241	222215	MACS_peak_17-1	11604.7	4803.65	both replicates	yes	5	+	yes	promoter & genic	8.82723
chr2L	223251	223671	223385	MACS_peak_17-2	822.525	427.81	replicate 1	yes	3	+	yes	genic	15.7884
chr2L	223681	223741	223705	MACS_peak_17-3	79.0465	268.636	replicate 1	yes	0	no element	no	genic	32.7058
chr2L	223751	224551	224105	MACS_peak_17-4	4175.23	1532.29	both replicates	yes	1	+	yes	genic	25.328
chr2L	224561	224970	224645	MACS_peak_17-5	533.454	527.138	replicate 1	yes	0	no element	no	genic	23.4324
chr2L	245061	245710	245365	MACS_peak_18-1	639.925	171.253	none	yes	0	no element	no	genic	15.0341
chr2L	245971	246241	246120	MACS_peak_19-1	205.667	383.66	replicate 1	yes	0	no element	no	genic	20.5065
chr2L	246251	247591	246745	MACS_peak_19-2	19026.5	11418	both replicates	yes	5	+	yes	genic	28.5794
chr2L	247601	248061	247715	MACS_peak_19-3	909.023	602.587	replicate 1	yes	1	-	yes	genic	10.4172
chr2L	248071	248581	248375	MACS_peak_19-4	2056.21	874.975	both replicates	yes	1	+	yes	genic	15.0243
chr2L	248591	249001	248705	MACS_peak_19-5	1921.25	828.466	both replicates	yes	0	no element	no	genic	25.6953
chr2L	249011	249761	249325	MACS_peak_19-6	14644.5	8180.85	both replicates	yes	2	+	yes	genic	32.8907
chr2L	249771	249971	249845	MACS_peak_19-7	448.465	139.978	replicate 1	yes	0	no element	no	genic	32.0551
chr2L	249981	250381	250145	MACS_peak_19-8	830.251	350.569	replicate 1	yes	0	no element	no	genic	60.5309
chr2L	250391	251081	250545	MACS_peak_19-9	1735.07	1330.31	replicate 1	yes	0	no element	no	genic	109.506
chr2L	251091	251140	251095	MACS_peak_19-10	47.1108	153.221	none	no	0	no element	no	promoter	34.6039
chr2L	280961	281411	281150	MACS_peak_20-1	380.897	327.215	none	no	0	no element	no	genic	7.48132
chr2L	281421	282040	281740	MACS_peak_20-2	552.965	313.193	none	no	0	no element	no	genic	15.2782
chr2L	305801	306001	305855	MACS_peak_21-1	141.253	64.646	replicate 1	yes	0	no element	no	promoter	105.291
chr2L	306011	306731	306365	MACS_peak_21-2	4373.06	1771.91	both replicates	yes	4	-	yes	genic	11.3539
chr2L	306741	307160	306795	MACS_peak_21-3	478.131	320.638	both replicates	yes	0	no element	no	genic	7.70564
chr2L	309651	310630	310130	MACS_peak_22-1	4194.53	2268.72	both replicates	yes	2	+	yes	promoter & genic	26.0922
chr2L	414061	414121	414075	MACS_peak_23-1	73.0257	118.677	replicate 1	no	0	no element	no	genic	13.6784
chr2L	414131	414871	414495	MACS_peak_23-2	1718.81	1013.21	replicate 1	no	3	+	no	genic	12.1205
chr2L	414881	415250	415045	MACS_peak_23-3	502.164	289.799	replicate 1	no	0	no element	no	promoter	18.2953
chr2L	430371	430641	430510	MACS_peak_24-1	220.356	273.192	replicate 1	yes	0	no element	no	intergenic	0.305661
chr2L	430651	431521	431145	MACS_peak_24-2	11067	5935.76	both replicates	yes	0	no element	no	promoter	399.367
chr2L	431531	432061	431800	MACS_peak_24-3	3207.08	1304.43	both replicates	yes	1	+	yes	genic	9.30543
chr2L	432071	432240	432215	MACS_peak_24-4	24.9001	55.482	replicate 1	yes	0	no element	no	genic	7.49118
chr2L	434411	434591	434455	MACS_peak_25-1	94.1258	142.463	replicate 1	no	0	no element	no	genic	3.25136
chr2L	434601	435110	434785	MACS_peak_25-2	864.665	966.62	replicate 1	yes	0	no element	no	genic	3.32284
chr2L	435471	435681	435525	MACS_peak_26-1	45.5595	154.378	replicate 1	yes	0	no element	no	genic	4.99412
chr2L	435691	436021	435825	MACS_peak_26-2	930.997	501.796	replicate 1	yes	0	no element	no	genic	5.37127
chr2L	436031	436230	436160	MACS_peak_26-3	99.9461	326.286	replicate 1	yes	0	no element	no	genic	4.90292
chr2L	470081	470331	470220	MACS_peak_27-1	165.342	340.512	replicate 1	yes	0	no element	no	intergenic	4.31131
chr2L	470341	470681	470495	MACS_peak_27-2	675.285	638.642	replicate 1	yes	0	no element	no	intergenic	5.81004
chr2L	470691	471291	471035	MACS_peak_27-3	3160.37	1709.64	both replicates	yes	0	no element	no	intergenic	4.60712
chr2L	471301	471891	471550	MACS_peak_27-4	2085.34	1401.88	replicate 1	yes	0	no element	no	intergenic	4.06728
chr2L	471901	472761	472325	MACS_peak_27-5	7394	3556.31	both replicates	yes	3	-	yes	intergenic	217.461
chr2L	472771	473121	472980	MACS_peak_27-6	706.455	654.753	replicate 1	yes	0	no element	no	promoter	50.698
chr2L	473131	473301	473145	MACS_peak_27-7	113.624	114.307	replicate 1	yes	0	no element	no	genic	66.4248
chr2L	473311	473800	473515	MACS_peak_27-8	510.559	1033.55	replicate 1	no	0	no element	no	genic	16.0029
chr2L	478141	478501	478300	MACS_peak_28-1	294.578	750.965	none	no	0	no element	no	genic	70.1248
chr2L	478511	478701	478645	MACS_peak_28-2	117.283	180.873	replicate 1	yes	0	no element	no	genic	132.867
chr2L	478711	479401	479105	MACS_peak_28-3	2696.55	2704.12	replicate 1	yes	5	-	yes	promoter & genic	62.6114
chr2L	479411	480051	479765	MACS_peak_28-4	13034	6543.23	both replicates	yes	3	-	yes	promoter	266.207
chr2L	480061	480461	480205	MACS_peak_28-5	8096.39	3899.34	both replicates	yes	0	no element	no	intergenic	5.97273
chr2L	480471	481171	480895	MACS_peak_28-6	17405.5	8354.7	both replicates	yes	0	no element	no	intergenic	10.2939
chr2L	481181	481881	481505	MACS_peak_28-7	5356.55	3111.44	both replicates	yes	2	+	yes	intergenic	2.42557
chr2L	481891	482411	482175	MACS_peak_28-8	1930.04	1663.47	both replicates	yes	0	no element	no	intergenic	10.5798
chr2L	482421	483030	482555	MACS_peak_28-9	819.771	1569.76	both replicates	yes	0	no element	no	intergenic	10.8042
chr2L	483031	483291	483105	MACS_peak_29-1	223.976	248.226	replicate 1	yes	0	no element	no	intergenic	8.561
chr2L	483301	483921	483545	MACS_peak_29-2	1986.44	1730.23	both replicates	yes	0	no element	no	intergenic	5.58573
chr2L	483931	483961	483945	MACS_peak_29-3	51.5433	169.129	replicate 1	yes	0	no element	no	intergenic	5.51424
chr2L	483971	485341	484425	MACS_peak_29-4	3332.09	3334.63	both replicates	yes	0	no element	no	intergenic	3.85282
chr2L	485351	486161	485785	MACS_peak_29-5	4082.55	2404.91	both replicates	yes	0	no element	no	intergenic	4.14862
chr2L	486171	486511	486385	MACS_peak_29-6	662.715	809.972	replicate 1	yes	0	no element	no	intergenic	1.88574
chr2L	486521	486711	486655	MACS_peak_29-7	216.034	289.239	replicate 1	yes	0	no element	no	intergenic	1.96708
chr2L	486721	487481	487085	MACS_peak_29-8	5707.81	3341.32	both replicates	yes	16	-	yes	intergenic	1.50859
chr2L	487491	487991	487835	MACS_peak_29-9	6039.16	3079.6	both replicates	yes	4	+	yes	intergenic	5.12724
chr2L	488001	488761	488225	MACS_peak_29-10	17398	12233.3	both replicates	yes	1	+	yes	intergenic	2.71152
chr2L	488771	489251	488915	MACS_peak_29-11	545.461	973.385	replicate 1	yes	0	no element	no	intergenic	1.73291
chr2L	489261	489501	489450	MACS_peak_29-12	169.186	161.749	replicate 1	yes	0	no element	no	intergenic	3.79119
chr2L	489511	490541	490345	MACS_peak_29-13	2560.18	3295.39	both replicates	yes	0	no element	no	intergenic	8.09265
chr2L	490551	491351	490805	MACS_peak_29-14	18366.3	21600.9	both replicates	yes	17	-	yes	intergenic	617.092
chr2L	491361	491791	491505	MACS_peak_29-15	1158.51	866.814	replicate 1	yes	0	no element	no	intergenic	54.2254
chr2L	491801	492261	492040	MACS_peak_29-16	1808.91	984.417	both replicates	yes	3	+	yes	intergenic	41.6563
chr2L	492271	492681	492435	MACS_peak_29-17	1205.85	919.449	both replicates	yes	0	no element	no	intergenic	42.381
chr2L	492691	492850	492845	MACS_peak_29-18	66.9895	195.581	both replicates	yes	0	no element	no	intergenic	53.2443
chr2L	509891	510311	510195	MACS_peak_30-1	499.879	704.6	replicate 1	yes	0	no element	no	intergenic	44.9791
chr2L	510321	511060	510705	MACS_peak_30-2	2642.47	3205.64	both replicates	yes	11	-	yes	intergenic	43.0836
chr2L	514911	514981	514925	MACS_peak_31-1	120.136	187.015	none	yes	0	no element	no	intergenic	24.0955
chr2L	514991	515431	515340	MACS_peak_31-2	468.03	1042.34	none	yes	0	no element	no	intergenic	22.7496
chr2L	515441	515761	515525	MACS_peak_31-3	279.55	472.939	none	yes	0	no element	no	intergenic	28.4463
chr2L	515771	516031	515910	MACS_peak_31-4	193.4	323.826	replicate 1	yes	0	no element	no	intergenic	16.4712
chr2L	516041	517251	516735	MACS_peak_31-5	13591.7	7551.04	both replicates	yes	14	-	yes	intergenic	21.8228
chr2L	517261	517851	517545	MACS_peak_31-6	1071.11	1013.79	replicate 1	yes	0	no element	no	intergenic	28.4068
chr2L	517861	518701	518305	MACS_peak_31-7	3360.68	2713.39	both replicates	yes	4	+	yes	intergenic	17.3882
chr2L	518711	519121	518965	MACS_peak_31-8	452.342	755.032	replicate 1	yes	1	-	yes	intergenic	22.1679
chr2L	519131	520120	519375	MACS_peak_31-9	3524.16	2073.69	both replicates	yes	0	no element	no	intergenic	45.6324
chr2L	520121	520341	520270	MACS_peak_32-1	129.786	461.894	replicate 1	yes	0	no element	no	intergenic	23.3092
chr2L	520351	520761	520495	MACS_peak_32-2	563.022	988.446	replicate 1	yes	0	no element	no	intergenic	23.4423
chr2L	520771	521511	521150	MACS_peak_32-3	2797.79	2632.48	both replicates	yes	2	+	yes	intergenic	29.1513
chr2L	521521	522141	521775	MACS_peak_32-4	4702.31	2638.11	both replicates	yes	1	+	yes	intergenic	19.0201
chr2L	522151	522811	522465	MACS_peak_32-5	3718.12	1834.62	both replicates	yes	4	+	yes	intergenic	28.7643
chr2L	523041	524151	523455	MACS_peak_32-6	8844.32	3037.32	both replicates	yes	1	+	yes	promoter	45.3662
chr2L	524161	524301	524175	MACS_peak_32-7	94.9104	113.874	replicate 1	yes	0	no element	no	genic	49.8919
chr2L	524311	525231	524770	MACS_peak_32-8	2512.62	1102.58	both replicates	yes	0	no element	no	genic	43.5199
chr2L	525241	525421	525375	MACS_peak_32-9	92.7099	73.4963	replicate 1	yes	0	no element	no	genic	38.3137
chr2L	525431	525640	525505	MACS_peak_32-10	173.466	224.148	none	yes	0	no element	no	genic	35.4494
chr2L	544591	545341	545025	MACS_peak_33-1	2632.25	1634.74	both replicates	yes	0	no element	no	promoter	42.3613
chr2L	545351	546150	545645	MACS_peak_33-2	1245.77	657.72	replicate 1	yes	1	+	yes	genic	7.11404
chr2L	552001	552191	552065	MACS_peak_34-1	118.183	187.575	replicate 1	yes	0	no element	no	genic	6.2784
chr2L	552201	553001	552585	MACS_peak_34-2	11063.3	4617.37	both replicates	yes	1	-	yes	promoter	65.2243
chr2L	553011	553751	553425	MACS_peak_34-3	2460.02	1685.91	both replicates	yes	1	-	yes	intergenic	9.13289
chr2L	553761	553820	553785	MACS_peak_34-4	81.9888	78.5608	none	no	0	no element	no	intergenic	6.21677
chr2L	594331	595151	594885	MACS_peak_35-1	9395.07	4437.71	both replicates	yes	5	-	yes	promoter	0.224317
chr2L	595161	595660	595260	MACS_peak_35-2	968.678	513.895	both replicates	yes	4	-	yes	intergenic	0.224317
chr2L	701461	701631	701605	MACS_peak_36-1	53.4607	79.7912	replicate 1	yes	0	no element	no	genic	0
chr2L	701641	702310	701985	MACS_peak_36-2	2395.34	1258.68	replicate 1	yes	16	+	yes	genic	0
chr2L	718401	719130	718795	MACS_peak_37-1	1244.33	732.293	none	no	6	-	no	intergenic	0
chr2L	790441	790601	790470	MACS_peak_38-1	77.7031	117.679	replicate 1	no	0	no element	no	genic	0.224317
chr2L	790631	791121	790845	MACS_peak_38-2	1634.86	1149.77	replicate 1	no	1	+	no	promoter	1.28427
chr2L	791151	791350	791265	MACS_peak_38-3	124.58	228.357	replicate 1	no	0	no element	no	promoter	0
chr2L	825651	825811	825675	MACS_peak_39-1	62.319	268.934	replicate 1	no	0	no element	no	promoter & genic	20.4473
chr2L	825821	827101	826575	MACS_peak_39-2	8696.99	4034.1	both replicates	yes	13	-	yes	genic	11.7926
chr2L	827111	827520	827245	MACS_peak_39-3	334.225	711.092	none	yes	0	no element	no	genic	6.32031
chr2L	839741	840431	840130	MACS_peak_40-1	727.833	893.387	replicate 1	yes	0	no element	no	genic	53.3158
chr2L	840441	841181	840885	MACS_peak_40-2	2240.1	1174.15	replicate 1	yes	0	no element	no	genic	61.7462
chr2L	841191	841471	841275	MACS_peak_40-3	257.735	260.004	replicate 1	yes	0	no element	no	genic	65.3648
chr2L	841481	841911	841610	MACS_peak_40-4	506.548	305.791	none	yes	0	no element	no	genic	30.8423
chr2L	841921	842330	842055	MACS_peak_40-5	406.312	274.302	none	yes	2	-	yes	genic	30.6402
chr2L	845161	846031	845805	MACS_peak_41-1	3154.97	1942.82	both replicates	yes	3	+	yes	genic	19.6413
chr2L	846041	846291	846150	MACS_peak_41-2	259.943	234.221	replicate 1	yes	0	no element	no	genic	30.0066
chr2L	846301	846561	846445	MACS_peak_41-3	415.529	284.722	replicate 1	yes	0	no element	no	genic	22.2591
chr2L	846571	846951	846740	MACS_peak_41-4	441.056	321.946	replicate 1	yes	1	+	yes	genic	13.6882
chr2L	846961	847100	847095	MACS_peak_41-5	101.513	354.698	none	yes	0	no element	no	genic	37.1305
chr2L	847451	848131	847765	MACS_peak_42-1	2903.13	1285.99	both replicates	yes	0	no element	no	genic	19.4071
chr2L	848141	848620	848485	MACS_peak_42-2	405.566	901.924	replicate 1	yes	0	no element	no	genic	21.5073
chr2L	865231	865521	865395	MACS_peak_43-1	237.829	487.11	replicate 1	yes	0	no element	no	genic	7.55281
chr2L	865531	866001	865845	MACS_peak_43-2	1050.03	764.799	replicate 1	yes	2	-	yes	promoter & genic	19.6413
chr2L	866011	866261	866135	MACS_peak_43-3	149.171	278.584	replicate 1	yes	0	no element	no	promoter & genic	19.0201
chr2L	866271	866601	866465	MACS_peak_43-4	353.797	353.597	none	yes	0	no element	no	genic	14.3612
chr2L	866611	867711	867370	MACS_peak_43-5	2351.69	2067.57	both replicates	yes	1	-	yes	genic	10.04
chr2L	867721	868721	868435	MACS_peak_43-6	9826.15	5241.34	both replicates	yes	5	+	yes	promoter	39.3737
chr2L	868731	868921	868785	MACS_peak_43-7	254.541	283.326	replicate 1	yes	0	no element	no	promoter & genic	12.7515
chr2L	868931	869131	868975	MACS_peak_43-8	193.512	235.053	replicate 1	yes	0	no element	no	genic	7.39998
chr2L	869141	869370	869275	MACS_peak_43-9	155.779	435.249	replicate 1	yes	0	no element	no	genic	14.901
chr2L	1076771	1077681	1077185	MACS_peak_44-1	2164.42	1704.16	both replicates	no	2	+	no	genic	20.7924
chr2L	1077691	1078160	1077795	MACS_peak_44-2	616.428	672.557	replicate 1	no	0	no element	no	promoter & genic	347.641
chr2L	1102021	1102920	1102545	MACS_peak_45-1	2296.2	1194.1	both replicates	yes	1	+	yes	promoter	162.188
chr2L	1118481	1119971	1119085	MACS_peak_46-1	19316.4	12538.2	both replicates	yes	3	+	yes	promoter & genic	315.379
chr2L	1119981	1120040	1120030	MACS_peak_46-2	72.5901	405.275	none	yes	0	no element	no	genic	7.46161
chr2L	1142771	1143470	1143115	MACS_peak_47-1	1779.86	1249.64	replicate 1	no	0	no element	no	promoter	85.2304
chr2L	1157131	1157391	1157305	MACS_peak_48-1	228.624	311.263	replicate 1	yes	0	no element	no	genic	67.6376
chr2L	1157401	1158621	1157865	MACS_peak_48-2	4365.44	3103.65	replicate 1	yes	0	no element	no	genic	403.989
chr2L	1158631	1159370	1159115	MACS_peak_48-3	929.456	1871.91	none	no	0	no element	no	genic	72.6539
chr2L	1163441	1163521	1163460	MACS_peak_49-1	106.709	377.833	replicate 1	no	0	no element	no	promoter & genic	47.8509
chr2L	1163531	1164401	1163965	MACS_peak_49-2	5641.89	2697.14	both replicates	no	2	-	no	promoter	112.279
chr2L	1164411	1164810	1164665	MACS_peak_49-3	306.161	599.194	replicate 1	no	0	no element	no	genic	9.9981
chr2L	1185481	1185681	1185610	MACS_peak_50-1	128.516	91.3457	replicate 1	yes	0	no element	no	genic	9.0614
chr2L	1185691	1186381	1186155	MACS_peak_50-2	5576.07	1885.3	both replicates	yes	0	no element	no	promoter	12.6184
chr2L	1186391	1186620	1186480	MACS_peak_50-3	155.048	106.332	both replicates	yes	0	no element	no	genic	8.47965
chr2L	1187181	1187811	1187615	MACS_peak_51-1	1948.02	1026.8	both replicates	yes	1	+	yes	genic	0.152831
chr2L	1187821	1187990	1187855	MACS_peak_51-2	69.792	26.9791	replicate 1	yes	0	no element	no	genic	0.978612
chr2L	1420091	1420151	1420095	MACS_peak_52-1	61.3085	410.494	replicate 1	no	0	no element	no	genic	39.5241
chr2L	1420161	1420790	1420510	MACS_peak_52-2	1786.79	1327.51	replicate 1	no	0	no element	no	promoter	892.841
chr2L	1434431	1434631	1434585	MACS_peak_53-1	112.344	189.486	replicate 1	yes	0	no element	no	intergenic	8.98006
chr2L	1434641	1435471	1435035	MACS_peak_53-2	2926.55	1034.81	both replicates	yes	4	-	yes	intergenic	7.02283
chr2L	1435481	1435910	1435635	MACS_peak_53-3	309.181	452.537	replicate 1	yes	0	no element	no	intergenic	3.78133
chr2L	1628941	1629151	1628995	MACS_peak_54-1	113.257	146.136	replicate 1	yes	0	no element	no	intergenic	0.305661
chr2L	1629161	1629760	1629485	MACS_peak_54-2	1309.59	901.779	replicate 1	no	4	-	no	intergenic	0.672951
chr2L	1643451	1644001	1643755	MACS_peak_55-1	1617.53	536.674	replicate 1	no	2	-	no	intergenic	0.529978
chr2L	1644011	1644200	1644055	MACS_peak_55-2	86.3743	141.271	replicate 1	no	0	no element	no	intergenic	0.529978
chr2L	1648661	1649361	1648940	MACS_peak_56-1	940.835	796.251	none	yes	11	+	yes	intergenic	1.0501
chr2L	1649371	1649761	1649625	MACS_peak_56-2	954.494	558.798	both replicates	yes	0	no element	no	intergenic	0.682809
chr2L	1649771	1650391	1650065	MACS_peak_56-3	13261.6	8502.81	both replicates	yes	11	+	yes	intergenic	1.35576
chr2L	1650401	1651541	1651185	MACS_peak_56-4	11062.8	5397.86	both replicates	yes	9	-	yes	promoter	392.771
chr2L	1651551	1651771	1651690	MACS_peak_56-5	184.948	93.3756	replicate 1	yes	0	no element	no	genic	26.7257
chr2L	1651781	1651891	1651815	MACS_peak_56-6	192.535	348.877	none	yes	0	no element	no	genic	16.7054
chr2L	1651901	1651961	1651920	MACS_peak_56-7	138.835	229.569	none	yes	0	no element	no	genic	14.3612
chr2L	1651971	1652110	1652025	MACS_peak_56-8	173.972	222.208	none	yes	0	no element	no	genic	11.487
chr2L	1653751	1654081	1653940	MACS_peak_57-1	262.167	157.325	replicate 1	yes	0	no element	no	genic	23.1071
chr2L	1654091	1654820	1654425	MACS_peak_57-2	1198.1	345.718	replicate 1	yes	1	-	yes	genic	11.312
chr2L	1655931	1656141	1655965	MACS_peak_58-1	128.311	56.2714	replicate 1	yes	0	no element	no	genic	14.4844
chr2L	1656151	1656611	1656360	MACS_peak_58-2	1267.68	816.094	both replicates	yes	4	-	yes	genic	11.3761
chr2L	1656621	1656770	1656715	MACS_peak_58-3	38.9095	23.555	replicate 1	yes	0	no element	no	genic	9.21423
chr2L	1662391	1662911	1662730	MACS_peak_59-1	632.803	610.536	replicate 1	no	0	no element	no	genic	9.07126
chr2L	1662921	1663631	1663315	MACS_peak_59-2	2623.2	1789.08	both replicates	no	14	+	no	genic	6.18719
chr2L	1663641	1663780	1663710	MACS_peak_59-3	206.775	175.036	replicate 1	no	0	no element	no	genic	8.92829
chr2L	1665391	1665740	1665535	MACS_peak_60-1	429.102	226.064	replicate 1	no	0	no element	no	genic	8.64234
chr2L	1666351	1666531	1666495	MACS_peak_61-1	77.4439	89.4555	none	yes	0	no element	no	genic	9.82555
chr2L	1666541	1666821	1666685	MACS_peak_61-2	259.098	313.118	none	yes	0	no element	no	genic	6.18719
chr2L	1666831	1667111	1666965	MACS_peak_61-3	478.361	142.415	none	yes	0	no element	no	genic	8.98006
chr2L	1667121	1667371	1667160	MACS_peak_61-4	165.391	81.0641	replicate 1	yes	0	no element	no	genic	12.3842
chr2L	1667381	1668040	1667635	MACS_peak_61-5	2564.63	1254.04	both replicates	yes	1	+	yes	promoter & genic	14.482
chr2L	1668451	1668631	1668465	MACS_peak_62-1	52.1364	173.89	none	yes	0	no element	no	genic	9.38678
chr2L	1668641	1669071	1668870	MACS_peak_62-2	522.323	297.579	replicate 1	yes	0	no element	no	genic	19.5895
chr2L	1669081	1669351	1669295	MACS_peak_62-3	254.533	197.729	replicate 1	yes	0	no element	no	genic	12.8427
chr2L	1669361	1670120	1669585	MACS_peak_62-4	2467.67	1300.25	replicate 1	yes	4	+	yes	genic	10.3457
chr2L	1689811	1690461	1690175	MACS_peak_63-1	1046.56	954.527	replicate 1	no	0	no element	no	genic	7.94968
chr2L	1690471	1690550	1690540	MACS_peak_63-2	68.8161	252.73	replicate 1	no	0	no element	no	genic	6.03436
chr2L	1692951	1693581	1693405	MACS_peak_64-1	845.268	550.138	replicate 1	yes	0	no element	no	genic	6.73689
chr2L	1693591	1694101	1693905	MACS_peak_64-2	658.173	553.238	replicate 1	yes	2	+	yes	genic	10.0597
chr2L	1694111	1694260	1694245	MACS_peak_64-3	48.6858	128.587	none	yes	0	no element	no	genic	4.92264
chr2L	1704931	1705111	1704980	MACS_peak_65-1	102.381	224.137	replicate 1	no	0	no element	no	genic	15.2585
chr2L	1705121	1705521	1705335	MACS_peak_65-2	1092.44	522.383	both replicates	no	0	no element	no	genic	16.8878
chr2L	1705531	1705760	1705635	MACS_peak_65-3	175.928	332.566	replicate 1	no	0	no element	no	genic	15.3497
chr2L	1726911	1727191	1727060	MACS_peak_66-1	221.86	112.331	replicate 1	yes	0	no element	no	genic	87.9789
chr2L	1727201	1727471	1727290	MACS_peak_66-2	213.482	306.612	replicate 1	yes	1	-	yes	genic	109.274
chr2L	1727481	1727861	1727765	MACS_peak_66-3	2140.37	1269.17	both replicates	yes	0	no element	no	promoter & genic	249.938
chr2L	1727871	1728640	1728045	MACS_peak_66-4	4762.3	1851.48	both replicates	yes	2	+	yes	promoter & genic	19.7226
chr2L	1736651	1737121	1737035	MACS_peak_67-1	815.897	395.357	replicate 1	yes	0	no element	no	promoter & genic	4.39266
chr2L	1737131	1737831	1737415	MACS_peak_67-2	14505.9	7538.2	both replicates	yes	6	+	yes	promoter & genic	381.311
chr2L	1737841	1737871	1737850	MACS_peak_67-3	53.7911	55.7474	replicate 1	yes	0	no element	no	genic	24.0536
chr2L	1737881	1737980	1737975	MACS_peak_67-4	136.999	225.788	replicate 1	yes	0	no element	no	genic	11.0482
chr2L	1909761	1910240	1909975	MACS_peak_68-1	2840.18	1438.63	both replicates	yes	0	no element	no	genic	5.74842
chr2L	1911021	1911211	1911110	MACS_peak_69-1	108.689	96.5898	replicate 1	yes	0	no element	no	genic	1.28427
chr2L	1911221	1912130	1911595	MACS_peak_69-2	3671.36	1508.85	both replicates	yes	0	no element	no	promoter & genic	22.4735
chr2L	1927301	1927451	1927445	MACS_peak_70-1	32.4513	61.9292	replicate 1	yes	0	no element	no	genic	3.77148
chr2L	1927461	1927970	1927605	MACS_peak_70-2	1016.8	740.011	replicate 1	yes	1	-	yes	genic	4.3828
chr2L	1970111	1970311	1970265	MACS_peak_71-1	102.235	118.367	replicate 1	yes	0	no element	no	intergenic	0.305661
chr2L	1970321	1971020	1970585	MACS_peak_71-2	3838.39	1769.8	both replicates	yes	3	-	yes	intergenic	1.1413
chr2L	1972421	1973171	1972905	MACS_peak_72-1	3268.37	997.382	both replicates	yes	1	-	yes	intergenic	0.305661
chr2L	1973181	1973410	1973280	MACS_peak_72-2	202.747	318.216	replicate 1	yes	1	+	yes	intergenic	0.224317
chr2L	1987171	1987331	1987185	MACS_peak_73-1	45.987	23.8409	replicate 1	yes	0	no element	no	promoter & genic	47.3431
chr2L	1987341	1987371	1987360	MACS_peak_73-2	52.6828	84.3151	replicate 1	yes	0	no element	no	promoter & genic	63.5383
chr2L	1987381	1988010	1987735	MACS_peak_73-3	1812.11	677.632	replicate 1	yes	1	-	yes	genic	266.892
chr2L	1988081	1988621	1988305	MACS_peak_74-1	4375.85	1509.99	both replicates	yes	0	no element	no	genic	194.381
chr2L	1988631	1989131	1988875	MACS_peak_74-2	656.909	743.81	replicate 1	yes	0	no element	no	genic	2.56855
chr2L	1989141	1989991	1989575	MACS_peak_74-3	1621.89	753.334	both replicates	yes	0	no element	no	intergenic	3.40419
chr2L	1990001	1990070	1990030	MACS_peak_74-4	62.9803	187.454	replicate 1	yes	0	no element	no	intergenic	0.529978
chr2L	2009471	2009681	2009555	MACS_peak_75-1	122.852	100.705	none	no	0	no element	no	intergenic	29.171
chr2L	2009691	2010101	2009885	MACS_peak_75-2	566.819	279.108	none	no	1	-	no	promoter	12.1082
chr2L	2010111	2010400	2010255	MACS_peak_75-3	267.726	402.335	none	no	0	no element	no	genic	1.06982
chr2L	2129801	2129881	2129820	MACS_peak_76-1	89.2031	168.912	replicate 1	yes	0	no element	no	intergenic	1.21279
chr2L	2129891	2130651	2130415	MACS_peak_76-2	15981.2	14306.8	both replicates	yes	5	+	yes	promoter	0.978612
chr2L	2130661	2131310	2130785	MACS_peak_76-3	5305.81	2121.01	both replicates	yes	0	no element	no	promoter	84.0595
chr2L	2160761	2160831	2160765	MACS_peak_77-1	43.3404	98.1001	replicate 1	yes	0	no element	no	genic	29.6517
chr2L	2160841	2162051	2161565	MACS_peak_77-2	14316.7	6532.32	both replicates	yes	3	+	yes	promoter & genic	66.1413
chr2L	2162061	2162821	2162675	MACS_peak_77-3	8009.23	2799.67	both replicates	yes	0	no element	no	genic	20.5287
chr2L	2162831	2163491	2163035	MACS_peak_77-4	12142	6402.15	both replicates	yes	0	no element	no	genic	19.4786
chr2L	2163501	2163671	2163565	MACS_peak_77-5	206.607	139.322	replicate 1	yes	0	no element	no	genic	15.4211
chr2L	2163681	2164161	2163855	MACS_peak_77-6	1039.02	703.906	both replicates	yes	0	no element	no	genic	20.3043
chr2L	2164241	2165011	2164805	MACS_peak_77-7	2061.29	1063.75	both replicates	yes	2	+	yes	genic	17.9897
chr2L	2165021	2165280	2165150	MACS_peak_77-8	242.656	232.576	replicate 1	yes	0	no element	no	genic	14.2379
chr2L	2165841	2166340	2166115	MACS_peak_78-1	561.52	644.158	replicate 1	yes	0	no element	no	genic	31.2293
chr2L	2168901	2169521	2169235	MACS_peak_79-1	762.595	530.836	none	yes	0	no element	no	genic	18.2559
chr2L	2169531	2169861	2169670	MACS_peak_79-2	269.563	211.801	replicate 1	yes	0	no element	no	genic	20.6396
chr2L	2169871	2170551	2170160	MACS_peak_79-3	2859.85	1073.35	both replicates	yes	1	+	yes	genic	13.6981
chr2L	2175051	2175441	2175300	MACS_peak_80-1	402.311	423.048	both replicates	yes	0	no element	no	genic	8.69411
chr2L	2175451	2175941	2175645	MACS_peak_80-2	1967.76	953.822	both replicates	yes	2	+	yes	genic	6.10585
chr2L	2175951	2176190	2175985	MACS_peak_80-3	198.727	144.011	replicate 1	yes	0	no element	no	genic	7.69578
chr2L	2177651	2177821	2177670	MACS_peak_81-1	80.9623	8.85963	replicate 1	yes	0	no element	no	genic	12.404
chr2L	2177831	2178281	2178155	MACS_peak_81-2	999.621	687.305	replicate 1	yes	0	no element	no	genic	8.86666
chr2L	2178291	2179391	2178815	MACS_peak_81-3	14153	8314.38	both replicates	yes	3	+	yes	promoter	238.594
chr2L	2179401	2179820	2179485	MACS_peak_81-4	324.94	417.379	replicate 1	yes	1	-	yes	intergenic	0
chr2L	2193401	2193920	2193620	MACS_peak_82-1	725.471	580.478	none	no	1	+	no	intergenic	0.152831
chr2L	2196291	2196841	2196695	MACS_peak_83-1	684.432	447.828	replicate 1	yes	1	-	yes	intergenic	0.458492
chr2L	2196851	2197481	2197105	MACS_peak_83-2	1798.5	689.033	replicate 1	no	2	+	no	intergenic	0.682809
chr2L	2197491	2198000	2197600	MACS_peak_83-3	630.605	582.898	replicate 1	yes	1	+	yes	intergenic	0
chr2L	2199931	2200041	2199955	MACS_peak_84-1	55.4433	242.861	replicate 1	yes	0	no element	no	intergenic	0
chr2L	2200051	2200841	2200475	MACS_peak_84-2	10308.5	3854.56	both replicates	yes	3	-	yes	intergenic	0.83564
chr2L	2200851	2201010	2200975	MACS_peak_84-3	81.7444	70.961	replicate 1	yes	0	no element	no	intergenic	0
chr2L	2201641	2202381	2202205	MACS_peak_85-1	1773.74	1080.56	replicate 1	yes	3	+	yes	intergenic	0
chr2L	2202391	2202801	2202535	MACS_peak_85-2	1296.41	623.475	replicate 1	yes	3	-	yes	intergenic	0
chr2L	2202811	2203911	2203415	MACS_peak_85-3	11854.4	3453.88	both replicates	yes	5	-	yes	intergenic	0.377148
chr2L	2203921	2204350	2204065	MACS_peak_85-4	415.003	298.215	replicate 1	yes	0	no element	no	genic	0
chr2L	2220191	2220581	2220315	MACS_peak_86-1	331.916	223.634	none	no	0	no element	no	promoter & genic	5.51424
chr2L	2220591	2220811	2220775	MACS_peak_86-2	203.945	66.4441	none	yes	0	no element	no	promoter	86.3101
chr2L	2220821	2220981	2220930	MACS_peak_86-3	113.513	93.2386	none	yes	0	no element	no	genic	75.7919
chr2L	2220991	2221371	2221220	MACS_peak_86-4	335.58	500.804	replicate 1	yes	0	no element	no	genic	23.9008
chr2L	2221381	2221871	2221700	MACS_peak_86-5	6452.63	2768.34	both replicates	yes	1	-	yes	promoter & genic	15.8402
chr2L	2221881	2222400	2222045	MACS_peak_86-6	6774.98	3153.66	both replicates	yes	4	+	yes	promoter & genic	99.9736
chr2L	2226601	2227640	2227415	MACS_peak_87-1	3534.33	2328.61	both replicates	yes	5	-	yes	genic	23.1071
chr2L	2227981	2228071	2227995	MACS_peak_88-1	124.031	110.94	replicate 1	yes	0	no element	no	genic	38.3039
chr2L	2228081	2228870	2228425	MACS_peak_88-2	2209.34	1327.23	replicate 1	yes	0	no element	no	genic	18.9264
chr2L	2241411	2241591	2241540	MACS_peak_89-1	101.595	145.07	none	yes	0	no element	no	intergenic	0
chr2L	2241601	2242031	2241725	MACS_peak_89-2	419.197	285.06	both replicates	yes	0	no element	no	intergenic	0
chr2L	2242041	2243011	2242285	MACS_peak_89-3	21002.4	15981.3	both replicates	yes	11	+	yes	promoter	187.987
chr2L	2243021	2243410	2243235	MACS_peak_89-4	319.069	200.356	replicate 1	yes	0	no element	no	genic	1.96708
chr2L	2362431	2362601	2362505	MACS_peak_90-1	55.1089	102.966	replicate 1	yes	0	no element	no	genic	20.1811
chr2L	2362611	2363371	2363105	MACS_peak_90-2	13300.7	4358.18	both replicates	yes	4	+	yes	promoter & genic	37.8651
chr2L	2363381	2363781	2363590	MACS_peak_90-3	5183.21	2156.46	both replicates	yes	1	+	yes	promoter & genic	54.8466
chr2L	2363791	2364271	2364125	MACS_peak_90-4	4374.46	2030.59	both replicates	yes	0	no element	no	genic	42.667
chr2L	2364281	2364661	2364415	MACS_peak_90-5	1960.53	995.391	both replicates	yes	0	no element	no	genic	53.9395
chr2L	2364671	2364931	2364715	MACS_peak_90-6	414.129	228.548	replicate 1	yes	0	no element	no	genic	129.016
chr2L	2364941	2365160	2365025	MACS_peak_90-7	206.51	265.78	replicate 1	yes	0	no element	no	promoter & genic	31.4955
chr2L	2365181	2365980	2365555	MACS_peak_91-1	1775.44	1411.11	replicate 1	yes	2	-	yes	promoter & genic	138.329
chr2L	2373281	2373461	2373350	MACS_peak_92-1	56.0439	217.527	replicate 1	yes	0	no element	no	genic	4.53563
chr2L	2373471	2374290	2373795	MACS_peak_92-2	1635.98	1454.87	replicate 1	yes	0	no element	no	genic	13.883
chr2L	2427611	2428231	2427935	MACS_peak_93-1	1102.33	625.675	both replicates	yes	2	+	yes	promoter	0.377148
chr2L	2428241	2428660	2428385	MACS_peak_93-2	442.554	736.001	both replicates	no	0	no element	no	genic	0.152831
chr2L	2450391	2451461	2451095	MACS_peak_94-1	13692.5	7202.66	both replicates	yes	4	-	yes	promoter & genic	2.64989
chr2L	2451471	2451650	2451505	MACS_peak_94-2	118.447	148.356	replicate 1	yes	0	no element	no	genic	1.74277
chr2L	2493151	2493670	2493445	MACS_peak_95-1	1123.08	735.645	replicate 1	no	1	+	no	genic	18.3151
chr2L	2576431	2577181	2576785	MACS_peak_96-1	1927.36	1088.12	both replicates	yes	2	+	yes	genic	11.2627
chr2L	2577191	2577340	2577260	MACS_peak_96-2	76.7011	56.7623	replicate 1	yes	0	no element	no	promoter	7.93982
chr2L	2729711	2729871	2729765	MACS_peak_97-1	86.1581	144.339	replicate 1	no	0	no element	no	promoter	0
chr2L	2729881	2730520	2730135	MACS_peak_97-2	840.354	648.312	replicate 1	no	0	no element	no	genic	147.736
chr2L	2750831	2751360	2751065	MACS_peak_98-1	981.532	957.37	replicate 1	yes	1	+	yes	intergenic	41.6464
chr2L	2752011	2752171	2752110	MACS_peak_99-1	64.707	81.0651	replicate 1	yes	0	no element	no	intergenic	38.3236
chr2L	2752181	2752501	2752370	MACS_peak_99-2	494.167	263.697	replicate 1	yes	0	no element	no	promoter	35.7156
chr2L	2752511	2753601	2753145	MACS_peak_99-3	23066.1	16800.5	both replicates	yes	10	+	yes	promoter & genic	304.077
chr2L	2753611	2754071	2753855	MACS_peak_99-4	3539.49	1456.98	both replicates	yes	2	+	yes	genic	61.2483
chr2L	2754081	2754891	2754515	MACS_peak_99-5	17356.3	12034	both replicates	yes	9	-	yes	genic	71.3499
chr2L	2754901	2755931	2755415	MACS_peak_99-6	21026.9	10556.8	both replicates	yes	6	+	yes	genic	52.1252
chr2L	2755941	2756211	2756035	MACS_peak_99-7	262.688	196.621	replicate 1	yes	0	no element	no	genic	36.2974
chr2L	2756221	2756370	2756255	MACS_peak_99-8	70.1816	46.8221	none	yes	0	no element	no	genic	29.3165
chr2L	2798841	2799350	2799085	MACS_peak_100-1	633.08	354.77	none	no	20	+	no	genic	0
chr2L	2804421	2804531	2804500	MACS_peak_101-1	146.659	158.496	replicate 1	yes	0	no element	no	intergenic	0.152831
chr2L	2804541	2805610	2805005	MACS_peak_101-2	7108.12	3720.65	both replicates	yes	5	-	yes	promoter	1.4371
chr2L	2807341	2807551	2807415	MACS_peak_102-1	134.736	146.445	none	yes	0	no element	no	genic	0.377148
chr2L	2807561	2807761	2807665	MACS_peak_102-2	199.406	133.094	replicate 1	yes	0	no element	no	genic	0.825781
chr2L	2807771	2808521	2808065	MACS_peak_102-3	2108.99	1274.89	replicate 1	yes	2	+	yes	promoter & genic	0.672951
chr2L	2808531	2808630	2808580	MACS_peak_102-4	97.7003	166.238	replicate 1	yes	0	no element	no	genic	9.28572
chr2L	2829491	2829691	2829520	MACS_peak_103-1	108.372	128.321	none	no	0	no element	no	genic	0.907126
chr2L	2829701	2829961	2829845	MACS_peak_103-2	333.947	165.229	none	no	2	+	no	genic	0.754295
chr2L	2829971	2830400	2830110	MACS_peak_103-3	407.862	236.911	none	no	1	-	no	genic	11.8444
chr2L	2857741	2857951	2857825	MACS_peak_104-1	90.9476	62.9681	replicate 1	yes	0	no element	no	genic	27.9681
chr2L	2857961	2858511	2858155	MACS_peak_104-2	1389.09	691.951	both replicates	yes	0	no element	no	genic	11.5683
chr2L	2858521	2858670	2858640	MACS_peak_104-3	26.3213	29.2191	replicate 1	yes	0	no element	no	genic	14.4943
chr2L	2861471	2861651	2861580	MACS_peak_105-1	65.5834	129.859	none	yes	0	no element	no	genic	6.58406
chr2L	2861661	2861921	2861785	MACS_peak_105-2	273.52	317.705	replicate 1	yes	0	no element	no	genic	6.73689
chr2L	2861931	2862761	2862485	MACS_peak_105-3	10455.6	5510.65	both replicates	yes	0	no element	no	promoter & genic	85.2526
chr2L	2862771	2862981	2862865	MACS_peak_105-4	174.01	171.329	replicate 1	yes	0	no element	no	genic	13.0769
chr2L	2862991	2863201	2863135	MACS_peak_105-5	142.888	73.5512	replicate 1	yes	0	no element	no	genic	11.4056
chr2L	2863211	2863440	2863310	MACS_peak_105-6	195.379	107.681	none	yes	0	no element	no	genic	11.8641
chr2L	2874211	2874601	2874365	MACS_peak_106-1	365.909	291.839	replicate 1	no	0	no element	no	genic	61.3
chr2L	2874611	2875440	2874920	MACS_peak_106-2	4879.53	1976.23	both replicates	yes	1	+	yes	promoter	19.661
chr2L	2884291	2884691	2884545	MACS_peak_107-1	307.896	306.462	replicate 1	yes	0	no element	no	genic	16.4811
chr2L	2884701	2885651	2884945	MACS_peak_107-2	3593.48	2001.63	both replicates	yes	0	no element	no	genic	119.6
chr2L	2885661	2887291	2886725	MACS_peak_107-3	27214.7	13687.4	both replicates	yes	13	-	yes	genic	8.31696
chr2L	2887301	2887521	2887395	MACS_peak_107-4	307.519	4.60687	replicate 1	yes	0	no element	no	genic	3.78133
chr2L	2887531	2887941	2887915	MACS_peak_107-5	462.385	520.915	both replicates	yes	0	no element	no	promoter & genic	4.99412
chr2L	2887951	2888441	2888195	MACS_peak_107-6	1805.99	767.818	both replicates	yes	2	-	yes	promoter & genic	17.2551
chr2L	2888451	2889261	2888955	MACS_peak_107-7	11857.5	4672.33	both replicates	yes	4	-	yes	genic	2.72138
chr2L	2889271	2889840	2889400	MACS_peak_107-8	2165.48	1107.2	both replicates	yes	1	+	yes	genic	7.57253
chr2L	2899881	2900151	2900005	MACS_peak_108-1	177.098	46.6761	replicate 1	yes	0	no element	no	genic	5.4329
chr2L	2900161	2900631	2900300	MACS_peak_108-2	1437.76	455.499	replicate 1	yes	5	+	yes	genic	2.87421
chr2L	2900641	2900721	2900665	MACS_peak_108-3	156.317	148.112	replicate 1	yes	0	no element	no	genic	4.68846
chr2L	2900731	2900800	2900775	MACS_peak_108-4	137.17	100.206	none	yes	0	no element	no	genic	5.21844
chr2L	2905981	2906690	2906315	MACS_peak_109-1	666.499	776.403	none	yes	0	no element	no	genic	4.60712
chr2L	2907841	2908251	2908040	MACS_peak_110-1	339.988	343.889	none	yes	0	no element	no	genic	8.54128
chr2L	2908261	2908591	2908485	MACS_peak_110-2	376.169	87.8889	replicate 1	yes	0	no element	no	genic	17.5411
chr2L	2908601	2909361	2908985	MACS_peak_110-3	1732.34	1144.93	replicate 1	yes	2	+	yes	genic	8.06307
chr2L	2909371	2910130	2909665	MACS_peak_110-4	976.157	1367.83	none	yes	6	+	yes	genic	3.31298
chr2L	2922041	2922341	2922195	MACS_peak_111-1	312.799	350.297	replicate 1	yes	0	no element	no	genic	5.00398
chr2L	2922351	2922891	2922595	MACS_peak_111-2	1624.88	751.724	replicate 1	yes	4	+	yes	genic	4.83143
chr2L	2922901	2922960	2922955	MACS_peak_111-3	61.5916	175.06	replicate 1	yes	0	no element	no	genic	4.46414
chr2L	2924231	2925011	2924465	MACS_peak_112-1	9195.45	3699.57	both replicates	yes	4	+	yes	genic	3.17987
chr2L	2925021	2925451	2925315	MACS_peak_112-2	875.183	320.362	replicate 1	yes	3	+	yes	genic	4.06728
chr2L	2925461	2925740	2925595	MACS_peak_112-3	228.785	237.678	replicate 1	yes	3	+	yes	genic	5.21844
chr2L	2935641	2936171	2935945	MACS_peak_113-1	770.174	347.714	replicate 1	yes	0	no element	no	genic	1.35576
chr2L	2936181	2936330	2936325	MACS_peak_113-2	69.5665	2.40054	replicate 1	yes	0	no element	no	genic	5.4329
chr2L	2955531	2956561	2955985	MACS_peak_114-1	9796.87	4656.7	both replicates	yes	6	-	yes	genic	1.21279
chr2L	2956571	2956990	2956875	MACS_peak_114-2	320.877	506.521	replicate 1	yes	0	no element	no	promoter & genic	0.224317
chr2L	2957581	2958580	2957945	MACS_peak_115-1	5509.16	3110.07	both replicates	yes	7	-	yes	genic	0.529978
chr2L	2958651	2958731	2958655	MACS_peak_116-1	81.3684	233.124	replicate 1	yes	0	no element	no	promoter & genic	0.529978
chr2L	2958741	2959201	2959055	MACS_peak_116-2	1395.92	977.583	both replicates	yes	0	no element	no	promoter & genic	5.5241
chr2L	2959211	2959460	2959285	MACS_peak_116-3	140.116	358.009	both replicates	yes	0	no element	no	genic	7.26687
chr2L	3046321	3047410	3046845	MACS_peak_117-1	2364.05	2254.02	both replicates	no	1	+	no	genic	695.746
chr2L	3055021	3055511	3055295	MACS_peak_118-1	423.119	647.092	replicate 1	yes	0	no element	no	genic	0.601464
chr2L	3055521	3055921	3055745	MACS_peak_118-2	680.908	635.555	replicate 1	yes	0	no element	no	intergenic	5.97273
chr2L	3055931	3056161	3056045	MACS_peak_118-3	432.74	490.221	both replicates	yes	0	no element	no	intergenic	2.64003
chr2L	3056171	3057211	3056515	MACS_peak_118-4	14726.5	10113.8	both replicates	yes	2	+	yes	promoter	284.677
chr2L	3057221	3057280	3057260	MACS_peak_118-5	62.1228	194.796	replicate 1	yes	0	no element	no	genic	50.3184
chr2L	3057831	3058001	3057845	MACS_peak_119-1	68.2127	197.04	none	yes	0	no element	no	genic	38.8142
chr2L	3058011	3058381	3058240	MACS_peak_119-2	410.556	711.966	replicate 1	yes	0	no element	no	promoter & genic	29.2523
chr2L	3058391	3058871	3058715	MACS_peak_119-3	1203.54	1045.47	replicate 1	yes	1	-	yes	genic	48.1985
chr2L	3058881	3059271	3059085	MACS_peak_119-4	2465.63	998.037	both replicates	yes	0	no element	no	genic	63.2844
chr2L	3059281	3059981	3059445	MACS_peak_119-5	3469.28	1938.41	both replicates	yes	1	-	yes	genic	33.1471
chr2L	3059991	3060060	3060005	MACS_peak_119-6	96.8796	85.8922	replicate 1	yes	0	no element	no	genic	20.6716
chr2L	3094821	3094851	3094835	MACS_peak_120-1	55.8569	36.9936	replicate 1	yes	0	no element	no	promoter & genic	0.448634
chr2L	3094861	3095561	3095285	MACS_peak_120-2	3750.86	1505.85	both replicates	yes	1	+	yes	genic	0.682809
chr2L	3095571	3095800	3095660	MACS_peak_120-3	149.093	64.0051	replicate 1	yes	0	no element	no	genic	0
chr2L	3107301	3107371	3107305	MACS_peak_121-1	79.631	118.6	none	no	1	+	no	genic	1.05996
chr2L	3107381	3107961	3107655	MACS_peak_121-2	504.983	423.139	replicate 1	yes	0	no element	no	genic	0.764154
chr2L	3107971	3108650	3108155	MACS_peak_121-3	1275.56	890.358	replicate 1	yes	0	no element	no	promoter & genic	162.442
chr2L	3124241	3124421	3124280	MACS_peak_122-1	84.3403	154.405	replicate 1	yes	0	no element	no	genic	0
chr2L	3124431	3125331	3124830	MACS_peak_122-2	16848.2	8292.23	both replicates	yes	6	+	yes	genic	101.162
chr2L	3125341	3125420	3125410	MACS_peak_122-3	103.607	311.875	replicate 1	yes	0	no element	no	genic	0
chr2L	3144451	3144481	3144465	MACS_peak_123-1	44.8982	197.374	replicate 1	yes	0	no element	no	genic	4.75009
chr2L	3144491	3145100	3144870	MACS_peak_123-2	1450.03	792.269	replicate 1	yes	0	no element	no	promoter	64.968
chr2L	3301431	3301601	3301500	MACS_peak_124-1	91.6316	69.1186	replicate 1	yes	0	no element	no	genic	0.825781
chr2L	3301611	3302591	3301915	MACS_peak_124-2	11947.9	4569.31	both replicates	yes	1	+	yes	genic	0.682809
chr2L	3302601	3302891	3302675	MACS_peak_124-3	528.31	431.41	replicate 1	yes	1	-	yes	genic	1.4371
chr2L	3302901	3303720	3303225	MACS_peak_124-4	10281.3	4736.19	both replicates	yes	3	+	yes	promoter	106.198
chr2L	3354011	3354461	3354325	MACS_peak_125-1	526.211	756.263	replicate 1	yes	0	no element	no	genic	0.83564
chr2L	3354471	3355151	3354895	MACS_peak_125-2	14461.5	9142.02	both replicates	yes	5	-	yes	genic	229.878
chr2L	3355161	3355700	3355295	MACS_peak_125-3	2355.7	869.471	both replicates	yes	2	-	yes	promoter	0
chr2L	3356001	3356121	3356025	MACS_peak_126-1	138.818	220.871	replicate 1	yes	0	no element	no	intergenic	0
chr2L	3356131	3356860	3356480	MACS_peak_126-2	983.843	785.287	replicate 1	yes	0	no element	no	intergenic	0.305661
chr2L	3371101	3371660	3371380	MACS_peak_127-1	725.322	514.14	none	no	0	no element	no	genic	116.546
chr2L	3425921	3426550	3426185	MACS_peak_128-1	1008.76	724.521	replicate 1	yes	1	-	yes	intergenic	0
chr2L	3477661	3477941	3477790	MACS_peak_129-1	226.831	213.349	replicate 1	yes	1	+	yes	intergenic	1.13144
chr2L	3477951	3479021	3478375	MACS_peak_129-2	17068.1	13816.2	both replicates	yes	5	+	yes	promoter	577.319
chr2L	3479031	3479440	3479195	MACS_peak_129-3	401.971	707.384	replicate 1	yes	0	no element	no	genic	199.048
chr2L	3533661	3533871	3533810	MACS_peak_130-1	95.1282	108.879	replicate 1	yes	0	no element	no	intergenic	0
chr2L	3533881	3534821	3534360	MACS_peak_130-2	16883.9	8428.82	both replicates	yes	7	-	yes	intergenic	0.152831
chr2L	3534831	3534980	3534970	MACS_peak_130-3	27.8199	99.5459	replicate 1	yes	0	no element	no	intergenic	0
chr2L	3538471	3539381	3539075	MACS_peak_131-1	2071.16	1057.7	both replicates	yes	4	-	yes	promoter	0
chr2L	3539391	3539911	3539605	MACS_peak_131-2	965.637	868.068	replicate 1	yes	1	-	yes	promoter & genic	0.916984
chr2L	3539921	3540351	3540165	MACS_peak_131-3	849.893	340.401	replicate 1	yes	0	no element	no	genic	0.152831
chr2L	3540361	3540500	3540480	MACS_peak_131-4	91.5533	65.3589	replicate 1	yes	0	no element	no	genic	0
chr2L	3545051	3545900	3545475	MACS_peak_132-1	5282.27	2375.47	both replicates	yes	1	+	yes	genic	1.05996
chr2L	3580571	3581470	3580895	MACS_peak_133-1	3397.27	1441.48	both replicates	yes	5	+	yes	promoter	0
chr2L	3606201	3606321	3606220	MACS_peak_134-1	71.2241	250.452	replicate 1	no	0	no element	no	genic	0.754295
chr2L	3606331	3606951	3606615	MACS_peak_134-2	1549	796.709	replicate 1	no	1	-	no	genic	63.1734
chr2L	3606961	3607101	3607035	MACS_peak_134-3	165.422	88.3219	none	no	0	no element	no	promoter	0
chr2L	3607111	3607390	3607250	MACS_peak_134-4	194.976	237.773	none	no	0	no element	no	intergenic	0
chr2L	3631241	3631521	3631465	MACS_peak_135-1	207.413	118.135	replicate 1	yes	0	no element	no	genic	0.825781
chr2L	3631531	3631751	3631665	MACS_peak_135-2	326.327	251.174	replicate 1	yes	0	no element	no	genic	1.81425
chr2L	3631761	3632741	3632255	MACS_peak_135-3	20528.2	13726.3	both replicates	yes	1	+	yes	promoter & genic	71.3277
chr2L	3632751	3633470	3633055	MACS_peak_135-4	5128.44	2365.25	both replicates	yes	1	-	yes	genic	31.8505
chr2L	3648031	3648890	3648575	MACS_peak_136-1	3126.45	1725.5	both replicates	yes	0	no element	no	genic	4.90292
chr2L	3654931	3656331	3655955	MACS_peak_137-1	20873.6	9326.89	both replicates	yes	13	-	yes	genic	4.30145
chr2L	3656341	3656751	3656505	MACS_peak_137-2	5127.48	2285.19	both replicates	yes	2	-	yes	genic	6.5742
chr2L	3656761	3657401	3657025	MACS_peak_137-3	10907.9	6325.36	both replicates	yes	0	no element	no	promoter	136.237
chr2L	3657411	3657971	3657655	MACS_peak_137-4	4551.64	2532.71	both replicates	yes	1	+	yes	intergenic	1.58994
chr2L	3657981	3658271	3658125	MACS_peak_137-5	512.241	400.181	replicate 1	yes	0	no element	no	intergenic	0.988471
chr2L	3658281	3658470	3658335	MACS_peak_137-6	118.632	69.6198	replicate 1	yes	2	-	yes	intergenic	0.988471
chr2L	3661861	3662001	3661945	MACS_peak_138-1	103.858	396.714	replicate 1	yes	0	no element	no	intergenic	0.305661
chr2L	3662011	3662351	3662275	MACS_peak_138-2	591.965	300.538	replicate 1	yes	2	-	yes	intergenic	0
chr2L	3662361	3662920	3662485	MACS_peak_138-3	1313.85	540.124	replicate 1	yes	2	+	yes	intergenic	0.224317
chr2L	3705261	3705341	3705310	MACS_peak_139-1	68.802	148.333	replicate 1	yes	0	no element	no	genic	1.20293
chr2L	3705351	3706161	3705630	MACS_peak_139-2	1355.31	1158.66	replicate 1	yes	0	no element	no	promoter	1.88574
chr2L	3706171	3706781	3706535	MACS_peak_139-3	540.194	717.585	replicate 1	yes	0	no element	no	intergenic	6.95135
chr2L	3706791	3707460	3707140	MACS_peak_139-4	1011.67	600.396	replicate 1	yes	0	no element	no	promoter	12.049
chr2L	3729141	3729391	3729295	MACS_peak_140-1	201.245	188.603	none	yes	0	no element	no	intergenic	0.224317
chr2L	3729401	3729561	3729430	MACS_peak_140-2	76.5878	53.5553	replicate 1	yes	0	no element	no	intergenic	0
chr2L	3729571	3730940	3730285	MACS_peak_140-3	15239	6381.09	both replicates	yes	9	-	yes	intergenic	12.9956
chr2L	3765691	3766351	3766115	MACS_peak_141-1	1402.56	905.246	replicate 1	yes	4	+	yes	genic	0.152831
chr2L	3766361	3766510	3766505	MACS_peak_141-2	39.6787	56.5227	replicate 1	yes	0	no element	no	genic	0.224317
chr2L	3770401	3770431	3770420	MACS_peak_142-1	50.0576	69.3393	none	yes	0	no element	no	intergenic	0.305661
chr2L	3770441	3770821	3770740	MACS_peak_142-2	310.942	209.154	none	yes	0	no element	no	intergenic	1.35576
chr2L	3770831	3772211	3771635	MACS_peak_142-3	14687.1	7830.26	both replicates	yes	4	-	yes	promoter	84.274
chr2L	3772221	3772460	3772330	MACS_peak_142-4	147.457	83.0852	replicate 1	yes	0	no element	no	genic	4.3828
chr2L	3772541	3773470	3772935	MACS_peak_143-1	3676.04	1348.76	both replicates	yes	5	+	yes	genic	3.01718
chr2L	3789381	3789491	3789410	MACS_peak_144-1	79.4039	219.818	none	no	0	no element	no	intergenic	0
chr2L	3789501	3790040	3789765	MACS_peak_144-2	810.696	388.355	replicate 1	no	13	-	no	intergenic	0
chr2L	3802891	3803621	3803485	MACS_peak_145-1	5079.78	2297.04	both replicates	yes	0	no element	no	promoter	7.33835
chr2L	3803631	3804361	3803920	MACS_peak_145-2	11250.7	4754.23	both replicates	yes	6	+	yes	genic	1.67128
chr2L	3804371	3804731	3804540	MACS_peak_145-3	324.08	229.136	replicate 1	yes	0	no element	no	genic	1.4371
chr2L	3804741	3804830	3804825	MACS_peak_145-4	145.803	149.683	none	yes	0	no element	no	genic	1.74277
chr2L	3805991	3806201	3806090	MACS_peak_146-1	67.4222	16.0012	replicate 1	yes	0	no element	no	genic	1.44696
chr2L	3806211	3806900	3806395	MACS_peak_146-2	1498.69	704.894	replicate 1	yes	4	+	yes	genic	0.988471
chr2L	3825191	3825421	3825395	MACS_peak_147-1	144.544	253.945	replicate 1	yes	0	no element	no	promoter	0
chr2L	3825431	3825791	3825595	MACS_peak_147-2	1042.43	407.224	replicate 1	yes	0	no element	no	promoter	31.4339
chr2L	3825801	3826141	3825945	MACS_peak_147-3	336.694	181.348	replicate 1	yes	0	no element	no	genic	27.8054
chr2L	3826151	3826240	3826195	MACS_peak_147-4	67.1824	57.8686	none	yes	0	no element	no	genic	0
chr2L	3834941	3835091	3835060	MACS_peak_148-1	44.5279	35.5914	replicate 1	no	0	no element	no	intergenic	0
chr2L	3835101	3835681	3835380	MACS_peak_148-2	1405.51	668.544	both replicates	yes	1	+	yes	intergenic	0
chr2L	3835691	3835780	3835755	MACS_peak_148-3	80.4511	82.0506	replicate 1	yes	0	no element	no	intergenic	0
chr2L	3836411	3836990	3836695	MACS_peak_149-1	1941.71	764.043	both replicates	yes	3	+	yes	promoter	0.978612
chr2L	3887751	3887891	3887775	MACS_peak_150-1	64.112	102.134	replicate 1	yes	0	no element	no	genic	4.07714
chr2L	3887901	3888371	3888175	MACS_peak_150-2	2246.86	1579.84	both replicates	yes	2	+	yes	genic	8.78532
chr2L	3888381	3889411	3888925	MACS_peak_150-3	8411.05	3632.07	both replicates	yes	8	+	yes	promoter & genic	26.0207
chr2L	3889421	3889740	3889560	MACS_peak_150-4	283.351	388.594	replicate 1	yes	0	no element	no	genic	5.51424
chr2L	3895281	3895881	3895645	MACS_peak_151-1	1440.02	415.268	both replicates	yes	2	-	yes	genic	32.6787
chr2L	3895891	3896541	3896205	MACS_peak_151-2	12185.1	6545.08	both replicates	yes	1	+	yes	promoter & genic	33.3714
chr2L	3896551	3897501	3897035	MACS_peak_151-3	4331.79	2032.65	both replicates	yes	0	no element	no	genic	0.529978
chr2L	3897511	3897590	3897555	MACS_peak_151-4	104.898	59.7278	none	yes	0	no element	no	genic	1.13144
chr2L	4031061	4031540	4031275	MACS_peak_152-1	2707.41	1073.58	both replicates	yes	0	no element	no	promoter	17.7654
chr2L	4076241	4076861	4076625	MACS_peak_153-1	1776.27	1131.82	both replicates	no	1	+	no	genic	0.978612
chr2L	4076871	4077070	4076990	MACS_peak_153-2	93.9923	143.035	replicate 1	no	0	no element	no	genic	0.224317
chr2L	4085751	4086440	4086095	MACS_peak_154-1	914.476	785.945	replicate 1	no	0	no element	no	genic	2.27274
chr2L	4118761	4118981	4118915	MACS_peak_155-1	145.419	291.095	none	yes	0	no element	no	intergenic	0
chr2L	4118991	4119451	4119300	MACS_peak_155-2	859.667	575.071	replicate 1	yes	0	no element	no	intergenic	0.152831
chr2L	4119461	4119850	4119645	MACS_peak_155-3	746.348	497.521	replicate 1	yes	1	+	yes	intergenic	0.601464
chr2L	4121141	4122110	4121685	MACS_peak_156-1	3334.2	2103.52	replicate 1	yes	0	no element	no	promoter	2.11991
chr2L	4196811	4196871	4196835	MACS_peak_157-1	123.526	62.0043	none	yes	0	no element	no	genic	12.9537
chr2L	4196881	4198220	4197435	MACS_peak_157-2	16982	10208.7	both replicates	yes	13	+	yes	promoter & genic	68.2095
chr2L	4282331	4282701	4282525	MACS_peak_158-1	325.88	225.251	replicate 1	yes	0	no element	no	intergenic	0
chr2L	4282711	4283461	4283075	MACS_peak_158-2	13117.4	6517.52	both replicates	yes	11	-	yes	promoter	2.64003
chr2L	4331461	4331631	4331505	MACS_peak_159-1	93.4519	122.573	replicate 1	yes	1	+	yes	genic	0
chr2L	4331641	4332310	4331965	MACS_peak_159-2	1600.14	1095.46	replicate 1	yes	1	-	yes	intergenic	0
chr2L	4332451	4332651	4332585	MACS_peak_160-1	71.5048	135.002	replicate 1	yes	0	no element	no	intergenic	0.224317
chr2L	4332661	4333571	4333385	MACS_peak_160-2	8105.11	3854.58	both replicates	yes	4	+	yes	intergenic	0.682809
chr2L	4333581	4334430	4333865	MACS_peak_160-3	10763.5	5313.2	both replicates	yes	0	no element	no	promoter	289.856
chr2L	4334431	4334771	4334640	MACS_peak_161-1	541.07	99.7977	replicate 1	yes	1	-	yes	genic	1.73291
chr2L	4334781	4335141	4334935	MACS_peak_161-2	345.37	274.546	replicate 1	yes	0	no element	no	genic	1.21279
chr2L	4335151	4335240	4335195	MACS_peak_161-3	140.409	263.512	none	yes	0	no element	no	genic	1.05996
chr2L	4339941	4340751	4340455	MACS_peak_162-1	2018.12	1467.9	replicate 1	no	0	no element	no	genic	1.36562
chr2L	4340761	4340920	4340805	MACS_peak_162-2	54.9333	156.838	replicate 1	no	0	no element	no	genic	1.59979
chr2L	4371341	4371541	4371400	MACS_peak_163-1	149.701	67.7948	replicate 1	yes	0	no element	no	genic	1.58994
chr2L	4371551	4372421	4371925	MACS_peak_163-2	16577.6	9809.87	both replicates	yes	2	-	yes	promoter & genic	193.255
chr2L	4372431	4372840	4372565	MACS_peak_163-3	482.711	299.878	replicate 1	yes	0	no element	no	genic	8.75574
chr2L	4440531	4441021	4440685	MACS_peak_164-1	386.108	902.139	replicate 1	no	2	+	no	intergenic	0
chr2L	4441031	4441681	4441285	MACS_peak_164-2	1751.31	1565.94	replicate 1	no	1	+	no	intergenic	0.152831
chr2L	4441691	4441941	4441735	MACS_peak_164-3	200.094	243.593	none	no	0	no element	no	genic	0
chr2L	4441951	4442130	4441990	MACS_peak_164-4	91.1269	129.177	none	no	0	no element	no	promoter & genic	0.152831
chr2L	4476691	4477491	4477125	MACS_peak_165-1	6293.66	2491.3	both replicates	yes	2	-	yes	promoter	16.2987
chr2L	4477501	4477690	4477665	MACS_peak_165-2	115.542	32.4345	both replicates	yes	0	no element	no	intergenic	4.2916
chr2L	4614111	4614181	4614125	MACS_peak_166-1	68.7379	256.836	replicate 1	no	0	no element	no	intergenic	0.907126
chr2L	4614191	4614960	4614610	MACS_peak_166-2	1230.18	682.482	replicate 1	no	4	-	no	intergenic	0
chr2L	4846441	4846581	4846560	MACS_peak_167-1	118.665	296.976	replicate 1	no	0	no element	no	genic	14.1172
chr2L	4846591	4847061	4846855	MACS_peak_167-2	907.527	528.156	replicate 1	no	1	+	no	promoter & genic	14.0654
chr2L	4880141	4880231	4880165	MACS_peak_168-1	131.073	131.376	none	no	0	no element	no	genic	4.15848
chr2L	4880241	4880321	4880255	MACS_peak_168-2	109.821	129.045	none	yes	0	no element	no	genic	4.91278
chr2L	4880331	4880761	4880575	MACS_peak_168-3	966.896	487.019	replicate 1	yes	8	+	yes	genic	6.6654
chr2L	4880771	4881191	4881100	MACS_peak_168-4	290.147	299.368	replicate 1	yes	0	no element	no	genic	10.8757
chr2L	4881201	4881260	4881250	MACS_peak_168-5	111.092	171.231	none	yes	0	no element	no	genic	5.53396
chr2L	4886281	4887201	4886785	MACS_peak_169-1	1437.78	846.22	replicate 1	yes	0	no element	no	intergenic	36.0287
chr2L	4887211	4887391	4887325	MACS_peak_169-2	131.409	87.9118	replicate 1	yes	0	no element	no	intergenic	23.462
chr2L	4887401	4888001	4887755	MACS_peak_169-3	1583.76	1011.04	both replicates	yes	0	no element	no	intergenic	25.2664
chr2L	4888011	4888210	4888165	MACS_peak_169-4	156.294	117.58	replicate 1	yes	0	no element	no	intergenic	36.9777
chr2L	4891311	4891391	4891315	MACS_peak_170-1	91.5654	129.821	none	no	0	no element	no	genic	4.07714
chr2L	4891401	4892471	4892125	MACS_peak_170-2	5415.8	1842.75	both replicates	yes	0	no element	no	genic	232.636
chr2L	4892481	4892660	4892615	MACS_peak_170-3	95.2645	49.5458	replicate 1	yes	0	no element	no	genic	2.72138
chr2L	4893061	4893331	4893150	MACS_peak_171-1	197.283	158.271	none	yes	0	no element	no	genic	2.1914
chr2L	4893341	4893701	4893425	MACS_peak_171-2	406.89	460.725	none	yes	0	no element	no	genic	2.03857
chr2L	4893711	4893760	4893740	MACS_peak_171-3	33.8246	69.8805	none	no	0	no element	no	genic	1.88574
chr2L	4906381	4907071	4906835	MACS_peak_172-1	2677.6	1617.63	both replicates	yes	3	-	yes	promoter	94.3017
chr2L	4907081	4907540	4907225	MACS_peak_172-2	584.621	539.416	replicate 1	yes	0	no element	no	promoter	3.09853
chr2L	4915821	4916470	4916065	MACS_peak_173-1	2288.45	1167.59	both replicates	yes	3	-	yes	genic	4.60712
chr2L	4995251	4995980	4995635	MACS_peak_174-1	1688.84	1128.66	replicate 1	yes	0	no element	no	promoter & genic	10.2939
chr2L	4996861	4998390	4997785	MACS_peak_175-1	20504.9	11616.1	both replicates	yes	3	+	yes	promoter & genic	17.8369
chr2L	4998601	4999221	4999005	MACS_peak_176-1	1668.86	1335.96	replicate 1	yes	2	+	yes	genic	11.588
chr2L	4999231	4999480	4999345	MACS_peak_176-2	224.104	131.266	replicate 1	yes	0	no element	no	genic	7.10418
chr2L	5001021	5001191	5001055	MACS_peak_177-1	36.3079	50.8535	replicate 1	no	0	no element	no	genic	20.1293
chr2L	5001201	5001701	5001415	MACS_peak_177-2	1039.81	554.444	replicate 1	no	0	no element	no	genic	23.218
chr2L	5001711	5001930	5001820	MACS_peak_177-3	165.962	35.4812	replicate 1	no	0	no element	no	genic	8.93815
chr2L	5006111	5006511	5006405	MACS_peak_178-1	361.262	255.42	none	yes	0	no element	no	genic	17.0209
chr2L	5006521	5006811	5006655	MACS_peak_178-2	376.882	216.851	none	yes	1	+	yes	genic	26.0306
chr2L	5006821	5007021	5006950	MACS_peak_178-3	132.285	137.577	none	yes	0	no element	no	promoter & genic	32.0156
chr2L	5007031	5007291	5007155	MACS_peak_178-4	384.686	211.159	none	yes	0	no element	no	promoter & genic	30.2827
chr2L	5007301	5008261	5007885	MACS_peak_178-5	2293.28	1452.21	both replicates	yes	0	no element	no	genic	25.6658
chr2L	5008271	5008350	5008320	MACS_peak_178-6	106.925	95.5529	none	yes	0	no element	no	genic	12.7195
chr2L	5021271	5021481	5021415	MACS_peak_179-1	134.661	303.841	both replicates	yes	0	no element	no	genic	16.7769
chr2L	5021491	5022400	5021805	MACS_peak_179-2	4771.64	2162.14	both replicates	yes	2	+	yes	genic	7.17566
chr2L	5023301	5023461	5023340	MACS_peak_180-1	44.1886	71.0905	none	yes	0	no element	no	genic	0.907126
chr2L	5023481	5024251	5023815	MACS_peak_180-2	1759	1161.53	both replicates	yes	0	no element	no	genic	1.44696
chr2L	5024261	5025360	5024885	MACS_peak_180-3	16088.7	8251.6	both replicates	yes	2	-	yes	genic	0.529978
chr2L	5027151	5027221	5027190	MACS_peak_181-1	59.7	139.481	replicate 1	yes	0	no element	no	genic	36.2037
chr2L	5027231	5027980	5027515	MACS_peak_181-2	1129.49	1097.78	replicate 1	yes	0	no element	no	promoter	31.5867
chr2L	5028951	5029331	5029220	MACS_peak_182-1	513.624	468.308	replicate 1	yes	0	no element	no	promoter	0.448634
chr2L	5029341	5030031	5029555	MACS_peak_182-2	1776.41	804.991	both replicates	yes	0	no element	no	promoter	39.741
chr2L	5030041	5030241	5030170	MACS_peak_182-3	242.377	95.4042	replicate 1	yes	0	no element	no	genic	1.4371
chr2L	5030251	5030991	5030625	MACS_peak_182-4	11248.6	6527.05	both replicates	yes	0	no element	no	genic	0.682809
chr2L	5031001	5031500	5031110	MACS_peak_182-5	516.257	527.315	both replicates	yes	0	no element	no	genic	0
chr2L	5060411	5060641	5060545	MACS_peak_183-1	188.419	159.765	none	yes	0	no element	no	promoter	0.152831
chr2L	5060651	5061500	5061165	MACS_peak_183-2	1486.7	1201.92	replicate 1	yes	0	no element	no	genic	0.907126
chr2L	5078701	5079091	5078905	MACS_peak_184-1	338.439	594.209	replicate 1	yes	0	no element	no	genic	3.70985
chr2L	5079101	5079950	5079595	MACS_peak_184-2	2480.54	1291.49	both replicates	yes	10	+	yes	genic	6.86014
chr2L	5087021	5087291	5087170	MACS_peak_185-1	221.983	179.484	replicate 1	yes	0	no element	no	genic	7.24715
chr2L	5087301	5087800	5087545	MACS_peak_185-2	822.196	715	replicate 1	yes	0	no element	no	genic	7.03269
chr2L	5092761	5093241	5093095	MACS_peak_186-1	2001.14	640.935	both replicates	yes	0	no element	no	genic	32.9104
chr2L	5093251	5093781	5093525	MACS_peak_186-2	1914.88	964.3	both replicates	yes	1	+	yes	promoter & genic	311.479
chr2L	5093791	5093950	5093900	MACS_peak_186-3	101.781	25.3203	replicate 1	yes	0	no element	no	promoter	17.9083
chr2L	5107211	5107381	5107355	MACS_peak_187-1	66.8786	84.895	replicate 1	yes	0	no element	no	intergenic	0.152831
chr2L	5107391	5108061	5107865	MACS_peak_187-2	5347.95	2362.18	both replicates	yes	5	+	yes	intergenic	0
chr2L	5108071	5108961	5108405	MACS_peak_187-3	23171.5	17213.1	both replicates	yes	7	-	yes	intergenic	155.878
chr2L	5108971	5109140	5109095	MACS_peak_187-4	86.7944	46.5483	replicate 1	yes	0	no element	no	promoter	0.754295
chr2L	5144761	5145721	5145305	MACS_peak_188-1	7870.14	5314.56	both replicates	yes	1	+	yes	genic	15.993
chr2L	5145731	5146891	5146015	MACS_peak_188-2	27032.2	18843.3	both replicates	yes	1	+	yes	promoter & genic	0.672951
chr2L	5146901	5147251	5147110	MACS_peak_188-3	367.532	351.771	replicate 1	yes	0	no element	no	genic	5.50438
chr2L	5147261	5148151	5147735	MACS_peak_188-4	11979.3	7112.96	both replicates	yes	1	-	yes	genic	11.1517
chr2L	5148161	5148370	5148225	MACS_peak_188-5	170.188	52.9681	replicate 1	yes	0	no element	no	genic	4.75009
chr2L	5149181	5149940	5149455	MACS_peak_189-1	1354.65	907.364	replicate 1	yes	0	no element	no	genic	6.04422
chr2L	5150461	5150621	5150585	MACS_peak_190-1	54.4644	166.375	replicate 1	yes	0	no element	no	genic	6.80837
chr2L	5150631	5151011	5150880	MACS_peak_190-2	392.13	120.377	replicate 1	yes	0	no element	no	genic	5.96288
chr2L	5151021	5151561	5151350	MACS_peak_190-3	1817.86	1327.44	replicate 1	yes	1	-	yes	promoter & genic	6.26854
chr2L	5151571	5151901	5151795	MACS_peak_190-4	354.783	154.62	replicate 1	yes	0	no element	no	genic	17.8369
chr2L	5151911	5152290	5151995	MACS_peak_190-5	342.812	387.92	replicate 1	yes	2	+	yes	genic	11.6398
chr2L	5237021	5237861	5237420	MACS_peak_191-1	6999.02	3470.74	both replicates	yes	7	+	yes	promoter & genic	78.459
chr2L	5237871	5238111	5238010	MACS_peak_191-2	188.071	191.56	replicate 1	yes	0	no element	no	genic	1.58994
chr2L	5238121	5238480	5238250	MACS_peak_191-3	301.17	135.152	none	yes	0	no element	no	genic	0.377148
chr2L	5257011	5257101	5257035	MACS_peak_192-1	86.209	70.1255	none	no	0	no element	no	genic	3.92431
chr2L	5257111	5257261	5257200	MACS_peak_192-2	103.606	54.5146	none	no	0	no element	no	genic	3.92431
chr2L	5257271	5258020	5257645	MACS_peak_192-3	1892.95	1005.65	replicate 1	no	4	-	no	genic	9.03183
chr2L	5289821	5290031	5289915	MACS_peak_193-1	125.117	85.133	none	no	0	no element	no	intergenic	6.6654
chr2L	5290041	5290461	5290275	MACS_peak_193-2	756.292	417.462	replicate 1	no	2	+	no	intergenic	2.41572
chr2L	5290471	5290790	5290545	MACS_peak_193-3	304.657	287.222	replicate 1	yes	0	no element	no	intergenic	4.98426
chr2L	5290901	5291011	5290945	MACS_peak_194-1	74.2148	114.694	none	yes	0	no element	no	intergenic	2.65975
chr2L	5291021	5291081	5291050	MACS_peak_194-2	47.0092	67.1006	none	yes	0	no element	no	intergenic	3.27107
chr2L	5291091	5291351	5291255	MACS_peak_194-3	287.381	145.617	none	yes	0	no element	no	intergenic	2.65975
chr2L	5291361	5291730	5291520	MACS_peak_194-4	549.585	385.047	none	yes	0	no element	no	intergenic	0.825781
chr2L	5291961	5292061	5291975	MACS_peak_195-1	117.518	129.699	none	yes	0	no element	no	intergenic	1.21279
chr2L	5292071	5292611	5292355	MACS_peak_195-2	606.836	601.698	replicate 1	yes	1	-	yes	intergenic	1.4371
chr2L	5292621	5292831	5292765	MACS_peak_195-3	169.287	143.666	both replicates	yes	0	no element	no	intergenic	1.50859
chr2L	5292841	5293461	5293215	MACS_peak_195-4	5488.99	2118.36	both replicates	yes	1	-	yes	intergenic	1.95722
chr2L	5293471	5293730	5293615	MACS_peak_195-5	208.978	253.857	replicate 1	yes	0	no element	no	intergenic	1.36562
chr2L	5294361	5295481	5295235	MACS_peak_196-1	3042.44	1708.97	both replicates	yes	2	-	yes	intergenic	2.1914
chr2L	5295491	5295650	5295515	MACS_peak_196-2	39.7105	58.0303	replicate 1	yes	0	no element	no	intergenic	1.44696
chr2L	5296691	5297391	5297175	MACS_peak_197-1	1022.88	1236.98	replicate 1	yes	2	+	yes	intergenic	0.682809
chr2L	5297401	5297460	5297415	MACS_peak_197-2	60.6658	133.218	replicate 1	yes	0	no element	no	intergenic	0.529978
chr2L	5298841	5299391	5299195	MACS_peak_198-1	1738.5	1276.32	replicate 1	yes	3	-	yes	promoter	0.83564
chr2L	5299401	5299741	5299615	MACS_peak_198-2	424.422	211.779	replicate 1	yes	0	no element	no	promoter	0.305661
chr2L	5299751	5299950	5299825	MACS_peak_198-3	101.334	231.146	none	yes	0	no element	no	genic	0.458492
chr2L	5305331	5305761	5305695	MACS_peak_199-1	456.579	598.605	none	yes	0	no element	no	promoter & genic	33.2876
chr2L	5305771	5306051	5305935	MACS_peak_199-2	253.599	156.752	replicate 1	yes	0	no element	no	genic	30.5144
chr2L	5306061	5307280	5306595	MACS_peak_199-3	15301.8	7379.66	both replicates	yes	2	-	yes	genic	3.32284
chr2L	5342031	5342431	5342330	MACS_peak_200-1	360.945	208.893	replicate 1	no	0	no element	no	promoter	2.18154
chr2L	5342441	5342921	5342775	MACS_peak_200-2	797.432	599.141	replicate 1	no	1	-	no	intergenic	0
chr2L	5342931	5343110	5342965	MACS_peak_200-3	45.1075	25.705	none	no	0	no element	no	intergenic	0
chr2L	5403371	5404200	5403730	MACS_peak_201-1	1500.18	1347.16	replicate 1	no	2	-	no	intergenic	0
chr2L	5421401	5422230	5421895	MACS_peak_202-1	3491.43	1178.02	both replicates	yes	10	+	yes	intergenic	0
chr2L	5460991	5461711	5461440	MACS_peak_203-1	4460.41	2477.43	both replicates	no	4	+	no	promoter	0
chr2L	5461721	5461890	5461835	MACS_peak_203-2	82.8587	143.718	replicate 1	no	0	no element	no	genic	3.55702
chr2L	5542531	5542771	5542725	MACS_peak_204-1	89.1996	240.719	replicate 1	yes	0	no element	no	promoter & genic	61.8793
chr2L	5542781	5543530	5543055	MACS_peak_204-2	8669.69	4600.11	both replicates	yes	6	+	yes	genic	35.6022
chr2L	5546571	5547331	5547065	MACS_peak_205-1	3029.16	1765.35	both replicates	yes	4	-	yes	promoter	8.63248
chr2L	5547341	5547530	5547400	MACS_peak_205-2	142.321	61.7629	replicate 1	yes	0	no element	no	genic	12.9241
chr2L	5658911	5659051	5659015	MACS_peak_206-1	125.797	172.434	replicate 1	yes	0	no element	no	promoter	0
chr2L	5659061	5659651	5659345	MACS_peak_206-2	2129.8	1156.45	replicate 1	yes	2	-	yes	intergenic	0
chr2L	5659661	5659700	5659675	MACS_peak_206-3	72.5029	58.4673	replicate 1	yes	0	no element	no	intergenic	0
chr2L	5799101	5800001	5799795	MACS_peak_207-1	12219.9	5554.36	both replicates	yes	4	-	yes	genic	24.1251
chr2L	5800011	5800541	5800225	MACS_peak_207-2	12032.9	7409.8	both replicates	yes	0	no element	no	promoter	155.03
chr2L	5800551	5800720	5800670	MACS_peak_207-3	105.408	72.0118	replicate 1	yes	0	no element	no	genic	26.6419
chr2L	5804591	5804811	5804745	MACS_peak_208-1	171.234	94.371	replicate 1	yes	0	no element	no	intergenic	0
chr2L	5804821	5804991	5804855	MACS_peak_208-2	101.925	82.6856	replicate 1	yes	0	no element	no	intergenic	0
chr2L	5805001	5805591	5805335	MACS_peak_208-3	4386.68	2649.44	both replicates	yes	0	no element	no	promoter	24.1769
chr2L	5805601	5805970	5805735	MACS_peak_208-4	436.668	91.9448	replicate 1	yes	0	no element	no	genic	0.152831
chr2L	5878921	5879121	5878985	MACS_peak_209-1	129.775	97.3471	none	yes	0	no element	no	genic	0.224317
chr2L	5879131	5879761	5879575	MACS_peak_209-2	13115.5	6604.85	both replicates	yes	4	-	yes	promoter	103.252
chr2L	5879771	5880330	5879905	MACS_peak_209-3	5326.31	2439.52	both replicates	yes	1	+	yes	promoter	0.224317
chr2L	5906431	5906521	5906455	MACS_peak_210-1	113.83	186.417	replicate 1	yes	0	no element	no	intergenic	2.4872
chr2L	5906531	5908141	5907415	MACS_peak_210-2	20083.2	10293.5	both replicates	yes	3	+	yes	genic	25.4612
chr2L	5908151	5908370	5908195	MACS_peak_210-3	130.386	345.369	replicate 1	yes	1	-	yes	genic	8.98991
chr2L	5942761	5943221	5943035	MACS_peak_211-1	420.799	204.275	replicate 1	yes	1	+	yes	genic	54.8959
chr2L	5943231	5943451	5943370	MACS_peak_211-2	238.296	136.389	both replicates	yes	0	no element	no	promoter	29.4865
chr2L	5943461	5944251	5943885	MACS_peak_211-3	19980.2	17617.8	both replicates	yes	7	-	yes	genic	321.179
chr2L	5944261	5945480	5944685	MACS_peak_211-4	6985.69	4213.37	both replicates	yes	8	-	yes	genic	10.8954
chr2L	5971061	5971181	5971065	MACS_peak_212-1	73.1397	111.428	none	yes	0	no element	no	intergenic	95.3838
chr2L	5971191	5971980	5971575	MACS_peak_212-2	1581.69	1077.69	replicate 1	yes	0	no element	no	intergenic	79.7655
chr2L	5972031	5972681	5972545	MACS_peak_213-1	971.309	899.676	replicate 1	yes	2	+	yes	intergenic	104.864
chr2L	5972691	5973171	5972850	MACS_peak_213-2	1351.13	1079.81	replicate 1	yes	1	-	yes	intergenic	69.3335
chr2L	5973181	5973270	5973205	MACS_peak_213-3	78.0056	3.84969	replicate 1	yes	0	no element	no	genic	33.5439
chr2L	5973611	5973791	5973645	MACS_peak_214-1	133.494	60.3326	none	no	0	no element	no	genic	44.5823
chr2L	5973801	5973981	5973915	MACS_peak_214-2	110.825	1.10623	replicate 2	yes	0	no element	no	genic	55.1819
chr2L	5973991	5974161	5974135	MACS_peak_214-3	183.663	52.2267	both replicates	yes	0	no element	no	genic	48.8837
chr2L	5974171	5974491	5974355	MACS_peak_214-4	605.167	351.995	both replicates	yes	0	no element	no	genic	49.0883
chr2L	5974501	5974731	5974690	MACS_peak_214-5	112.216	83.2447	replicate 1	yes	0	no element	no	genic	47.4885
chr2L	5974741	5975070	5974775	MACS_peak_214-6	235.863	558.727	none	yes	0	no element	no	genic	45.0013
chr2L	5975101	5975301	5975185	MACS_peak_215-1	148.014	150.493	none	yes	0	no element	no	genic	30.7511
chr2L	5975311	5975491	5975395	MACS_peak_215-2	128.627	317.993	replicate 1	yes	1	+	yes	genic	42.28
chr2L	5975501	5976120	5975685	MACS_peak_215-3	1686.88	1088.19	replicate 1	yes	0	no element	no	genic	47.3456
chr2L	5976941	5977111	5977105	MACS_peak_216-1	84.5695	78.8171	replicate 1	yes	0	no element	no	genic	78.1459
chr2L	5977121	5978241	5977815	MACS_peak_216-2	14710.7	6218.58	both replicates	yes	5	+	yes	genic	154.054
chr2L	5978251	5978621	5978465	MACS_peak_216-3	2302.34	883.612	both replicates	yes	1	+	yes	genic	134.844
chr2L	5978631	5978971	5978775	MACS_peak_216-4	2506	1450.36	both replicates	yes	0	no element	no	genic	92.586
chr2L	5978981	5979541	5979145	MACS_peak_216-5	1253.25	834.747	both replicates	yes	2	+	yes	genic	53.9395
chr2L	5979551	5981350	5980175	MACS_peak_216-6	34463	23282.8	both replicates	yes	12	+	yes	promoter & genic	209.733
chr2L	5981371	5982371	5982050	MACS_peak_217-1	9554.6	4677.23	both replicates	yes	4	+	yes	genic	106.156
chr2L	5982381	5982851	5982575	MACS_peak_217-2	3758.25	1673.12	both replicates	yes	1	-	yes	promoter & genic	160.808
chr2L	5982861	5983051	5982915	MACS_peak_217-3	221.989	237.112	both replicates	yes	0	no element	no	genic	127.158
chr2L	5983061	5983861	5983430	MACS_peak_217-4	11335.7	5938.98	both replicates	yes	3	-	yes	genic	57.9525
chr2L	5983871	5984060	5984005	MACS_peak_217-5	114.218	157.242	replicate 1	yes	0	no element	no	genic	57.1194
chr2L	5997031	5997661	5997360	MACS_peak_218-1	671.88	562.533	replicate 1	yes	6	+	yes	genic	5.96288
chr2L	5997671	5998570	5998055	MACS_peak_218-2	2988.05	1631.6	replicate 1	yes	2	+	yes	genic	5.4329
chr2L	6051111	6051451	6051265	MACS_peak_219-1	701.109	204.148	replicate 1	yes	1	+	yes	genic	23.2278
chr2L	6051461	6051981	6051590	MACS_peak_219-2	498.342	573.307	replicate 1	yes	0	no element	no	genic	13.2297
chr2L	6051991	6052260	6052120	MACS_peak_219-3	235.618	323.718	none	yes	0	no element	no	genic	5.45261
chr2L	6053811	6054780	6054245	MACS_peak_220-1	3284.9	2343.19	both replicates	yes	6	-	yes	promoter	6.25868
chr2L	6082171	6082291	6082250	MACS_peak_221-1	89.0692	67.3268	replicate 1	yes	0	no element	no	genic	1.75262
chr2L	6082301	6083011	6082565	MACS_peak_221-2	1218.76	934.339	replicate 1	yes	0	no element	no	genic	65.8652
chr2L	6083021	6083910	6083455	MACS_peak_221-3	7773.81	3162.2	both replicates	yes	2	+	yes	genic	33.8496
chr2L	6085211	6085371	6085340	MACS_peak_222-1	55.9279	74.847	replicate 1	yes	0	no element	no	genic	8.17399
chr2L	6085381	6085981	6085515	MACS_peak_222-2	771.701	391.708	replicate 1	yes	0	no element	no	genic	9.82555
chr2L	6085991	6086330	6086135	MACS_peak_222-3	285.17	150.914	none	yes	1	-	yes	genic	10.2126
chr2L	6087761	6087981	6087835	MACS_peak_223-1	185.416	108.343	replicate 1	yes	0	no element	no	genic	8.30711
chr2L	6087991	6088931	6088605	MACS_peak_223-2	12520.2	6002.45	both replicates	yes	1	-	yes	genic	5.07547
chr2L	6088941	6089281	6089105	MACS_peak_223-3	538.852	210.85	replicate 1	yes	0	no element	no	genic	7.25701
chr2L	6089291	6089460	6089325	MACS_peak_223-4	128.238	246.694	replicate 1	yes	0	no element	no	genic	6.43123
chr2L	6107811	6108470	6108165	MACS_peak_224-1	971.229	647.712	replicate 1	no	0	no element	no	genic	2.57841
chr2L	6114831	6115011	6114900	MACS_peak_225-1	52.0347	177.11	replicate 1	no	0	no element	no	genic	2.88407
chr2L	6115021	6115461	6115260	MACS_peak_225-2	1562.44	1017.47	replicate 1	no	5	-	no	genic	4.90292
chr2L	6115471	6115670	6115595	MACS_peak_225-3	147.28	199.356	replicate 1	no	0	no element	no	genic	2.64989
chr2L	6252091	6252691	6252515	MACS_peak_226-1	1108.38	1070.98	replicate 1	yes	2	+	yes	intergenic	0
chr2L	6252701	6253280	6252935	MACS_peak_226-2	1186.55	911.666	replicate 1	yes	0	no element	no	promoter	0.224317
chr2L	6323531	6325120	6324525	MACS_peak_227-1	10965.4	4774.61	both replicates	yes	0	no element	no	genic	12.5568
chr2L	6338431	6338601	6338465	MACS_peak_228-1	60.8176	62.6985	replicate 1	no	0	no element	no	promoter	44.5207
chr2L	6338611	6339980	6339380	MACS_peak_228-2	7381.21	4291.46	both replicates	yes	4	-	yes	genic	20.048
chr2L	6367301	6367471	6367455	MACS_peak_229-1	57.387	67.2804	replicate 1	yes	0	no element	no	promoter	0
chr2L	6367481	6368161	6367810	MACS_peak_229-2	5297.71	2092.4	both replicates	yes	1	+	yes	promoter	1.29413
chr2L	6368171	6368350	6368310	MACS_peak_229-3	101.421	191.813	replicate 1	yes	0	no element	no	genic	0.224317
chr2L	6411551	6411961	6411915	MACS_peak_230-1	332.465	626.038	replicate 1	yes	0	no element	no	promoter	0.152831
chr2L	6411971	6412650	6412285	MACS_peak_230-2	2554.79	1405.19	replicate 1	yes	0	no element	no	promoter	2.34423
chr2L	6422821	6422891	6422825	MACS_peak_231-1	79.0247	69.4486	replicate 1	yes	0	no element	no	genic	12.049
chr2L	6422901	6423061	6423020	MACS_peak_231-2	65.9783	102.416	replicate 1	yes	0	no element	no	genic	84.2395
chr2L	6423071	6423471	6423365	MACS_peak_231-3	1949.38	930.384	both replicates	yes	1	+	yes	promoter	192.175
chr2L	6423481	6423951	6423625	MACS_peak_231-4	1775.04	730.007	both replicates	yes	0	no element	no	promoter	21.9041
chr2L	6423961	6424231	6424090	MACS_peak_231-5	237.886	287.755	replicate 1	yes	0	no element	no	promoter	4.087
chr2L	6424241	6424461	6424375	MACS_peak_231-6	129.665	96.5976	none	yes	0	no element	no	genic	60.2376
chr2L	6424471	6424961	6424745	MACS_peak_231-7	546.266	948.947	none	no	2	-	no	genic	9.44841
chr2L	6424971	6425060	6425020	MACS_peak_231-8	55.4529	377.418	none	no	0	no element	no	genic	5.28007
chr2L	6449331	6449451	6449345	MACS_peak_232-1	72.006	532.54	none	yes	0	no element	no	genic	5.38113
chr2L	6449461	6450011	6449785	MACS_peak_232-2	1759.36	1220.99	both replicates	yes	0	no element	no	genic	1.81425
chr2L	6450021	6450180	6450150	MACS_peak_232-3	41.8716	120.828	replicate 1	no	0	no element	no	genic	4.77966
chr2L	6454771	6454931	6454785	MACS_peak_233-1	85.4003	78.1047	replicate 1	yes	0	no element	no	genic	9.05154
chr2L	6454941	6455610	6455265	MACS_peak_233-2	2647.17	897.947	both replicates	yes	1	+	yes	genic	14.1467
chr2L	6465351	6465891	6465750	MACS_peak_234-1	1333.02	840.375	replicate 1	no	0	no element	no	intergenic	93.5079
chr2L	6465901	6466130	6466005	MACS_peak_234-2	130.319	95.0856	replicate 1	no	0	no element	no	intergenic	13.6069
chr2L	6479141	6479691	6479470	MACS_peak_235-1	2883.09	1612.66	both replicates	yes	1	+	yes	genic	49.8919
chr2L	6479701	6480061	6479865	MACS_peak_235-2	505.387	392.197	both replicates	yes	0	no element	no	genic	80.8846
chr2L	6480071	6480540	6480505	MACS_peak_235-3	435.253	908.416	replicate 1	yes	0	no element	no	promoter	135.031
chr2L	6480611	6480641	6480625	MACS_peak_236-1	60.1155	276.434	none	no	0	no element	no	promoter	49.394
chr2L	6480651	6481180	6480915	MACS_peak_236-2	657.235	492.041	none	no	0	no element	no	promoter	33.8003
chr2L	6494031	6494211	6494110	MACS_peak_237-1	77.8557	84.7394	replicate 1	yes	0	no element	no	genic	4.474
chr2L	6494221	6495140	6494585	MACS_peak_237-2	11772.5	5939.43	both replicates	yes	2	+	yes	promoter & genic	31.5251
chr2L	6612231	6613220	6612580	MACS_peak_238-1	5587.54	2915.56	both replicates	yes	0	no element	no	genic	12.017
chr2L	6644411	6644990	6644725	MACS_peak_239-1	874.214	528.491	replicate 1	no	0	no element	no	genic	4.59726
chr2L	6646911	6648161	6647405	MACS_peak_240-1	12700.6	6241.04	both replicates	yes	1	+	yes	genic	49.8821
chr2L	6648171	6648881	6648525	MACS_peak_240-2	5261.15	1820.05	both replicates	yes	1	-	yes	genic	34.1848
chr2L	6648891	6649430	6649095	MACS_peak_240-3	906.148	549.636	replicate 1	yes	0	no element	no	promoter & genic	95.9088
chr2L	6667321	6667391	6667325	MACS_peak_241-1	73.9288	64.6625	none	yes	0	no element	no	genic	7.7155
chr2L	6667401	6668450	6667935	MACS_peak_241-2	10517	5192.9	both replicates	yes	2	+	yes	genic	48.5386
chr2L	6672731	6674051	6673345	MACS_peak_242-1	12924.2	6012.42	both replicates	yes	2	+	yes	promoter & genic	149.883
chr2L	6674061	6674161	6674090	MACS_peak_242-2	139.376	213.947	none	yes	0	no element	no	genic	30.4356
chr2L	6674171	6674410	6674295	MACS_peak_242-3	215.047	150.915	none	yes	0	no element	no	genic	18.6824
chr2L	6741871	6742361	6742210	MACS_peak_243-1	1294.04	894.942	replicate 1	yes	0	no element	no	promoter	0.224317
chr2L	6742371	6742540	6742515	MACS_peak_243-2	82.2767	212.574	replicate 1	yes	0	no element	no	genic	0.916984
chr2L	6784641	6785091	6784780	MACS_peak_244-1	391.296	280.646	replicate 1	yes	0	no element	no	genic	12.3226
chr2L	6785101	6785661	6785425	MACS_peak_244-2	851.075	588.655	replicate 1	yes	0	no element	no	genic	16.4811
chr2L	6785671	6786001	6785890	MACS_peak_244-3	280.635	302.027	replicate 1	yes	0	no element	no	genic	22.5574
chr2L	6786011	6786110	6786090	MACS_peak_244-4	119.334	314.783	none	yes	0	no element	no	genic	22.8014
chr2L	6786221	6786281	6786225	MACS_peak_245-1	62.8928	64.8503	replicate 1	yes	0	no element	no	genic	17.5411
chr2L	6786291	6786311	6786300	MACS_peak_245-2	46.7574	47.2686	replicate 1	yes	0	no element	no	genic	11.2627
chr2L	6786321	6787171	6786945	MACS_peak_245-3	16694.7	9119.05	both replicates	yes	2	-	yes	promoter	260.252
chr2L	6787181	6788191	6787795	MACS_peak_245-4	25656.5	15419.3	both replicates	yes	3	-	yes	intergenic	2.1914
chr2L	6788201	6788460	6788295	MACS_peak_245-5	219.774	195.236	replicate 1	yes	0	no element	no	intergenic	1.36562
chr2L	6788601	6788651	6788625	MACS_peak_246-1	55.9576	124.331	none	yes	0	no element	no	intergenic	2.49706
chr2L	6788661	6789051	6788885	MACS_peak_246-2	456.231	539.43	none	yes	2	-	yes	intergenic	4.45429
chr2L	6789061	6789540	6789265	MACS_peak_246-3	429.334	562.395	none	yes	0	no element	no	intergenic	7.33835
chr2L	6791311	6792621	6792170	MACS_peak_247-1	18700.1	13694.4	both replicates	yes	1	+	yes	genic	15.9413
chr2L	6792631	6792870	6792710	MACS_peak_247-2	222.972	116.566	replicate 1	yes	0	no element	no	genic	2.78301
chr2L	6793361	6793971	6793795	MACS_peak_248-1	2150.08	620.067	both replicates	yes	1	-	yes	genic	19.131
chr2L	6793981	6794481	6794245	MACS_peak_248-2	9775.39	3632.5	both replicates	yes	0	no element	no	genic	11.0383
chr2L	6794491	6795190	6794695	MACS_peak_248-3	9073.98	4771.38	both replicates	yes	2	-	yes	promoter & genic	187.489
chr2L	6833201	6833361	6833235	MACS_peak_249-1	24.8024	79.9429	none	yes	0	no element	no	genic	0
chr2L	6833381	6834131	6833805	MACS_peak_249-2	4640.08	1932.92	both replicates	yes	4	+	yes	genic	0
chr2L	6921441	6921461	6921445	MACS_peak_250-1	45.3905	77.6198	none	no	0	no element	no	promoter & genic	85.6766
chr2L	6921471	6921801	6921675	MACS_peak_250-2	340.968	114.519	none	no	0	no element	no	genic	91.1489
chr2L	6921811	6922391	6922080	MACS_peak_250-3	593.295	380.063	none	no	0	no element	no	genic	53.1655
chr2L	6922401	6922480	6922415	MACS_peak_250-4	115.736	189.144	none	no	0	no element	no	genic	45.275
chr2L	6926841	6927490	6927135	MACS_peak_251-1	676.636	730.685	none	no	1	+	no	intergenic	70.7633
chr2L	7048681	7048771	7048700	MACS_peak_252-1	139.018	80.2853	replicate 1	yes	0	no element	no	genic	6.51257
chr2L	7048781	7049711	7049215	MACS_peak_252-2	11288.4	5022.95	both replicates	yes	0	no element	no	genic	42.7902
chr2L	7049721	7050371	7050175	MACS_peak_252-3	5290.09	2297.65	both replicates	yes	0	no element	no	promoter & genic	14.5954
chr2L	7050381	7051110	7050645	MACS_peak_252-4	3557.15	1806.89	both replicates	yes	4	+	yes	genic	7.56267
chr2L	7084171	7084331	7084185	MACS_peak_253-1	75.1152	118.036	replicate 1	yes	0	no element	no	genic	49.7563
chr2L	7084341	7085140	7084705	MACS_peak_253-2	11262.9	9048.89	both replicates	yes	0	no element	no	promoter	165.171
chr2L	7093751	7093811	7093770	MACS_peak_254-1	44.1653	61.2204	none	no	0	no element	no	intergenic	0.458492
chr2L	7093821	7094490	7094085	MACS_peak_254-2	817.894	644.558	none	no	1	-	no	intergenic	0.152831
chr2L	7187581	7188301	7187990	MACS_peak_255-1	1376.57	656.784	replicate 1	no	0	no element	no	genic	34.1947
chr2L	7188311	7189151	7188795	MACS_peak_255-2	13304.7	5633.53	both replicates	no	2	+	no	intergenic	1.13144
chr2L	7189161	7189330	7189290	MACS_peak_255-3	70.8973	49.2306	replicate 1	no	0	no element	no	intergenic	1.58994
chr2L	7199451	7199641	7199465	MACS_peak_256-1	53.1266	150.156	replicate 1	no	0	no element	no	genic	2.1914
chr2L	7199651	7200410	7199935	MACS_peak_256-2	3824.22	2096.17	both replicates	no	2	+	no	genic	2.1914
chr2L	7218691	7219111	7219005	MACS_peak_257-1	352.284	279.592	replicate 1	no	1	+	no	genic	3.77148
chr2L	7219121	7219851	7219515	MACS_peak_257-2	2537.29	1242.95	both replicates	no	2	-	no	genic	9.02935
chr2L	7219861	7220340	7220075	MACS_peak_257-3	483.071	806.498	replicate 1	no	0	no element	no	promoter	157.071
chr2L	7240161	7240361	7240305	MACS_peak_258-1	92.9405	160.132	replicate 1	no	0	no element	no	genic	67.4133
chr2L	7240371	7240970	7240575	MACS_peak_258-2	1606.63	835.318	replicate 1	no	3	+	no	promoter	43.8798
chr2L	7417971	7418021	7417985	MACS_peak_259-1	42.6162	126.699	none	yes	0	no element	no	genic	2.57841
chr2L	7418031	7418911	7418675	MACS_peak_259-2	6896.39	3037.53	both replicates	yes	5	+	yes	genic	0.754295
chr2L	7418921	7418981	7418945	MACS_peak_259-3	97.4174	96.7806	replicate 1	yes	0	no element	no	genic	1.28427
chr2L	7418991	7419160	7419035	MACS_peak_259-4	65.8251	112.807	replicate 1	yes	0	no element	no	genic	1.58994
chr2L	7419371	7419561	7419475	MACS_peak_260-1	97.612	76.1093	replicate 1	yes	0	no element	no	genic	0.764154
chr2L	7419571	7420481	7419835	MACS_peak_260-2	2904.13	1566.08	replicate 1	yes	3	-	yes	genic	1.67128
chr2L	7420571	7421060	7420725	MACS_peak_260-3	417.408	424.224	none	yes	1	-	yes	genic	3.54716
chr2L	7421591	7422121	7421940	MACS_peak_261-1	451.648	650.58	replicate 1	yes	0	no element	no	genic	1.21279
chr2L	7422131	7423071	7422695	MACS_peak_261-2	7194.06	3119.67	both replicates	yes	1	+	yes	intergenic	6.13542
chr2L	7423081	7423191	7423130	MACS_peak_261-3	135.018	289.52	replicate 1	yes	0	no element	no	intergenic	6.51257
chr2L	7423201	7423250	7423220	MACS_peak_261-4	112.427	78.7021	replicate 1	yes	0	no element	no	intergenic	6.13542
chr2L	7423251	7423481	7423325	MACS_peak_262-1	131.026	124.384	replicate 1	yes	0	no element	no	intergenic	4.40252
chr2L	7423491	7423861	7423735	MACS_peak_262-2	1653.51	872.139	both replicates	yes	0	no element	no	intergenic	244.791
chr2L	7423871	7424471	7424005	MACS_peak_262-3	1402.01	876.266	both replicates	yes	1	+	yes	intergenic	362.582
chr2L	7424481	7424791	7424645	MACS_peak_262-4	789.503	697.853	replicate 1	yes	0	no element	no	intergenic	40.658
chr2L	7424801	7425820	7425075	MACS_peak_262-5	9889.04	5542.91	both replicates	yes	4	+	yes	intergenic	33.7263
chr2L	7436811	7437051	7436925	MACS_peak_263-1	189.416	274.734	replicate 1	no	0	no element	no	intergenic	1.35576
chr2L	7437061	7437741	7437395	MACS_peak_263-2	6738.12	3558.81	both replicates	yes	1	-	yes	promoter	6.12556
chr2L	7437751	7437841	7437775	MACS_peak_263-3	80.5227	199.023	replicate 1	yes	0	no element	no	genic	1.35576
chr2L	7437851	7437900	7437870	MACS_peak_263-4	49.1565	160.805	replicate 1	yes	0	no element	no	genic	1.20293
chr2L	7493771	7493861	7493805	MACS_peak_264-1	84.5958	96.5378	none	yes	0	no element	no	genic	4.74023
chr2L	7493871	7494351	7494140	MACS_peak_264-2	641.983	539.762	replicate 1	yes	0	no element	no	genic	2.34423
chr2L	7494361	7495141	7494725	MACS_peak_264-3	8133.47	4491.9	both replicates	yes	1	-	yes	genic	4.85115
chr2L	7495151	7496091	7495620	MACS_peak_264-4	16098.8	9325.57	both replicates	yes	2	-	yes	promoter	6.18719
chr2L	7496101	7496670	7496315	MACS_peak_264-5	1012.43	747.185	replicate 1	yes	0	no element	no	intergenic	128.772
chr2L	7520421	7520890	7520555	MACS_peak_265-1	533.199	465.363	none	yes	0	no element	no	genic	1.28427
chr2L	7530341	7530361	7530355	MACS_peak_266-1	31.4241	47.4929	replicate 1	yes	0	no element	no	genic	110.805
chr2L	7530371	7530801	7530635	MACS_peak_266-2	595.696	598.691	replicate 1	yes	0	no element	no	genic	124.259
chr2L	7530811	7531460	7530995	MACS_peak_266-3	3035.88	1922.9	both replicates	yes	6	+	yes	genic	0.83564
chr2L	7578661	7578901	7578845	MACS_peak_267-1	121.574	160.162	replicate 1	no	0	no element	no	promoter	3.92431
chr2L	7578911	7579290	7579065	MACS_peak_267-2	1176.76	552.754	replicate 1	no	1	-	no	intergenic	3.09853
chr2L	7675571	7676030	7675710	MACS_peak_268-1	710.629	583.296	replicate 1	no	0	no element	no	genic	0.152831
chr2L	7678351	7678920	7678655	MACS_peak_269-1	617.698	604.552	none	no	0	no element	no	promoter & genic	2.33437
chr2L	7700741	7700941	7700795	MACS_peak_270-1	124.187	74.476	none	yes	0	no element	no	genic	9.14275
chr2L	7700951	7701191	7701095	MACS_peak_270-2	190.086	229.686	replicate 1	yes	0	no element	no	genic	11.7926
chr2L	7701201	7702111	7701665	MACS_peak_270-3	13499	7308.63	both replicates	yes	11	-	yes	promoter	252.681
chr2L	7702121	7702330	7702240	MACS_peak_270-4	190.589	140.006	replicate 1	yes	0	no element	no	intergenic	0.377148
chr2L	7725571	7726140	7725895	MACS_peak_271-1	681.124	646.448	replicate 1	yes	0	no element	no	genic	7.42956
chr2L	7726181	7726511	7726355	MACS_peak_272-1	393.277	163.257	replicate 1	yes	0	no element	no	promoter	26.1735
chr2L	7726521	7726940	7726715	MACS_peak_272-2	731.058	198.477	replicate 1	yes	0	no element	no	promoter	0.682809
chr2L	7790061	7790820	7790405	MACS_peak_273-1	1667.72	1193.34	replicate 1	yes	0	no element	no	genic	89.8622
chr2L	7790911	7791240	7791075	MACS_peak_274-1	489.541	222.807	replicate 1	yes	0	no element	no	intergenic	29.7922
chr2L	7794911	7795401	7795235	MACS_peak_275-1	496.031	193.491	none	yes	0	no element	no	genic	7.04255
chr2L	7795411	7795611	7795555	MACS_peak_275-2	67.6829	145.556	replicate 1	yes	0	no element	no	genic	14.9331
chr2L	7795621	7796491	7796075	MACS_peak_275-3	10547.9	5521.69	both replicates	yes	1	-	yes	promoter	81.5354
chr2L	7796501	7797030	7796795	MACS_peak_275-4	637.158	530.515	replicate 1	yes	0	no element	no	genic	21.241
chr2L	7799411	7800010	7799665	MACS_peak_276-1	774.595	466.362	replicate 1	no	0	no element	no	genic	17.2354
chr2L	7809011	7809351	7809150	MACS_peak_277-1	297.271	224.08	replicate 1	yes	0	no element	no	genic	8.31696
chr2L	7809361	7810481	7809785	MACS_peak_277-2	13341.3	6290.89	both replicates	yes	4	+	yes	genic	12.9241
chr2L	7810491	7810941	7810645	MACS_peak_277-3	556.234	392.926	replicate 1	yes	0	no element	no	genic	87.1556
chr2L	7810951	7811181	7811070	MACS_peak_277-4	113.612	83.7815	replicate 1	yes	0	no element	no	promoter	0
chr2L	7811191	7811781	7811455	MACS_peak_277-5	3560.04	1566.25	both replicates	yes	0	no element	no	genic	176.31
chr2L	7811791	7812130	7811975	MACS_peak_277-6	340.849	155.942	replicate 1	yes	0	no element	no	genic	7.10418
chr2L	7814111	7814640	7814315	MACS_peak_278-1	586.16	548.421	none	yes	0	no element	no	promoter & genic	23.9131
chr2L	7827471	7827641	7827620	MACS_peak_279-1	70.4066	117.771	none	yes	0	no element	no	promoter	14.7901
chr2L	7827651	7827921	7827860	MACS_peak_279-2	232.375	259.025	replicate 1	yes	0	no element	no	genic	72.7352
chr2L	7827931	7828601	7828315	MACS_peak_279-3	7916.13	3877.16	both replicates	yes	3	-	yes	genic	29.9253
chr2L	7828611	7829541	7829065	MACS_peak_279-4	18902.7	10793.4	both replicates	yes	1	+	yes	genic	14.5658
chr2L	7829551	7829970	7829755	MACS_peak_279-5	333.582	131.395	replicate 1	yes	0	no element	no	genic	20.9551
chr2L	7832701	7833120	7832885	MACS_peak_280-1	486.794	245.452	none	no	0	no element	no	intergenic	25.2763
chr2L	7914111	7914321	7914290	MACS_peak_281-1	104.024	128.282	none	no	0	no element	no	genic	3.40419
chr2L	7914331	7914581	7914445	MACS_peak_281-2	251.564	472.816	none	no	0	no element	no	genic	2.49706
chr2L	7914591	7915350	7914935	MACS_peak_281-3	1196.45	986.109	replicate 1	no	0	no element	no	genic	8.54128
chr2L	7926081	7926211	7926170	MACS_peak_282-1	109.16	314.97	replicate 1	no	0	no element	no	genic	1.95722
chr2L	7926221	7926990	7926505	MACS_peak_282-2	3140	2231.2	both replicates	no	5	-	no	genic	2.87421
chr2L	7960421	7960811	7960615	MACS_peak_283-1	548.798	491.97	replicate 1	no	0	no element	no	genic	4.15848
chr2L	7960821	7961581	7961355	MACS_peak_283-2	6522.44	3220.37	both replicates	yes	9	+	yes	genic	5.51424
chr2L	7961591	7961761	7961695	MACS_peak_283-3	117.944	153.25	replicate 1	yes	0	no element	no	genic	6.34988
chr2L	7961771	7962170	7962035	MACS_peak_283-4	335.296	594.832	replicate 1	yes	0	no element	no	genic	1.90546
chr2L	7971681	7972370	7971995	MACS_peak_284-1	995.575	569.022	both replicates	no	1	+	no	genic	2.12977
chr2L	7976371	7976551	7976485	MACS_peak_285-1	93.8762	52.2381	replicate 1	yes	0	no element	no	genic	5.7287
chr2L	7976561	7977270	7976905	MACS_peak_285-2	5699.07	2618.49	both replicates	yes	4	+	yes	genic	54.3314
chr2L	7983921	7984791	7984310	MACS_peak_286-1	14134.9	10728	both replicates	yes	2	+	yes	promoter & genic	88.8614
chr2L	7984801	7985031	7984875	MACS_peak_286-2	213.46	133.125	replicate 1	yes	0	no element	no	promoter & genic	2.88407
chr2L	7985041	7985531	7985205	MACS_peak_286-3	1687.56	733.927	replicate 1	yes	0	no element	no	promoter & genic	27.7832
chr2L	7985541	7986050	7985685	MACS_peak_286-4	432.394	927.657	replicate 1	yes	0	no element	no	genic	23.0873
chr2L	7990531	7991091	7990895	MACS_peak_287-1	984.715	928.979	replicate 1	yes	0	no element	no	genic	21.9559
chr2L	7991101	7992491	7991815	MACS_peak_287-2	27138.2	17760.8	both replicates	yes	5	+	yes	genic	16.9494
chr2L	7992501	7992761	7992635	MACS_peak_287-3	403.749	420.533	replicate 1	yes	0	no element	no	genic	19.131
chr2L	7992771	7993121	7992980	MACS_peak_287-4	574.899	732.177	replicate 1	yes	0	no element	no	genic	18.776
chr2L	7993131	7993521	7993300	MACS_peak_287-5	699.143	414.133	replicate 1	yes	0	no element	no	genic	23.7085
chr2L	7993531	7993941	7993815	MACS_peak_287-6	2717.94	1479.91	both replicates	yes	3	-	yes	genic	42.9381
chr2L	7993951	7994361	7994175	MACS_peak_287-7	8038.97	4056.05	both replicates	yes	0	no element	no	genic	125.245
chr2L	7994371	7995131	7994555	MACS_peak_287-8	12249.7	7308.82	both replicates	yes	0	no element	no	promoter	1.05996
chr2L	7995141	7995761	7995480	MACS_peak_287-9	798.55	1330.97	replicate 1	yes	0	no element	no	genic	0
chr2L	7995771	7995850	7995835	MACS_peak_287-10	145.572	419.94	none	yes	0	no element	no	genic	0.152831
chr2L	7998691	7999081	7998925	MACS_peak_288-1	435.908	285.809	none	no	0	no element	no	promoter	101.09
chr2L	7999091	7999300	7999165	MACS_peak_288-2	179.903	387.835	none	no	0	no element	no	genic	91.7652
chr2L	7999731	8000221	8000035	MACS_peak_289-1	337.881	1058.11	none	no	0	no element	no	genic	21.8943
chr2L	8000231	8000781	8000555	MACS_peak_289-2	935.103	934.354	none	no	0	no element	no	genic	3.02704
chr2L	8000791	8001221	8000955	MACS_peak_289-3	475.083	767.037	none	no	0	no element	no	genic	1.13144
chr2L	8001231	8001411	8001285	MACS_peak_289-4	103.176	114.375	replicate 1	no	0	no element	no	genic	3.2415
chr2L	8001421	8001871	8001595	MACS_peak_289-5	719.895	747.258	replicate 1	no	0	no element	no	genic	4.57754
chr2L	8001881	8002390	8002125	MACS_peak_289-6	439.729	802.371	replicate 1	no	0	no element	no	genic	4.3828
chr2L	8006891	8008101	8007375	MACS_peak_290-1	11218.2	6232.06	both replicates	yes	1	-	yes	promoter	106.955
chr2L	8008111	8008260	8008225	MACS_peak_290-2	82.2209	78.8186	replicate 1	yes	0	no element	no	intergenic	4.30145
chr2L	8008441	8008621	8008505	MACS_peak_291-1	68.3885	134.994	replicate 1	yes	0	no element	no	genic	1.73291
chr2L	8008631	8010111	8009495	MACS_peak_291-2	14321.9	8338.28	both replicates	yes	0	no element	no	genic	271.201
chr2L	8010121	8010231	8010155	MACS_peak_291-3	192.075	377.854	replicate 1	yes	0	no element	no	genic	0.224317
chr2L	8010241	8010311	8010285	MACS_peak_291-4	163.283	176.355	replicate 1	yes	0	no element	no	genic	0.152831
chr2L	8010321	8011061	8010755	MACS_peak_291-5	8863.36	5163.33	both replicates	yes	0	no element	no	promoter	1.35576
chr2L	8011071	8011260	8011240	MACS_peak_291-6	110.071	261.733	replicate 1	yes	0	no element	no	promoter	0.305661
chr2L	8030591	8031371	8031195	MACS_peak_292-1	4123.58	1345.66	both replicates	yes	1	-	yes	promoter & genic	26.3067
chr2L	8031381	8032581	8031835	MACS_peak_292-2	15269.1	7979.94	both replicates	yes	5	+	yes	genic	16.2272
chr2L	8032591	8032901	8032680	MACS_peak_292-3	266.832	582.465	replicate 1	yes	0	no element	no	genic	10.1214
chr2L	8032911	8033150	8033040	MACS_peak_292-4	210.009	290.299	none	yes	0	no element	no	genic	6.32031
chr2L	8082581	8082781	8082735	MACS_peak_293-1	109.269	174.426	none	yes	0	no element	no	genic	215.223
chr2L	8082791	8083031	8082865	MACS_peak_293-2	170.001	262.805	none	yes	0	no element	no	genic	264.989
chr2L	8083041	8084261	8083755	MACS_peak_293-3	12096	6072.39	both replicates	yes	4	-	yes	genic	48.8246
chr2L	8084271	8085191	8084795	MACS_peak_293-4	9883.2	4117.86	both replicates	yes	0	no element	no	genic	15.7983
chr2L	8085201	8086260	8085705	MACS_peak_293-5	8242.5	3355.17	both replicates	yes	1	+	yes	genic	36.0509
chr2L	8086261	8086751	8086635	MACS_peak_294-1	725.261	491.237	replicate 1	yes	0	no element	no	genic	23.2081
chr2L	8086761	8087201	8086900	MACS_peak_294-2	963.858	451.868	replicate 1	yes	0	no element	no	genic	14.9429
chr2L	8087211	8087300	8087255	MACS_peak_294-3	149.281	197.323	replicate 1	yes	0	no element	no	genic	29.5284
chr2L	8087391	8087941	8087805	MACS_peak_295-1	632.151	336.432	none	yes	0	no element	no	genic	22.974
chr2L	8087951	8088140	8088000	MACS_peak_295-2	56.8861	59.8338	none	yes	0	no element	no	promoter & genic	10.957
chr2L	8088491	8088881	8088635	MACS_peak_296-1	1055.18	717.577	replicate 1	yes	2	-	yes	genic	7.40984
chr2L	8088891	8089040	8088910	MACS_peak_296-2	52.73	63.5878	replicate 1	no	2	-	no	genic	20.9354
chr2L	8095001	8095670	8095315	MACS_peak_297-1	726.605	508.873	none	yes	0	no element	no	genic	14.6471
chr2L	8099841	8100531	8100205	MACS_peak_298-1	1237.13	911.717	replicate 1	yes	4	-	yes	genic	16.4096
chr2L	8100541	8100641	8100545	MACS_peak_298-2	104.937	122.394	replicate 1	yes	0	no element	no	genic	24.7783
chr2L	8100651	8100831	8100665	MACS_peak_298-3	48.2157	88.3171	none	yes	0	no element	no	genic	23.8811
chr2L	8100841	8101261	8100970	MACS_peak_298-4	541.464	689.67	none	yes	0	no element	no	genic	16.1138
chr2L	8101271	8101350	8101320	MACS_peak_298-5	98.8601	31.6898	none	no	0	no element	no	genic	15.4729
chr2L	8103561	8103821	8103695	MACS_peak_299-1	164.715	21.4354	replicate 1	yes	1	-	yes	genic	19.8754
chr2L	8103831	8104781	8104245	MACS_peak_299-2	15280.8	8108.81	both replicates	yes	4	-	yes	genic	14.6471
chr2L	8104791	8105390	8105060	MACS_peak_299-3	677.831	491.84	replicate 1	no	0	no element	no	genic	18.2239
chr2L	8161781	8161841	8161815	MACS_peak_300-1	65.9123	86.943	none	no	0	no element	no	genic	44.5823
chr2L	8161851	8162181	8162040	MACS_peak_300-2	342.594	304.958	replicate 1	yes	0	no element	no	genic	35.7156
chr2L	8162191	8162281	8162240	MACS_peak_300-3	134.931	131.832	replicate 1	yes	0	no element	no	genic	32.3829
chr2L	8162291	8162901	8162765	MACS_peak_300-4	11159.6	8107.14	both replicates	yes	0	no element	no	promoter	0.83564
chr2L	8162911	8163541	8163025	MACS_peak_300-5	9087.73	5083.91	both replicates	yes	0	no element	no	promoter	210.931
chr2L	8163551	8164021	8163810	MACS_peak_300-6	568.04	663.069	replicate 1	yes	0	no element	no	genic	15.6553
chr2L	8164031	8164090	8164080	MACS_peak_300-7	67.7974	126.413	replicate 1	yes	0	no element	no	genic	17.2453
chr2L	8166091	8166411	8166325	MACS_peak_301-1	311.78	324.056	replicate 1	yes	0	no element	no	genic	44.1953
chr2L	8166421	8166741	8166445	MACS_peak_301-2	375.44	435.707	replicate 1	yes	0	no element	no	genic	63.3978
chr2L	8166751	8166840	8166805	MACS_peak_301-3	210.235	204.374	replicate 1	yes	0	no element	no	genic	37.976
chr2L	8169691	8170271	8170105	MACS_peak_302-1	556.052	588.501	none	yes	0	no element	no	genic	6.43123
chr2L	8170281	8170800	8170510	MACS_peak_302-2	590.472	643.513	none	yes	0	no element	no	genic	7.17566
chr2L	8171421	8171441	8171425	MACS_peak_303-1	52.4775	10.8575	replicate 1	yes	0	no element	no	genic	8.98991
chr2L	8171451	8171611	8171565	MACS_peak_303-2	68.8496	55.5413	replicate 1	yes	0	no element	no	genic	11.0285
chr2L	8171621	8172321	8171845	MACS_peak_303-3	1711.32	864.979	replicate 1	yes	2	-	yes	genic	15.8501
chr2L	8172331	8172601	8172455	MACS_peak_303-4	251.817	119.751	none	yes	0	no element	no	genic	8.55114
chr2L	8172611	8172760	8172670	MACS_peak_303-5	88.4336	74.4155	none	yes	1	-	yes	genic	10.4985
chr2L	8204551	8205291	8205165	MACS_peak_304-1	5614.7	2653.63	both replicates	yes	0	no element	no	promoter	385.97
chr2L	8205301	8205721	8205445	MACS_peak_304-2	11091.4	8351.39	both replicates	yes	1	+	yes	promoter	30.3838
chr2L	8205731	8206330	8206005	MACS_peak_304-3	634.81	916.504	both replicates	yes	0	no element	no	promoter	43.4607
chr2L	8217951	8218171	8218105	MACS_peak_305-1	156.327	355.599	replicate 1	yes	0	no element	no	promoter & genic	77.7392
chr2L	8218181	8218901	8218435	MACS_peak_305-2	2651.33	1840.33	both replicates	yes	0	no element	no	promoter & genic	42.5856
chr2L	8218911	8219000	8218975	MACS_peak_305-3	85.9249	146.735	replicate 1	yes	0	no element	no	genic	80.5814
chr2L	8229131	8229341	8229260	MACS_peak_306-1	244.539	79.5341	replicate 1	no	0	no element	no	genic	13.3111
chr2L	8229351	8229800	8229425	MACS_peak_306-2	491.086	420.625	replicate 1	no	0	no element	no	genic	16.767
chr2L	8276931	8276961	8276950	MACS_peak_307-1	57.8507	70.3104	none	yes	0	no element	no	genic	1.58994
chr2L	8276971	8277321	8277075	MACS_peak_307-2	302.14	290.153	replicate 1	yes	0	no element	no	genic	1.66142
chr2L	8277331	8278810	8277755	MACS_peak_307-3	34339	20893.1	both replicates	yes	1	+	yes	promoter & genic	225.066
chr2L	8290191	8290341	8290255	MACS_peak_308-1	41.7723	165.133	replicate 1	yes	0	no element	no	genic	0.907126
chr2L	8290351	8291011	8290665	MACS_peak_308-2	4084.8	2045.56	both replicates	yes	1	+	yes	genic	10.1411
chr2L	8291021	8291160	8291065	MACS_peak_308-3	221.558	319.167	replicate 1	yes	0	no element	no	genic	5.57587
chr2L	8291841	8292061	8291870	MACS_peak_309-1	113.28	88.6222	replicate 1	yes	0	no element	no	genic	5.42056
chr2L	8292071	8292660	8292325	MACS_peak_309-2	1007.09	285.741	both replicates	yes	0	no element	no	genic	1.35576
chr2L	8299151	8299191	8299170	MACS_peak_310-1	53.3166	88.5788	replicate 1	yes	0	no element	no	genic	2.11005
chr2L	8299201	8300141	8299635	MACS_peak_310-2	4398.66	1758.92	both replicates	yes	4	+	yes	genic	1.8956
chr2L	8300151	8300451	8300330	MACS_peak_310-3	331.217	458.753	replicate 1	yes	0	no element	no	genic	4.09685
chr2L	8300461	8301400	8300835	MACS_peak_310-4	6404.87	2732.51	both replicates	yes	0	no element	no	genic	115.851
chr2L	8326051	8326800	8326405	MACS_peak_311-1	1027.73	1221.2	replicate 1	yes	0	no element	no	intergenic	0.305661
chr2L	8345551	8346011	8345855	MACS_peak_312-1	388.478	397.639	replicate 1	yes	0	no element	no	intergenic	3.40419
chr2L	8346021	8346781	8346475	MACS_peak_312-2	10048	4037.83	both replicates	yes	2	-	yes	promoter	1.66142
chr2L	8346791	8346960	8346920	MACS_peak_312-3	60.7463	75.1211	replicate 1	yes	0	no element	no	genic	1.42725
chr2L	8362111	8362771	8362470	MACS_peak_313-1	1053.45	480.292	replicate 1	yes	0	no element	no	intergenic	353.279
chr2L	8362781	8362850	8362835	MACS_peak_313-2	171.21	173.103	replicate 1	yes	0	no element	no	intergenic	14.6866
chr2L	8411031	8411221	8411055	MACS_peak_314-1	89.9983	67.0154	replicate 1	yes	0	no element	no	genic	9.97839
chr2L	8411231	8412170	8411665	MACS_peak_314-2	16479.2	9253.02	both replicates	yes	0	no element	no	genic	31.0666
chr2L	8414851	8415291	8415175	MACS_peak_315-1	372.511	672.675	none	yes	0	no element	no	genic	11.9874
chr2L	8415301	8415491	8415455	MACS_peak_315-2	63.9189	249.175	replicate 1	yes	1	-	yes	promoter	3.54716
chr2L	8415501	8415911	8415735	MACS_peak_315-3	734.902	613.759	replicate 1	yes	1	+	yes	promoter	60.6961
chr2L	8415921	8417011	8416525	MACS_peak_315-4	12327.6	6063.32	both replicates	yes	8	-	yes	genic	40.0146
chr2L	8417021	8417260	8417215	MACS_peak_315-5	227.358	316.808	none	yes	0	no element	no	genic	32.0354
chr2L	8417881	8418011	8417945	MACS_peak_316-1	99.6081	201.764	replicate 1	yes	0	no element	no	genic	23.5138
chr2L	8418021	8418721	8418445	MACS_peak_316-2	2296.36	1229.04	replicate 1	yes	0	no element	no	genic	21.3939
chr2L	8418731	8418771	8418765	MACS_peak_316-3	60.7197	82.8697	replicate 1	yes	0	no element	no	genic	15.8895
chr2L	8418781	8419001	8418975	MACS_peak_316-4	214.696	181.777	replicate 1	yes	0	no element	no	genic	19.9765
chr2L	8419011	8419601	8419395	MACS_peak_316-5	3828.75	2395.62	both replicates	yes	0	no element	no	promoter & genic	20.9748
chr2L	8419611	8420111	8419855	MACS_peak_316-6	8243.98	3592.62	both replicates	yes	1	-	yes	promoter & genic	146.336
chr2L	8420121	8421150	8420375	MACS_peak_316-7	12903.6	8515.77	both replicates	yes	8	+	yes	genic	41.819
chr2L	8422981	8423051	8423015	MACS_peak_317-1	55.4789	260.571	none	yes	0	no element	no	genic	53.6733
chr2L	8423061	8423441	8423250	MACS_peak_317-2	412.288	510.794	none	yes	0	no element	no	genic	37.2439
chr2L	8423451	8423821	8423745	MACS_peak_317-3	342.189	257.58	replicate 1	yes	0	no element	no	genic	71.1453
chr2L	8423831	8424441	8424195	MACS_peak_317-4	1168.54	694.044	replicate 1	yes	0	no element	no	genic	57.8638
chr2L	8424451	8424611	8424535	MACS_peak_317-5	93.7146	104.699	replicate 1	yes	0	no element	no	genic	68.1898
chr2L	8424621	8425311	8425010	MACS_peak_317-6	3171.01	1788.49	both replicates	yes	5	-	yes	genic	58.1251
chr2L	8425321	8425420	8425395	MACS_peak_317-7	169.424	224.278	replicate 1	yes	0	no element	no	genic	70.0632
chr2L	8425461	8425491	8425475	MACS_peak_318-1	64.9171	123.215	none	yes	0	no element	no	genic	72.1436
chr2L	8425501	8426061	8425715	MACS_peak_318-2	544.633	628.031	replicate 1	yes	0	no element	no	genic	41.893
chr2L	8426071	8426690	8426345	MACS_peak_318-3	735.938	332.41	replicate 1	yes	0	no element	no	promoter & genic	50.942
chr2L	8432921	8433121	8433035	MACS_peak_319-1	89.4263	166.429	replicate 1	yes	0	no element	no	genic	38.1708
chr2L	8433131	8434320	8433695	MACS_peak_319-2	15017.3	8368.05	both replicates	yes	1	+	yes	promoter	91.4965
chr2L	8521651	8521771	8521745	MACS_peak_320-1	80.4158	81.0996	replicate 1	no	0	no element	no	promoter	2.18154
chr2L	8521781	8522411	8522140	MACS_peak_320-2	1248.28	1301.15	replicate 1	no	0	no element	no	genic	99.1849
chr2L	8522421	8522860	8522565	MACS_peak_320-3	461.712	660.07	replicate 1	no	1	-	no	genic	7.10418
chr2L	8533701	8534311	8534255	MACS_peak_321-1	848.249	978.182	replicate 1	yes	0	no element	no	genic	0
chr2L	8534321	8535521	8535255	MACS_peak_321-2	29494	20680.6	both replicates	yes	3	+	yes	genic	0.377148
chr2L	8535531	8536621	8535725	MACS_peak_321-3	21270.6	11405.3	both replicates	yes	1	-	yes	promoter & genic	18.1524
chr2L	8536631	8537100	8536815	MACS_peak_321-4	538.955	596.628	replicate 1	yes	0	no element	no	genic	4.16834
chr2L	8541401	8541601	8541555	MACS_peak_322-1	95.0658	240.309	none	no	0	no element	no	intergenic	36.184
chr2L	8541611	8541891	8541745	MACS_peak_322-2	266.963	318.09	replicate 1	yes	0	no element	no	intergenic	37.5373
chr2L	8541901	8542551	8542395	MACS_peak_322-3	7846.69	3894.98	both replicates	yes	0	no element	no	intergenic	11.4673
chr2L	8542561	8543071	8542835	MACS_peak_322-4	7647.57	2709.81	both replicates	yes	0	no element	no	intergenic	1.8956
chr2L	8543081	8543581	8543255	MACS_peak_322-5	7073.34	2900.87	both replicates	yes	2	+	yes	promoter	18.7637
chr2L	8543591	8543831	8543695	MACS_peak_322-6	262.591	260.91	replicate 1	yes	0	no element	no	genic	16.9199
chr2L	8543841	8544561	8544195	MACS_peak_322-7	13001.7	7334.79	both replicates	yes	5	-	yes	genic	0.907126
chr2L	8544571	8544721	8544655	MACS_peak_322-8	93.2466	181.8	replicate 1	yes	0	no element	no	genic	0.152831
chr2L	8544731	8545110	8544985	MACS_peak_322-9	414.334	834.245	replicate 1	yes	0	no element	no	genic	0.601464
chr2L	8569941	8570411	8570230	MACS_peak_323-1	420.714	1275.78	replicate 1	yes	0	no element	no	genic	0.682809
chr2L	8570421	8571091	8570765	MACS_peak_323-2	3462.51	2044.97	both replicates	yes	0	no element	no	genic	5.75828
chr2L	8571101	8571260	8571225	MACS_peak_323-3	87.3468	268.101	replicate 1	yes	0	no element	no	genic	2.04843
chr2L	8672451	8672831	8672740	MACS_peak_324-1	445.525	272.435	replicate 1	no	0	no element	no	genic	23.5039
chr2L	8672841	8673570	8673185	MACS_peak_324-2	2272.78	1267.15	both replicates	no	0	no element	no	genic	47.7745
chr2L	8675131	8676051	8675785	MACS_peak_325-1	2575.99	2111.41	both replicates	no	8	+	no	genic	1.36562
chr2L	8676061	8676250	8676195	MACS_peak_325-2	136.005	135.672	replicate 1	no	0	no element	no	genic	1.66142
chr2L	8690051	8690411	8690360	MACS_peak_326-1	253.909	410.138	replicate 1	yes	0	no element	no	genic	44.9077
chr2L	8690421	8690861	8690605	MACS_peak_326-2	550.976	833.301	replicate 1	yes	0	no element	no	genic	47.8435
chr2L	8690871	8691491	8691285	MACS_peak_326-3	9012.39	4338.85	both replicates	yes	1	-	yes	promoter & genic	91.844
chr2L	8691501	8692151	8691755	MACS_peak_326-4	15877.3	9016.87	both replicates	yes	3	+	yes	genic	12.6899
chr2L	8692161	8692421	8692295	MACS_peak_326-5	314.396	281.161	replicate 1	yes	0	no element	no	genic	18.9486
chr2L	8692431	8692841	8692675	MACS_peak_326-6	960.95	1159.16	both replicates	yes	2	-	yes	genic	11.874
chr2L	8692851	8693350	8693205	MACS_peak_326-7	611.39	820.573	replicate 1	yes	0	no element	no	genic	12.7096
chr2L	8694231	8694411	8694275	MACS_peak_327-1	117.908	189.719	replicate 1	yes	0	no element	no	genic	14.0555
chr2L	8694421	8694971	8694610	MACS_peak_327-2	935.707	747.507	replicate 1	no	0	no element	no	genic	8.98006
chr2L	8694981	8695050	8695035	MACS_peak_327-3	83.9017	334.743	none	no	0	no element	no	genic	9.16246
chr2L	8708251	8708701	8708535	MACS_peak_328-1	812.874	298.642	replicate 1	yes	0	no element	no	genic	10.8954
chr2L	8708711	8709791	8709105	MACS_peak_328-2	22955.6	15259.8	both replicates	yes	7	-	yes	promoter	110.928
chr2L	8709801	8710000	8709925	MACS_peak_328-3	118.537	60.4489	replicate 1	yes	0	no element	no	genic	38.8634
chr2L	8717041	8717771	8717725	MACS_peak_329-1	1067.07	1040.64	both replicates	yes	0	no element	no	genic	8.71383
chr2L	8717781	8719081	8718275	MACS_peak_329-2	25289.7	14706.2	both replicates	yes	1	+	yes	genic	6.26854
chr2L	8719091	8719591	8719370	MACS_peak_329-3	529.982	614.32	none	yes	0	no element	no	genic	3.17987
chr2L	8719601	8719760	8719725	MACS_peak_329-4	98.9835	143.282	none	yes	0	no element	no	genic	12.4754
chr2L	8733721	8733781	8733725	MACS_peak_330-1	118.365	206.746	none	yes	0	no element	no	genic	7.31864
chr2L	8733791	8734291	8734040	MACS_peak_330-2	449.267	568.037	replicate 1	yes	0	no element	no	genic	8.4698
chr2L	8734301	8734841	8734475	MACS_peak_330-3	874.293	1290.01	replicate 1	yes	0	no element	no	genic	6.93163
chr2L	8734851	8735461	8735275	MACS_peak_330-4	1695.25	1311.57	both replicates	yes	0	no element	no	genic	6.5742
chr2L	8735471	8736321	8735865	MACS_peak_330-5	21248.1	17996.1	both replicates	yes	2	+	yes	promoter & genic	424.252
chr2L	8736331	8736791	8736650	MACS_peak_330-6	576.392	373.644	replicate 1	yes	0	no element	no	genic	1.50859
chr2L	8736801	8737070	8736890	MACS_peak_330-7	228.923	265.119	none	yes	0	no element	no	genic	1.66142
chr2L	8737861	8738031	8737920	MACS_peak_331-1	118.369	102.295	none	yes	0	no element	no	genic	3.70985
chr2L	8738041	8738261	8738180	MACS_peak_331-2	169.083	395.418	none	yes	0	no element	no	genic	3.69999
chr2L	8738271	8738661	8738425	MACS_peak_331-3	402.651	581.356	none	yes	0	no element	no	genic	3.32284
chr2L	8738671	8738871	8738800	MACS_peak_331-4	104.663	134.007	none	yes	0	no element	no	genic	2.18154
chr2L	8738881	8739141	8739010	MACS_peak_331-5	205.149	329.251	none	yes	1	-	yes	genic	2.20126
chr2L	8739151	8739581	8739485	MACS_peak_331-6	625.49	588.85	replicate 1	yes	0	no element	no	genic	3.09853
chr2L	8739591	8741020	8740315	MACS_peak_331-7	29757.5	16811.4	both replicates	yes	2	+	yes	genic	16.2371
chr2L	8948531	8948921	8948815	MACS_peak_332-1	401.218	505.917	replicate 1	yes	0	no element	no	genic	12.9956
chr2L	8948931	8949351	8949075	MACS_peak_332-2	667.81	589.838	replicate 1	yes	0	no element	no	genic	15.7884
chr2L	8949361	8950571	8949995	MACS_peak_332-3	21794.4	13135.1	both replicates	yes	5	-	yes	genic	23.5656
chr2L	8950581	8950921	8950705	MACS_peak_332-4	579.574	405.377	replicate 1	yes	0	no element	no	genic	12.1501
chr2L	8950931	8951411	8951255	MACS_peak_332-5	9763.61	4921.4	both replicates	yes	0	no element	no	promoter	188.791
chr2L	8951421	8952340	8951575	MACS_peak_332-6	12022.1	6734.09	both replicates	yes	9	-	yes	promoter	0.754295
chr2L	8957241	8958311	8957865	MACS_peak_333-1	23363.2	14617.3	both replicates	yes	1	-	yes	genic	117.448
chr2L	8958321	8958831	8958385	MACS_peak_333-2	5234.34	2282.59	both replicates	yes	0	no element	no	promoter & genic	4.15848
chr2L	8958841	8959231	8959045	MACS_peak_333-3	436.408	318.562	replicate 1	no	0	no element	no	genic	39.7928
chr2L	8959241	8959291	8959255	MACS_peak_333-4	85.0007	126.687	none	no	0	no element	no	promoter	2.92598
chr2L	8959301	8959690	8959535	MACS_peak_333-5	326.23	860.99	none	no	0	no element	no	promoter	1.50859
chr2L	8987881	8988550	8988215	MACS_peak_334-1	689.455	554.873	none	yes	0	no element	no	genic	17.9601
chr2L	8988591	8989551	8989245	MACS_peak_335-1	11087.4	5964.22	both replicates	yes	0	no element	no	promoter	232.293
chr2L	8989561	8989971	8989765	MACS_peak_335-2	562.045	467.9	both replicates	yes	0	no element	no	intergenic	2.64003
chr2L	8989981	8990130	8990110	MACS_peak_335-3	67.0347	45.8313	none	yes	0	no element	no	intergenic	0.611323
chr2L	9122211	9122781	9122555	MACS_peak_336-1	540.26	629.902	none	no	0	no element	no	intergenic	0.601464
chr2L	9122791	9123041	9122915	MACS_peak_336-2	342.864	136.061	none	no	1	+	no	intergenic	0.458492
chr2L	9123051	9123320	9123195	MACS_peak_336-3	198.671	126.464	none	no	0	no element	no	intergenic	2.80272
chr2L	9174871	9175711	9175425	MACS_peak_337-1	8667.41	4231.19	both replicates	yes	0	no element	no	genic	12.3842
chr2L	9175721	9175891	9175755	MACS_peak_337-2	205.927	214.064	replicate 1	yes	0	no element	no	genic	1.22265
chr2L	9175901	9176591	9176275	MACS_peak_337-3	26311.7	24737.7	both replicates	yes	6	+	yes	genic	447.975
chr2L	9176601	9177400	9176895	MACS_peak_337-4	14730.1	11378.9	both replicates	yes	1	-	yes	genic	34.4806
chr2L	9178071	9178341	9178265	MACS_peak_338-1	290.364	208.12	replicate 1	yes	0	no element	no	genic	11.7014
chr2L	9178351	9179111	9178695	MACS_peak_338-2	6870.39	3079.57	both replicates	yes	2	-	yes	genic	23.3215
chr2L	9179121	9179841	9179505	MACS_peak_338-3	7394.9	3406.24	both replicates	yes	0	no element	no	genic	11.9972
chr2L	9179851	9180070	9179930	MACS_peak_338-4	158.558	89.7994	replicate 1	no	0	no element	no	genic	8.98991
chr2L	9180511	9181200	9180785	MACS_peak_339-1	768.748	683.448	replicate 1	yes	0	no element	no	genic	9.66287
chr2L	9182291	9182321	9182305	MACS_peak_340-1	48.259	50.5939	replicate 1	yes	0	no element	no	genic	9.0614
chr2L	9182331	9183241	9182805	MACS_peak_340-2	12067.4	6385.54	both replicates	yes	3	+	yes	genic	10.0499
chr2L	9183251	9183900	9183365	MACS_peak_340-3	2105.49	757.419	both replicates	yes	0	no element	no	genic	13.6685
chr2L	9184161	9184680	9184370	MACS_peak_341-1	568.258	445.537	none	yes	0	no element	no	genic	24.5121
chr2L	9185381	9185631	9185505	MACS_peak_342-1	186.753	275.422	replicate 1	yes	0	no element	no	genic	12.3226
chr2L	9185641	9185781	9185680	MACS_peak_342-2	161.976	313.115	replicate 1	yes	0	no element	no	genic	9.45827
chr2L	9185791	9186210	9185975	MACS_peak_342-3	684.455	680.158	replicate 1	yes	1	-	yes	genic	6.58406
chr2L	9188991	9189181	9189140	MACS_peak_343-1	173.276	57.7616	replicate 1	yes	0	no element	no	genic	8.33668
chr2L	9189191	9189341	9189305	MACS_peak_343-2	86.9932	108.171	replicate 1	yes	0	no element	no	genic	8.99977
chr2L	9189351	9189971	9189500	MACS_peak_343-3	1212.27	1245.88	replicate 1	yes	1	-	yes	genic	6.73689
chr2L	9189981	9190550	9190245	MACS_peak_343-4	764.24	628.226	none	yes	1	+	yes	genic	8.55114
chr2L	9202971	9203071	9203015	MACS_peak_344-1	114.911	289.785	replicate 1	yes	0	no element	no	genic	7.4197
chr2L	9203081	9204051	9203695	MACS_peak_344-2	15891.8	6813.18	both replicates	yes	1	+	yes	genic	22.6362
chr2L	9204061	9204681	9204295	MACS_peak_344-3	2557.27	1152.71	replicate 1	yes	0	no element	no	genic	15.4828
chr2L	9204691	9206181	9205325	MACS_peak_344-4	30117.1	16999	both replicates	yes	6	+	yes	genic	9.0614
chr2L	9206191	9206451	9206295	MACS_peak_344-5	241.557	178.637	replicate 1	yes	0	no element	no	genic	2.79286
chr2L	9206461	9206931	9206835	MACS_peak_344-6	376.309	412.697	none	yes	0	no element	no	genic	5.67693
chr2L	9206941	9206970	9206955	MACS_peak_344-7	77.7923	92.9815	none	yes	0	no element	no	genic	6.2784
chr2L	9211451	9211910	9211645	MACS_peak_345-1	636.558	333.401	none	yes	0	no element	no	genic	5.95302
chr2L	9214571	9214791	9214725	MACS_peak_346-1	118.853	88.3264	replicate 1	yes	0	no element	no	genic	8.54128
chr2L	9214801	9215210	9214975	MACS_peak_346-2	571.415	746.469	replicate 1	yes	1	+	yes	genic	11.0482
chr2L	9228411	9228511	9228445	MACS_peak_347-1	98.5209	40.3717	none	yes	0	no element	no	genic	5.28992
chr2L	9228521	9229030	9228795	MACS_peak_347-2	515.566	325.575	none	yes	1	+	yes	genic	7.25701
chr2L	9229191	9229401	9229335	MACS_peak_348-1	131.99	69.4424	none	yes	0	no element	no	genic	3.02704
chr2L	9229411	9229611	9229580	MACS_peak_348-2	138.967	58.9023	replicate 1	yes	0	no element	no	genic	3.40419
chr2L	9229621	9230371	9229965	MACS_peak_348-3	7823.35	3528.22	both replicates	yes	1	+	yes	genic	2.11005
chr2L	9230381	9230430	9230425	MACS_peak_348-4	53.9782	84.625	replicate 1	yes	0	no element	no	genic	4.6786
chr2L	9231091	9231521	9231245	MACS_peak_349-1	639.111	487.826	replicate 1	yes	1	+	yes	genic	16.6044
chr2L	9231531	9231981	9231835	MACS_peak_349-2	773.313	890.873	replicate 1	no	0	no element	no	genic	11.7828
chr2L	9231991	9232390	9232075	MACS_peak_349-3	561.971	787.094	replicate 1	no	0	no element	no	genic	7.40984
chr2L	9237061	9237241	9237160	MACS_peak_350-1	73.9283	208.832	replicate 1	yes	0	no element	no	genic	8.47965
chr2L	9237251	9238031	9237805	MACS_peak_350-2	15093.7	8512.53	both replicates	yes	1	+	yes	genic	103.057
chr2L	9238041	9238451	9238225	MACS_peak_350-3	5882.12	2720.07	both replicates	yes	1	+	yes	genic	17.4597
chr2L	9238461	9238810	9238605	MACS_peak_350-4	529.629	128.152	replicate 1	yes	2	-	yes	genic	9.30543
chr2L	9272081	9272171	9272095	MACS_peak_351-1	97.617	207.14	replicate 1	yes	0	no element	no	genic	0
chr2L	9272181	9272750	9272435	MACS_peak_351-2	969.743	651.496	replicate 1	yes	2	+	yes	genic	0.529978
chr2L	9386111	9386261	9386205	MACS_peak_352-1	32.4116	116.052	replicate 1	yes	0	no element	no	intergenic	1.13144
chr2L	9386271	9386841	9386525	MACS_peak_352-2	942.962	555.158	replicate 1	yes	1	+	yes	intergenic	2.56855
chr2L	9386851	9387451	9387165	MACS_peak_352-3	3035.97	1237.73	both replicates	yes	0	no element	no	promoter	4.02537
chr2L	9387461	9387841	9387645	MACS_peak_352-4	1666.23	853.226	both replicates	yes	0	no element	no	genic	321.988
chr2L	9387851	9388161	9388035	MACS_peak_352-5	472.293	552.192	replicate 1	yes	0	no element	no	genic	44.745
chr2L	9388171	9388641	9388385	MACS_peak_352-6	1162.68	922.596	replicate 1	yes	0	no element	no	genic	69.0969
chr2L	9388651	9388951	9388815	MACS_peak_352-7	317.602	303.627	replicate 1	yes	0	no element	no	genic	51.6347
chr2L	9388961	9389110	9389085	MACS_peak_352-8	29.363	133.363	none	yes	0	no element	no	genic	23.7184
chr2L	9437161	9437731	9437475	MACS_peak_353-1	1617.19	1018.31	both replicates	no	4	-	no	promoter	10.6513
chr2L	9437741	9437900	9437770	MACS_peak_353-2	43.7141	134.944	both replicates	no	0	no element	no	genic	6.81823
chr2L	9446271	9447101	9446825	MACS_peak_354-1	3606.3	2121.73	both replicates	yes	4	+	yes	genic	0.305661
chr2L	9447111	9447531	9447360	MACS_peak_354-2	452.037	471.782	replicate 1	yes	0	no element	no	genic	0.377148
chr2L	9447541	9447780	9447710	MACS_peak_354-3	228.782	94.9937	none	yes	0	no element	no	genic	0
chr2L	9447781	9447991	9447805	MACS_peak_355-1	153.556	108.867	replicate 1	yes	0	no element	no	genic	0
chr2L	9448001	9448941	9448415	MACS_peak_355-2	19384.6	10601.7	both replicates	yes	0	no element	no	genic	0.458492
chr2L	9448951	9449551	9449310	MACS_peak_355-3	6940	2580.15	both replicates	yes	1	-	yes	genic	0.611323
chr2L	9449561	9450330	9449805	MACS_peak_355-4	12038.8	7267.65	both replicates	yes	1	-	yes	promoter & genic	173.079
chr2L	9493571	9493901	9493715	MACS_peak_356-1	369.728	195.855	replicate 1	yes	0	no element	no	genic	44.5921
chr2L	9493911	9494381	9494065	MACS_peak_356-2	2045.23	1042.98	both replicates	yes	1	+	yes	genic	53.8261
chr2L	9494391	9494931	9494760	MACS_peak_356-3	761.674	858.629	replicate 1	yes	0	no element	no	genic	44.3284
chr2L	9494941	9495130	9495065	MACS_peak_356-4	91.6126	90.976	replicate 1	yes	0	no element	no	promoter	0.305661
chr2L	9497051	9497121	9497070	MACS_peak_357-1	74.7862	195.909	replicate 1	yes	0	no element	no	genic	12.4754
chr2L	9497131	9497691	9497515	MACS_peak_357-2	1235.16	1250.42	replicate 1	yes	2	+	yes	genic	14.127
chr2L	9497701	9497930	9497795	MACS_peak_357-3	85.7497	66.8992	replicate 1	yes	0	no element	no	genic	9.60124
chr2L	9522521	9522581	9522545	MACS_peak_358-1	49.5445	45.319	replicate 1	yes	0	no element	no	genic	1.36562
chr2L	9522591	9523361	9523065	MACS_peak_358-2	4719.53	2060.24	both replicates	yes	9	+	yes	genic	1.13144
chr2L	9523371	9523520	9523505	MACS_peak_358-3	39.7406	148.493	replicate 1	yes	0	no element	no	genic	1.20293
chr2L	9567241	9568051	9567725	MACS_peak_359-1	9734.2	4096.31	both replicates	yes	0	no element	no	intergenic	1.36562
chr2L	9568061	9568071	9568065	MACS_peak_359-2	43.8417	67.1952	replicate 1	yes	0	no element	no	intergenic	2.11005
chr2L	9568081	9568691	9568520	MACS_peak_359-3	2771.67	1397.57	both replicates	yes	0	no element	no	promoter	0.529978
chr2L	9568701	9569141	9568855	MACS_peak_359-4	3033.07	883.996	both replicates	yes	0	no element	no	promoter	63.6837
chr2L	9569151	9569540	9569285	MACS_peak_359-5	379.423	329.392	replicate 1	yes	0	no element	no	genic	20.3142
chr2L	9575391	9575771	9575650	MACS_peak_360-1	336.479	299.203	none	no	0	no element	no	genic	5.07547
chr2L	9575781	9575991	9575910	MACS_peak_360-2	154.732	253.289	replicate 1	no	0	no element	no	genic	3.61865
chr2L	9576001	9576621	9576350	MACS_peak_360-3	1452.82	1355.93	replicate 1	no	3	+	no	genic	27.019
chr2L	9576631	9576780	9576765	MACS_peak_360-4	43.3421	57.3181	replicate 1	no	0	no element	no	promoter	93.2146
chr2L	9607821	9608491	9608220	MACS_peak_361-1	3296.26	976.568	both replicates	yes	2	-	yes	promoter	0
chr2L	9608501	9608660	9608625	MACS_peak_361-2	96.3407	73.5583	replicate 1	yes	0	no element	no	genic	0
chr2L	9612851	9614141	9613355	MACS_peak_362-1	14814	8875.72	both replicates	yes	1	+	yes	promoter & genic	378.513
chr2L	9614151	9614350	9614195	MACS_peak_362-2	143.59	41.802	replicate 1	yes	1	-	yes	genic	74.3523
chr2L	9616681	9617320	9616895	MACS_peak_363-1	2084.88	886.151	both replicates	yes	0	no element	no	genic	341.701
chr2L	9692591	9692711	9692645	MACS_peak_364-1	141.928	213.737	replicate 1	yes	0	no element	no	genic	7.7155
chr2L	9692721	9693341	9692985	MACS_peak_364-2	1372.02	970.848	replicate 1	yes	2	-	yes	genic	4.474
chr2L	9693351	9693701	9693570	MACS_peak_364-3	270.028	341.118	none	yes	0	no element	no	genic	2.64989
chr2L	9693711	9694040	9693875	MACS_peak_364-4	277.422	231.196	none	yes	0	no element	no	genic	5.20858
chr2L	9697641	9697721	9697710	MACS_peak_365-1	83.2774	71.9498	none	no	0	no element	no	genic	2.56855
chr2L	9697731	9698081	9698005	MACS_peak_365-2	442.378	386.196	replicate 1	yes	2	-	yes	genic	6.2784
chr2L	9698091	9699491	9698545	MACS_peak_365-3	10467.1	3819.1	both replicates	yes	6	+	yes	genic	8.54128
chr2L	9699501	9699570	9699510	MACS_peak_365-4	75.3036	182.343	replicate 1	yes	0	no element	no	promoter	0.305661
chr2L	9703691	9704591	9704415	MACS_peak_366-1	1737.22	1170.62	replicate 1	yes	2	-	yes	genic	14.1369
chr2L	9704601	9704850	9704805	MACS_peak_366-2	135.377	207.886	replicate 1	yes	0	no element	no	genic	13.6069
chr2L	9705271	9705471	9705420	MACS_peak_367-1	93.5417	157.098	none	yes	3	-	yes	genic	12.5666
chr2L	9705481	9706551	9706045	MACS_peak_367-2	10754.8	5573.48	both replicates	yes	1	-	yes	promoter & genic	189.535
chr2L	9706561	9706760	9706695	MACS_peak_367-3	143.041	87.931	replicate 1	yes	0	no element	no	genic	3.08867
chr2L	9706951	9707061	9706995	MACS_peak_368-1	155.131	203.41	none	yes	0	no element	no	genic	3.6285
chr2L	9707071	9707521	9707375	MACS_peak_368-2	374.46	375.967	none	yes	0	no element	no	genic	6.34988
chr2L	9707531	9708000	9707715	MACS_peak_368-3	501.123	411.479	none	yes	0	no element	no	genic	6.42137
chr2L	9735731	9736311	9735985	MACS_peak_369-1	695.449	485.731	replicate 1	yes	0	no element	no	genic	23.5754
chr2L	9736321	9737130	9736635	MACS_peak_369-2	4322.52	1950.71	both replicates	yes	0	no element	no	promoter & genic	63.2351
chr2L	9757631	9757751	9757665	MACS_peak_370-1	124.069	202.285	replicate 1	yes	0	no element	no	intergenic	0.152831
chr2L	9757761	9757811	9757775	MACS_peak_370-2	62.8596	100.482	both replicates	yes	0	no element	no	intergenic	0.152831
chr2L	9757821	9758171	9758045	MACS_peak_370-3	1111.64	337.957	both replicates	yes	1	-	yes	promoter	1.28427
chr2L	9758181	9758511	9758325	MACS_peak_370-4	688.391	410.22	replicate 1	yes	0	no element	no	promoter	11.1295
chr2L	9758521	9758901	9758685	MACS_peak_370-5	1730.96	726.465	both replicates	yes	1	+	yes	genic	24.3913
chr2L	9758911	9759180	9759050	MACS_peak_370-6	288.522	172.899	replicate 1	yes	0	no element	no	genic	31.0173
chr2L	9776231	9776821	9776645	MACS_peak_371-1	943.877	149.131	both replicates	yes	1	-	yes	intergenic	13.4023
chr2L	9776831	9777151	9776975	MACS_peak_371-2	530.508	348.026	replicate 1	yes	0	no element	no	intergenic	32.1044
chr2L	9777161	9777370	9777225	MACS_peak_371-3	119.815	101.238	replicate 1	yes	0	no element	no	intergenic	37.6507
chr2L	9781551	9781731	9781695	MACS_peak_372-1	48.9872	87.933	replicate 1	yes	0	no element	no	intergenic	19.0201
chr2L	9781741	9782831	9782265	MACS_peak_372-2	22075.1	18008.7	both replicates	yes	0	no element	no	promoter	428.136
chr2L	9782841	9782940	9782885	MACS_peak_372-3	52.0056	275.573	replicate 1	yes	0	no element	no	genic	24.7981
chr2L	9893011	9893411	9893345	MACS_peak_373-1	338.651	465.201	none	no	0	no element	no	genic	37.9267
chr2L	9893421	9893910	9893585	MACS_peak_373-2	532.376	559.837	none	no	1	-	no	promoter	226.291
chr2L	9907161	9907361	9907305	MACS_peak_374-1	97.4218	122.413	replicate 1	yes	0	no element	no	genic	14.3415
chr2L	9907371	9907641	9907495	MACS_peak_374-2	503.1	564.425	replicate 1	yes	1	+	yes	genic	15.2486
chr2L	9907651	9907961	9907765	MACS_peak_374-3	485.356	226.878	replicate 1	yes	1	-	yes	genic	20.2427
chr2L	9907971	9908291	9908140	MACS_peak_374-4	264.946	370.314	replicate 1	yes	0	no element	no	genic	34.0936
chr2L	9908301	9909161	9908715	MACS_peak_374-5	14207.6	11157.4	both replicates	yes	1	+	yes	promoter	73.6325
chr2L	9909171	9909440	9909305	MACS_peak_374-6	233.554	84.5575	replicate 1	yes	0	no element	no	genic	5.05575
chr2L	9914821	9915760	9915185	MACS_peak_375-1	5934.74	3057.32	both replicates	yes	0	no element	no	promoter	178.364
chr2L	10009561	10010351	10010035	MACS_peak_376-1	4777.63	2516.82	both replicates	yes	2	-	yes	promoter & genic	30.7609
chr2L	10010361	10010670	10010385	MACS_peak_376-2	225.072	365.647	replicate 1	yes	0	no element	no	genic	25.6953
chr2L	10208581	10208651	10208595	MACS_peak_377-1	46.5799	124.691	replicate 1	yes	0	no element	no	genic	2.04843
chr2L	10208661	10209501	10209105	MACS_peak_377-2	5973.17	2611.93	both replicates	yes	0	no element	no	genic	17.44
chr2L	10209511	10209570	10209555	MACS_peak_377-3	54.6847	58.8558	replicate 1	yes	0	no element	no	genic	18.6824
chr2L	10225891	10226510	10226215	MACS_peak_378-1	584.992	921.154	none	no	0	no element	no	genic	63.8858
chr2L	10321491	10321980	10321835	MACS_peak_379-1	676.625	537.037	replicate 1	no	0	no element	no	promoter	147.339
chr2L	10334261	10334930	10334605	MACS_peak_380-1	657.568	761.58	none	yes	0	no element	no	genic	19.0595
chr2L	10357581	10358241	10357995	MACS_peak_381-1	2045.32	601.943	replicate 1	yes	0	no element	no	intergenic	33.2259
chr2L	10358251	10358430	10358390	MACS_peak_381-2	78.5697	10.7973	replicate 1	yes	0	no element	no	genic	9.82555
chr2L	10423511	10423571	10423525	MACS_peak_382-1	77.6887	221.709	none	no	0	no element	no	genic	55.877
chr2L	10423581	10424201	10423995	MACS_peak_382-2	813.053	549.318	replicate 1	no	0	no element	no	genic	24.4727
chr2L	10424211	10424410	10424280	MACS_peak_382-3	109.336	199.276	replicate 1	no	0	no element	no	genic	58.8942
chr2L	10457081	10458130	10457655	MACS_peak_383-1	9301.21	4755.2	both replicates	yes	0	no element	no	promoter	142.13
chr2L	10468341	10468800	10468645	MACS_peak_384-1	519.961	554.798	replicate 1	no	1	-	no	genic	0
chr2L	10503551	10503961	10503765	MACS_peak_385-1	633.583	261.5	replicate 1	yes	1	-	yes	genic	19.449
chr2L	10503971	10504150	10504015	MACS_peak_385-2	103.174	130.144	replicate 1	yes	0	no element	no	genic	15.1056
chr2L	10528551	10528711	10528585	MACS_peak_386-1	53.6853	77.8833	none	no	0	no element	no	intergenic	0.152831
chr2L	10528721	10529111	10528970	MACS_peak_386-2	430.915	262.94	none	no	0	no element	no	promoter	1.88574
chr2L	10529121	10529320	10529220	MACS_peak_386-3	149.281	119.074	none	no	0	no element	no	promoter	3.32284
chr2L	10755971	10756881	10756385	MACS_peak_387-1	2719.52	1226.59	both replicates	yes	0	no element	no	promoter	217.661
chr2L	10756891	10757680	10757245	MACS_peak_387-2	1433.51	1113.95	replicate 1	yes	3	+	yes	intergenic	0.152831
chr2L	10966961	10968070	10967425	MACS_peak_388-1	4312.86	2053.8	both replicates	yes	0	no element	no	genic	23.3289
chr2L	10985841	10986001	10985970	MACS_peak_389-1	101.479	110.17	none	no	0	no element	no	genic	0
chr2L	10986011	10986530	10986295	MACS_peak_389-2	605.112	487.389	none	no	4	+	no	genic	0
chr2L	10996971	10997331	10997215	MACS_peak_390-1	354.374	703.189	none	no	0	no element	no	genic	7.6243
chr2L	10997341	10997830	10997545	MACS_peak_390-2	467.092	1421.56	none	no	0	no element	no	genic	15.4211
chr2L	11002571	11002671	11002665	MACS_peak_391-1	95.152	465.525	none	no	0	no element	no	genic	102.281
chr2L	11002681	11003401	11002930	MACS_peak_391-2	800.116	1461.06	none	no	1	+	no	genic	69.6564
chr2L	11003411	11003680	11003540	MACS_peak_391-3	247.36	413.325	none	no	0	no element	no	genic	52.5837
chr2L	11039581	11039711	11039595	MACS_peak_392-1	81.1031	183.28	replicate 1	yes	0	no element	no	genic	18.7341
chr2L	11039721	11040410	11040015	MACS_peak_392-2	1127.19	1628.66	replicate 1	yes	0	no element	no	genic	9.04168
chr2L	11044771	11045940	11045315	MACS_peak_393-1	12962.4	6939.03	both replicates	yes	6	-	yes	genic	3.46581
chr2L	11056751	11057081	11056965	MACS_peak_394-1	376.717	246.069	replicate 1	yes	0	no element	no	genic	3.17987
chr2L	11057091	11057641	11057475	MACS_peak_394-2	10822.9	6441.27	both replicates	yes	0	no element	no	genic	280.502
chr2L	11057651	11058051	11057855	MACS_peak_394-3	11048.6	7050.46	both replicates	yes	1	+	yes	genic	4.00565
chr2L	11058061	11058581	11058205	MACS_peak_394-4	3067.49	1877.56	both replicates	yes	1	-	yes	genic	3.10838
chr2L	11058591	11058740	11058670	MACS_peak_394-5	71.8793	137.594	replicate 1	yes	0	no element	no	genic	3.91445
chr2L	11060781	11061271	11061145	MACS_peak_395-1	555.257	317.675	replicate 1	yes	0	no element	no	genic	4.36308
chr2L	11061281	11061661	11061435	MACS_peak_395-2	650.491	425.277	replicate 1	no	0	no element	no	genic	6.86014
chr2L	11061671	11061780	11061760	MACS_peak_395-3	162.897	62.8959	replicate 1	no	0	no element	no	genic	2.11005
chr2L	11065311	11065331	11065325	MACS_peak_396-1	45.0898	178.904	none	yes	0	no element	no	genic	3.09853
chr2L	11065341	11065501	11065485	MACS_peak_396-2	49.2388	230.998	replicate 1	yes	0	no element	no	genic	2.41572
chr2L	11065511	11066121	11065835	MACS_peak_396-3	1087.11	870.258	replicate 1	yes	1	+	yes	genic	3.17001
chr2L	11066131	11066791	11066635	MACS_peak_396-4	2764.26	1514.54	both replicates	yes	0	no element	no	genic	82.3512
chr2L	11066801	11067471	11067115	MACS_peak_396-5	11780.2	6362.05	both replicates	yes	1	+	yes	promoter	104.191
chr2L	11067481	11067700	11067570	MACS_peak_396-6	169.01	274.677	replicate 1	yes	0	no element	no	intergenic	0.682809
chr2L	11154911	11155041	11155010	MACS_peak_397-1	88.5935	108.426	none	yes	0	no element	no	genic	8.2652
chr2L	11155051	11155371	11155235	MACS_peak_397-2	324.276	160.151	none	yes	0	no element	no	genic	9.9981
chr2L	11155381	11156111	11155805	MACS_peak_397-3	12441.3	6462.75	both replicates	yes	1	-	yes	promoter	154.059
chr2L	11156121	11156320	11156200	MACS_peak_397-4	123.086	119.087	both replicates	yes	0	no element	no	promoter	0.377148
chr2L	11167861	11167951	11167905	MACS_peak_398-1	95.4804	148.979	none	yes	0	no element	no	genic	1.4371
chr2L	11167961	11168371	11168225	MACS_peak_398-2	429.567	420.877	none	yes	0	no element	no	genic	0.611323
chr2L	11168381	11169191	11168875	MACS_peak_398-3	5089.41	2664.56	both replicates	yes	1	+	yes	genic	0.377148
chr2L	11169281	11169380	11169335	MACS_peak_398-4	73.261	298.267	replicate 1	yes	0	no element	no	genic	1.05996
chr2L	11218881	11219380	11219115	MACS_peak_399-1	596.455	293.965	replicate 1	yes	2	+	yes	genic	0.601464
chr2L	11220971	11221741	11221465	MACS_peak_400-1	2505.28	1545.46	both replicates	yes	1	+	yes	genic	0.448634
chr2L	11221751	11221930	11221810	MACS_peak_400-2	58.1984	151.196	replicate 1	yes	0	no element	no	genic	0
chr2L	11358001	11358071	11358025	MACS_peak_401-1	76.6132	54.4856	replicate 1	yes	0	no element	no	intergenic	0.152831
chr2L	11358081	11359101	11358685	MACS_peak_401-2	19738.6	11592.3	both replicates	yes	2	+	yes	intergenic	0.907126
chr2L	11359111	11359401	11359260	MACS_peak_401-3	399.126	207.66	replicate 1	yes	0	no element	no	intergenic	0
chr2L	11359411	11359601	11359510	MACS_peak_401-4	133.383	87.5753	replicate 1	yes	1	+	yes	intergenic	0
chr2L	11359611	11359801	11359725	MACS_peak_401-5	133.989	430.158	replicate 1	yes	0	no element	no	intergenic	0
chr2L	11359811	11360000	11359935	MACS_peak_401-6	118.586	129.955	none	yes	0	no element	no	intergenic	0.601464
chr2L	11445261	11445431	11445325	MACS_peak_402-1	75.6532	11.0082	replicate 1	yes	0	no element	no	genic	6.88972
chr2L	11445441	11445971	11445795	MACS_peak_402-2	5058.02	1513.92	both replicates	yes	1	-	yes	promoter	8.38845
chr2L	11445981	11446700	11446255	MACS_peak_402-3	4393.89	1476.2	both replicates	yes	7	-	yes	intergenic	0
chr2L	11447191	11447271	11447220	MACS_peak_403-1	99.3478	81.0856	replicate 1	yes	0	no element	no	intergenic	0
chr2L	11447281	11447800	11447555	MACS_peak_403-2	1684.56	743.12	replicate 1	yes	1	+	yes	intergenic	0
chr2L	11516341	11517101	11516815	MACS_peak_404-1	1797.45	926.438	both replicates	no	2	+	no	genic	50.0965
chr2L	11517111	11517290	11517270	MACS_peak_404-2	76.1601	75.0317	replicate 1	yes	0	no element	no	promoter	1.13144
chr2L	11527721	11527921	11527865	MACS_peak_405-1	49.5287	64.1434	replicate 1	yes	0	no element	no	genic	82.2724
chr2L	11527931	11528501	11528245	MACS_peak_405-2	7234.53	2998.48	both replicates	yes	1	+	yes	promoter	228.376
chr2L	11528511	11529300	11528905	MACS_peak_405-3	3241.85	1796.85	both replicates	yes	0	no element	no	intergenic	4.40252
chr2L	11803991	11804081	11804035	MACS_peak_406-1	86.025	185.309	none	yes	0	no element	no	genic	21.6083
chr2L	11804091	11805311	11804985	MACS_peak_406-2	6538.28	3689.7	both replicates	yes	5	+	yes	genic	14.3612
chr2L	11805321	11805490	11805465	MACS_peak_406-3	90.8238	182.97	replicate 1	yes	0	no element	no	genic	31.954
chr2L	11805861	11807531	11806925	MACS_peak_407-1	38033.1	21979.8	both replicates	yes	24	+	yes	genic	19.2641
chr2L	11807541	11807881	11807685	MACS_peak_407-2	3694.42	1225.52	both replicates	yes	3	-	yes	genic	102.628
chr2L	11807891	11808511	11808160	MACS_peak_407-3	6934.51	2222	both replicates	yes	0	no element	no	genic	97.1364
chr2L	11808521	11809141	11808865	MACS_peak_407-4	11569	5540.68	both replicates	yes	3	+	yes	genic	34.0123
chr2L	11809151	11809571	11809375	MACS_peak_407-5	1115.33	298.288	both replicates	yes	2	+	yes	promoter & genic	40.4435
chr2L	11809581	11809780	11809645	MACS_peak_407-6	114.75	80.1704	replicate 1	yes	0	no element	no	promoter	4.85115
chr2L	11842261	11842381	11842290	MACS_peak_408-1	188.404	171.379	none	no	0	no element	no	promoter & genic	0.529978
chr2L	11842391	11842821	11842625	MACS_peak_408-2	617.387	394.285	none	no	0	no element	no	promoter & genic	0.224317
chr2L	11842831	11842980	11842965	MACS_peak_408-3	29.8782	48.4371	none	no	0	no element	no	promoter & genic	0
chr2L	11878701	11879361	11879105	MACS_peak_409-1	5232.22	2801.5	both replicates	yes	1	+	yes	genic	0
chr2L	11879371	11879600	11879460	MACS_peak_409-2	126.056	195.052	replicate 1	yes	0	no element	no	genic	0
chr2L	11903391	11904041	11903705	MACS_peak_410-1	773.557	680.661	replicate 1	yes	0	no element	no	genic	0
chr2L	11904051	11904740	11904355	MACS_peak_410-2	1382.9	1206.79	both replicates	yes	0	no element	no	genic	0
chr2L	12003281	12003391	12003285	MACS_peak_411-1	121.048	118.499	none	no	0	no element	no	intergenic	5.38113
chr2L	12003401	12003451	12003425	MACS_peak_411-2	65.5496	102.543	replicate 1	no	0	no element	no	intergenic	2.80272
chr2L	12003461	12003781	12003685	MACS_peak_411-3	603.002	538.237	replicate 1	no	0	no element	no	intergenic	0.754295
chr2L	12003791	12004400	12003975	MACS_peak_411-4	1104.63	607.139	replicate 1	no	1	-	no	intergenic	0.682809
chr2L	12006141	12006381	12006185	MACS_peak_412-1	154.928	97.6703	replicate 1	no	0	no element	no	intergenic	0.152831
chr2L	12006391	12006911	12006525	MACS_peak_412-2	1285.22	750.393	replicate 1	no	1	+	no	intergenic	1.66142
chr2L	12006921	12007201	12007050	MACS_peak_412-3	280.345	177.232	replicate 1	no	0	no element	no	intergenic	1.49873
chr2L	12007211	12007281	12007250	MACS_peak_412-4	126.632	202.333	replicate 1	no	0	no element	no	intergenic	4.30145
chr2L	12007291	12007651	12007505	MACS_peak_412-5	656.914	365.551	replicate 1	no	1	+	no	intergenic	2.80272
chr2L	12007661	12007960	12007745	MACS_peak_412-6	252.671	540.405	replicate 1	no	0	no element	no	intergenic	0.377148
chr2L	12009951	12010931	12010585	MACS_peak_413-1	2194.76	1444.4	replicate 1	yes	0	no element	no	intergenic	9.07126
chr2L	12010941	12011321	12011080	MACS_peak_413-2	453.586	274.865	replicate 1	yes	0	no element	no	intergenic	4.22997
chr2L	12011331	12011960	12011770	MACS_peak_413-3	1555.57	620.817	both replicates	yes	0	no element	no	intergenic	3.54716
chr2L	12012091	12012920	12012325	MACS_peak_414-1	1220.13	563.204	replicate 1	yes	0	no element	no	intergenic	2.65975
chr2L	12027091	12027820	12027405	MACS_peak_415-1	1555.87	1319.88	replicate 1	no	0	no element	no	promoter	192.032
chr2L	12044291	12044471	12044340	MACS_peak_416-1	90.0453	214.377	replicate 1	yes	0	no element	no	genic	4.60712
chr2L	12044481	12045051	12044795	MACS_peak_416-2	7917.29	2833.6	both replicates	yes	9	+	yes	genic	13.4121
chr2L	12045061	12045631	12045205	MACS_peak_416-3	786.853	314.77	replicate 1	yes	1	-	yes	promoter	191.86
chr2L	12045641	12046840	12046195	MACS_peak_416-4	5322.37	2308.89	both replicates	yes	1	-	yes	promoter	494.475
chr2L	12055411	12055681	12055545	MACS_peak_417-1	195.718	145.517	replicate 1	yes	0	no element	no	genic	84.2025
chr2L	12055691	12056720	12056045	MACS_peak_417-2	15118.9	9730.23	both replicates	yes	8	+	yes	promoter	227.316
chr2L	12066551	12067011	12066855	MACS_peak_418-1	640.686	377.732	replicate 1	no	0	no element	no	promoter	36.7238
chr2L	12067021	12067220	12067130	MACS_peak_418-2	61.5554	204.977	replicate 1	no	0	no element	no	promoter	0.601464
chr2L	12108441	12108641	12108475	MACS_peak_419-1	89.3056	63.4126	replicate 1	yes	0	no element	no	genic	18.1943
chr2L	12108651	12109340	12108875	MACS_peak_419-2	1907.81	1170.75	both replicates	yes	0	no element	no	genic	59.3305
chr2L	12133491	12133891	12133765	MACS_peak_420-1	421.768	330.43	replicate 1	yes	0	no element	no	promoter	0.305661
chr2L	12133901	12134461	12134145	MACS_peak_420-2	10019.8	6750.96	both replicates	yes	0	no element	no	intergenic	0.152831
chr2L	12134471	12135250	12134775	MACS_peak_420-3	3025.34	1684.87	both replicates	yes	4	-	yes	intergenic	0
chr2L	12207341	12207511	12207405	MACS_peak_421-1	66.3519	166.52	replicate 1	yes	0	no element	no	promoter & genic	0.305661
chr2L	12207521	12208460	12207785	MACS_peak_421-2	3328.92	1709.97	replicate 1	yes	0	no element	no	promoter & genic	52.7267
chr2L	12288351	12289040	12288700	MACS_peak_422-1	1846.69	735.489	both replicates	no	8	-	no	genic	0.152831
chr2L	12296501	12296531	12296515	MACS_peak_423-1	36.3481	60.0966	none	no	0	no element	no	genic	0.152831
chr2L	12296541	12296711	12296645	MACS_peak_423-2	58.395	10.4687	none	no	0	no element	no	genic	0.152831
chr2L	12296721	12297190	12296905	MACS_peak_423-3	823.615	380.51	replicate 2	no	8	+	no	genic	0
chr2L	12364261	12364680	12364485	MACS_peak_424-1	992.208	719.717	both replicates	yes	3	-	yes	genic	0
chr2L	12365531	12365731	12365575	MACS_peak_425-1	156.863	78.113	both replicates	yes	0	no element	no	genic	0.529978
chr2L	12365741	12366551	12366075	MACS_peak_425-2	12419.4	5527.32	both replicates	yes	7	+	yes	genic	0.377148
chr2L	12366561	12366820	12366595	MACS_peak_425-3	171.177	138.672	replicate 1	yes	0	no element	no	genic	59.5795
chr2L	12404081	12404311	12404275	MACS_peak_426-1	170.202	393.921	replicate 1	yes	0	no element	no	genic	573.133
chr2L	12404321	12405090	12404655	MACS_peak_426-2	5284.59	2418.34	both replicates	yes	3	-	yes	promoter & genic	102.523
chr2L	12420771	12421291	12421130	MACS_peak_427-1	558.268	578.653	none	yes	0	no element	no	genic	14.6866
chr2L	12421301	12422221	12421925	MACS_peak_427-2	11344.7	6148.29	both replicates	yes	3	+	yes	promoter & genic	37.9884
chr2L	12422231	12422491	12422465	MACS_peak_427-3	279.482	253.708	replicate 1	yes	0	no element	no	genic	8.31696
chr2L	12422501	12422740	12422515	MACS_peak_427-4	155.621	135.741	none	yes	0	no element	no	genic	8.7656
chr2L	12422931	12424091	12423515	MACS_peak_428-1	8794.65	3541.21	both replicates	yes	1	+	yes	promoter	128.018
chr2L	12424101	12424451	12424305	MACS_peak_428-2	466.82	341.738	replicate 1	yes	0	no element	no	intergenic	3.17001
chr2L	12424461	12424791	12424595	MACS_peak_428-3	905.762	680.762	replicate 1	yes	0	no element	no	promoter	30.4553
chr2L	12424801	12425280	12425100	MACS_peak_428-4	429.669	642.203	replicate 1	no	0	no element	no	genic	3.64822
chr2L	12458701	12459101	12459075	MACS_peak_429-1	314.044	614.687	replicate 1	yes	0	no element	no	genic	50.3899
chr2L	12459111	12459721	12459375	MACS_peak_429-2	1471.26	886.257	replicate 1	yes	0	no element	no	genic	60.9697
chr2L	12459731	12460390	12460045	MACS_peak_429-3	783.971	393.787	replicate 1	yes	4	+	yes	genic	66.0772
chr2L	12460481	12460521	12460505	MACS_peak_430-1	70.6279	45.9176	none	yes	0	no element	no	genic	76.6349
chr2L	12460531	12462041	12461345	MACS_peak_430-2	23530.2	19929.4	both replicates	yes	1	-	yes	promoter & genic	190.058
chr2L	12462051	12462130	12462125	MACS_peak_430-3	90.9048	99.8466	replicate 1	yes	0	no element	no	genic	13.8509
chr2L	12475441	12475501	12475455	MACS_peak_431-1	60.519	208.62	none	no	0	no element	no	genic	16.9297
chr2L	12475511	12475701	12475655	MACS_peak_431-2	147.705	131.433	none	no	0	no element	no	genic	13.0868
chr2L	12475711	12475980	12475840	MACS_peak_431-3	256.467	338.212	none	no	0	no element	no	genic	12.8526
chr2L	12482171	12482671	12482445	MACS_peak_432-1	626.49	381.828	replicate 1	yes	0	no element	no	genic	14.0457
chr2L	12482681	12483461	12483145	MACS_peak_432-2	22180.4	13775.4	both replicates	yes	2	-	yes	genic	20.1096
chr2L	12483471	12484091	12483735	MACS_peak_432-3	16239.8	7462.2	both replicates	yes	4	+	yes	promoter & genic	27.0807
chr2L	12484101	12484981	12484365	MACS_peak_432-4	17194.9	10602.8	both replicates	yes	4	+	yes	genic	15.8796
chr2L	12484991	12485210	12485125	MACS_peak_432-5	206.291	181.849	replicate 1	yes	0	no element	no	genic	16.3085
chr2L	12491741	12492680	12492215	MACS_peak_433-1	3532.16	1968.01	both replicates	yes	2	+	yes	genic	14.371
chr2L	12493171	12494001	12493745	MACS_peak_434-1	1151.2	1123.36	replicate 1	yes	0	no element	no	promoter & genic	14.6274
chr2L	12494011	12494160	12494155	MACS_peak_434-2	63.2359	109.239	replicate 1	yes	0	no element	no	genic	16.2962
chr2L	12503751	12503951	12503775	MACS_peak_435-1	43.0381	242.736	replicate 1	yes	0	no element	no	genic	20.7826
chr2L	12503961	12504551	12504295	MACS_peak_435-2	7747.85	3841.53	both replicates	yes	5	+	yes	promoter & genic	46.6282
chr2L	12504561	12505681	12504935	MACS_peak_435-3	20087.7	10900.4	both replicates	yes	14	-	yes	genic	21.1597
chr2L	12505691	12506001	12505855	MACS_peak_435-4	430.508	468.289	replicate 1	yes	0	no element	no	genic	35.6737
chr2L	12506011	12506210	12506180	MACS_peak_435-5	104.384	44.2456	none	yes	0	no element	no	genic	43.685
chr2L	12506691	12507131	12507000	MACS_peak_436-1	368.231	599.098	none	yes	0	no element	no	genic	35.7945
chr2L	12507141	12508421	12507755	MACS_peak_436-2	16558.4	10350.9	both replicates	yes	8	+	yes	genic	22.2221
chr2L	12508431	12508910	12508570	MACS_peak_436-3	595.137	436.97	none	yes	0	no element	no	genic	16.3998
chr2L	12513521	12513881	12513755	MACS_peak_437-1	296.252	274.144	replicate 1	yes	0	no element	no	genic	9.8157
chr2L	12513891	12514830	12514305	MACS_peak_437-2	5113.82	2132.13	both replicates	no	0	no element	no	genic	16.4293
chr2L	12520241	12520681	12520550	MACS_peak_438-1	344.393	754.347	replicate 1	yes	0	no element	no	genic	59.5351
chr2L	12520691	12521851	12521235	MACS_peak_438-2	16417.4	9164.69	both replicates	yes	8	+	yes	genic	7.92996
chr2L	12521861	12522231	12522085	MACS_peak_438-3	468.293	538.055	replicate 1	yes	0	no element	no	genic	6.34002
chr2L	12522241	12522460	12522335	MACS_peak_438-4	204.655	63.723	replicate 1	yes	0	no element	no	genic	10.6316
chr2L	12523021	12523531	12523365	MACS_peak_439-1	638.27	1399.24	none	yes	0	no element	no	genic	6.49285
chr2L	12523541	12523690	12523660	MACS_peak_439-2	26.302	181.391	none	no	0	no element	no	genic	10.9989
chr2L	12527491	12528081	12527795	MACS_peak_440-1	1096.13	860.477	replicate 1	yes	1	-	yes	genic	2.73124
chr2L	12528091	12528371	12528165	MACS_peak_440-2	283.205	141.143	replicate 1	yes	0	no element	no	genic	8.75574
chr2L	12528381	12528811	12528595	MACS_peak_440-3	345.041	835.035	none	yes	0	no element	no	genic	2.80272
chr2L	12528821	12528981	12528895	MACS_peak_440-4	63.2483	153.419	replicate 1	yes	0	no element	no	genic	4.31131
chr2L	12528991	12529691	12529505	MACS_peak_440-5	14878.2	9037.44	both replicates	yes	0	no element	no	genic	7.9201
chr2L	12529701	12530420	12529835	MACS_peak_440-6	11051.7	4942.45	both replicates	yes	3	+	yes	genic	5.12724
chr2L	12531981	12532531	12532380	MACS_peak_441-1	891.628	628.997	replicate 1	no	1	+	no	genic	6.20691
chr2L	12532541	12533130	12532715	MACS_peak_441-2	649.317	675.055	replicate 1	yes	0	no element	no	genic	5.2283
chr2L	12534301	12534791	12534590	MACS_peak_442-1	1413.13	655.111	replicate 1	yes	2	-	yes	genic	10.5084
chr2L	12534801	12535041	12534945	MACS_peak_442-2	239.742	111.284	replicate 1	yes	0	no element	no	genic	15.4211
chr2L	12535051	12535990	12535595	MACS_peak_442-3	3615.9	2011.25	both replicates	yes	1	-	yes	genic	14.6052
chr2L	12540121	12540141	12540135	MACS_peak_443-1	40.4872	141.623	replicate 1	no	0	no element	no	genic	6.49285
chr2L	12540151	12540731	12540515	MACS_peak_443-2	1605.3	883.445	replicate 1	yes	1	+	yes	genic	8.13456
chr2L	12540741	12540940	12540895	MACS_peak_443-3	132.614	113.123	replicate 1	yes	0	no element	no	promoter & genic	6.7788
chr2L	12541471	12542681	12542425	MACS_peak_444-1	4386.71	2481.09	both replicates	yes	1	-	yes	genic	5.50438
chr2L	12542691	12543821	12543325	MACS_peak_444-2	26177.8	15301.8	both replicates	yes	6	+	yes	genic	8.14442
chr2L	12543831	12544661	12544075	MACS_peak_444-3	9291.5	4276.65	both replicates	yes	4	+	yes	genic	10.2742
chr2L	12544671	12544981	12544775	MACS_peak_444-4	293.987	142.934	none	yes	0	no element	no	genic	10.1312
chr2L	12544991	12545391	12545265	MACS_peak_444-5	482.378	563.822	replicate 1	yes	0	no element	no	genic	17.2453
chr2L	12545401	12546811	12545865	MACS_peak_444-6	38075.1	30835.8	both replicates	yes	11	+	yes	genic	18.4999
chr2L	12546821	12547050	12546935	MACS_peak_444-7	192.137	116.748	replicate 1	no	0	no element	no	promoter	0.152831
chr2L	12586551	12587681	12587215	MACS_peak_445-1	21404.1	13265.7	both replicates	yes	4	+	yes	intergenic	0
chr2L	12587691	12588130	12587805	MACS_peak_445-2	560.577	710.123	replicate 1	yes	2	-	yes	promoter	0.305661
chr2L	12617251	12617511	12617405	MACS_peak_446-1	194.242	42.8821	replicate 1	yes	0	no element	no	genic	0
chr2L	12617521	12618501	12618205	MACS_peak_446-2	22217.5	15046.3	both replicates	yes	8	-	yes	promoter & genic	36.6228
chr2L	12618511	12619171	12618640	MACS_peak_446-3	4412.77	2187.86	both replicates	yes	3	+	yes	genic	9.83541
chr2L	12619181	12619531	12619505	MACS_peak_446-4	268.816	302.163	none	yes	0	no element	no	genic	0
chr2L	12619541	12619640	12619585	MACS_peak_446-5	131.845	292.214	none	yes	0	no element	no	genic	0
chr2L	12655121	12655381	12655250	MACS_peak_447-1	239.886	217.98	replicate 1	yes	0	no element	no	intergenic	0
chr2L	12655391	12656421	12655905	MACS_peak_447-2	22320.2	16770.6	both replicates	yes	6	-	yes	intergenic	0
chr2L	12656431	12656540	12656535	MACS_peak_447-3	135.712	191.373	replicate 1	yes	0	no element	no	intergenic	0
chr2L	12678001	12678211	12678135	MACS_peak_448-1	140.218	137.194	replicate 1	no	0	no element	no	promoter & genic	0
chr2L	12678221	12678851	12678475	MACS_peak_448-2	1928.93	1549.82	replicate 1	no	6	+	no	promoter & genic	0
chr2L	12678861	12679220	12679000	MACS_peak_448-3	286.291	431.307	none	no	0	no element	no	genic	0
chr2L	12718301	12718481	12718350	MACS_peak_449-1	104.355	140.704	replicate 1	yes	0	no element	no	genic	6.43123
chr2L	12718491	12719631	12718945	MACS_peak_449-2	9583.64	4346.49	both replicates	yes	0	no element	no	promoter & genic	87.4514
chr2L	12719641	12720501	12720255	MACS_peak_449-3	2407.56	1703.59	both replicates	yes	0	no element	no	genic	25.4809
chr2L	12720511	12720740	12720650	MACS_peak_449-4	183.723	139.93	replicate 1	yes	0	no element	no	genic	19.518
chr2L	12821571	12821791	12821695	MACS_peak_450-1	152.576	191.734	none	yes	0	no element	no	genic	9.66287
chr2L	12821801	12821841	12821820	MACS_peak_450-2	85.2759	133.031	none	yes	0	no element	no	genic	10.8042
chr2L	12821851	12822041	12821935	MACS_peak_450-3	131.51	88.4015	replicate 1	yes	0	no element	no	genic	12.4656
chr2L	12822051	12822381	12822205	MACS_peak_450-4	576.77	415.384	replicate 1	yes	1	-	yes	genic	15.4113
chr2L	12822391	12823261	12822905	MACS_peak_450-5	13979.6	7896.22	both replicates	yes	1	+	yes	promoter	375.06
chr2L	12823271	12823690	12823420	MACS_peak_450-6	400.464	575.51	replicate 1	yes	0	no element	no	intergenic	6.26854
chr2L	12823811	12824201	12824060	MACS_peak_451-1	552.637	379.088	replicate 1	yes	0	no element	no	intergenic	13.9545
chr2L	12824211	12824451	12824345	MACS_peak_451-2	434.606	227.859	replicate 1	yes	0	no element	no	intergenic	25.6855
chr2L	12824461	12824771	12824555	MACS_peak_451-3	455.311	296.64	replicate 1	yes	0	no element	no	intergenic	18.8771
chr2L	12824781	12824920	12824840	MACS_peak_451-4	88.2571	109.477	none	yes	0	no element	no	intergenic	3.6285
chr2L	12854411	12854901	12854675	MACS_peak_452-1	940.16	923.207	replicate 1	no	0	no element	no	intergenic	2.64989
chr2L	12854911	12855060	12854935	MACS_peak_452-2	45.9664	33.5411	replicate 1	no	0	no element	no	intergenic	1.21279
chr2L	12973871	12974671	12974265	MACS_peak_453-1	3162.17	1375.3	both replicates	yes	0	no element	no	promoter	35.0846
chr2L	12974681	12975511	12975105	MACS_peak_453-2	15024.8	9375.3	both replicates	yes	2	+	yes	genic	93.9639
chr2L	12975521	12975930	12975655	MACS_peak_453-3	375.59	322.955	replicate 1	yes	0	no element	no	genic	32.3607
chr2L	12986801	12987111	12986945	MACS_peak_454-1	261.395	317.823	replicate 1	no	0	no element	no	intergenic	0.152831
chr2L	12987121	12987720	12987345	MACS_peak_454-2	831.048	458.698	replicate 1	no	5	+	no	intergenic	0.601464
chr2L	13035631	13036051	13035905	MACS_peak_455-1	1030.76	370.538	replicate 1	no	4	-	no	genic	6.87986
chr2L	13036061	13036580	13036175	MACS_peak_455-2	1169.09	726.108	replicate 1	no	2	+	no	genic	5.4329
chr2L	13040941	13041081	13040960	MACS_peak_456-1	63.6253	155.957	replicate 1	yes	0	no element	no	genic	3.18973
chr2L	13041091	13041551	13041355	MACS_peak_456-2	1663.26	662.164	both replicates	yes	1	+	yes	genic	8.31696
chr2L	13041561	13041721	13041645	MACS_peak_456-3	121.708	126.265	replicate 1	yes	1	-	yes	genic	6.34988
chr2L	13041731	13042070	13041885	MACS_peak_456-4	454.913	216.25	replicate 1	yes	0	no element	no	genic	7.32849
chr2L	13059561	13060821	13060255	MACS_peak_457-1	32735.4	25859.4	both replicates	yes	1	+	yes	promoter	121.124
chr2L	13060831	13061051	13060905	MACS_peak_457-2	229.466	277.308	replicate 1	yes	0	no element	no	intergenic	0.682809
chr2L	13061061	13061221	13061190	MACS_peak_457-3	145.01	180.732	none	yes	0	no element	no	intergenic	0.377148
chr2L	13061231	13061391	13061265	MACS_peak_457-4	118.931	129.305	none	yes	0	no element	no	intergenic	0.377148
chr2L	13061401	13061680	13061535	MACS_peak_457-5	246.789	178.376	none	yes	1	-	yes	intergenic	0.152831
chr2L	13068061	13068221	13068135	MACS_peak_458-1	77.8955	216.456	replicate 1	yes	0	no element	no	intergenic	10.3555
chr2L	13068231	13068791	13068575	MACS_peak_458-2	2329.63	1390.02	both replicates	yes	0	no element	no	intergenic	9.44841
chr2L	13068801	13069040	13069035	MACS_peak_458-3	112.793	57.207	replicate 1	yes	0	no element	no	intergenic	7.78699
chr2L	13071571	13071781	13071690	MACS_peak_459-1	83.2769	193.453	none	yes	0	no element	no	genic	61.9927
chr2L	13071791	13072151	13071945	MACS_peak_459-2	536.656	419.453	none	yes	0	no element	no	genic	85.3537
chr2L	13072161	13072651	13072395	MACS_peak_459-3	369.988	377.279	none	yes	0	no element	no	genic	85.7801
chr2L	13072661	13073260	13072935	MACS_peak_459-4	576.987	385.743	none	yes	0	no element	no	genic	68.6556
chr2L	13073711	13073941	13073860	MACS_peak_460-1	152.866	19.7128	replicate 1	yes	0	no element	no	promoter	27.2532
chr2L	13073951	13074621	13074285	MACS_peak_460-2	1340.75	982.723	both replicates	yes	0	no element	no	promoter	12.3226
chr2L	13074631	13075260	13074925	MACS_peak_460-3	1140.27	971.161	both replicates	yes	0	no element	no	intergenic	17.7457
chr2L	13082571	13083361	13082890	MACS_peak_461-1	1208.61	550.709	replicate 1	yes	0	no element	no	genic	1.88574
chr2L	13083371	13083450	13083445	MACS_peak_461-2	87.7099	53.7445	none	yes	0	no element	no	genic	5.65721
chr2L	13084121	13084881	13084595	MACS_peak_462-1	3615.12	2316.66	both replicates	yes	1	+	yes	genic	5.50438
chr2L	13084891	13085621	13085305	MACS_peak_462-2	1993.21	1036.85	both replicates	yes	0	no element	no	genic	5.21844
chr2L	13085631	13085780	13085700	MACS_peak_462-3	76.3396	140.153	replicate 1	yes	0	no element	no	genic	7.54295
chr2L	13091341	13091771	13091565	MACS_peak_463-1	726.568	451.856	none	yes	0	no element	no	genic	1.35576
chr2L	13091781	13091940	13091865	MACS_peak_463-2	72.0743	224.584	none	yes	0	no element	no	genic	3.6285
chr2L	13097901	13098860	13098355	MACS_peak_464-1	5117.88	2208.29	both replicates	yes	6	+	yes	genic	0.458492
chr2L	13103731	13103781	13103765	MACS_peak_465-1	63.5854	72.9225	none	yes	0	no element	no	genic	0.529978
chr2L	13103791	13104211	13103890	MACS_peak_465-2	348.939	152.797	none	yes	0	no element	no	genic	0.907126
chr2L	13104221	13104691	13104445	MACS_peak_465-3	663.999	671.656	none	yes	0	no element	no	genic	1.4371
chr2L	13104701	13105461	13105110	MACS_peak_465-4	850.219	431.056	replicate 1	yes	0	no element	no	genic	1.51845
chr2L	13105471	13105651	13105585	MACS_peak_465-5	97.141	161.209	none	yes	0	no element	no	genic	0.448634
chr2L	13105661	13105890	13105695	MACS_peak_465-6	181.607	171.371	none	yes	0	no element	no	genic	0.224317
chr2L	13112851	13113091	13113005	MACS_peak_466-1	206.852	139.319	replicate 1	yes	0	no element	no	intergenic	0.224317
chr2L	13113101	13113571	13113345	MACS_peak_466-2	611.872	333.398	both replicates	yes	0	no element	no	intergenic	0.152831
chr2L	13113581	13114121	13113775	MACS_peak_466-3	6462.48	3769.18	both replicates	yes	0	no element	no	intergenic	0
chr2L	13114131	13114550	13114215	MACS_peak_466-4	409.981	161.906	replicate 1	yes	0	no element	no	intergenic	0.529978
chr2L	13117251	13117401	13117395	MACS_peak_467-1	20.585	0	replicate 1	yes	0	no element	no	intergenic	0.152831
chr2L	13117411	13118180	13117705	MACS_peak_467-2	3926.4	2009.07	both replicates	yes	0	no element	no	intergenic	0
chr2L	13165001	13165431	13165135	MACS_peak_468-1	339.156	263.407	replicate 1	yes	0	no element	no	promoter & genic	30.4282
chr2L	13165441	13166530	13165895	MACS_peak_468-2	7645.15	3648.72	both replicates	yes	1	+	yes	genic	59.5449
chr2L	13203421	13204371	13203955	MACS_peak_469-1	6710.72	3486.98	both replicates	yes	0	no element	no	genic	339.558
chr2L	13204381	13204551	13204480	MACS_peak_469-2	65.8018	123.853	replicate 1	yes	0	no element	no	genic	75.3038
chr2L	13204561	13204890	13204705	MACS_peak_469-3	292.764	411.565	none	yes	0	no element	no	genic	105.421
chr2L	13204961	13205750	13205365	MACS_peak_470-1	810.658	852.688	none	yes	0	no element	no	genic	61.8596
chr2L	13205771	13205891	13205795	MACS_peak_471-1	164.771	335.02	replicate 1	yes	0	no element	no	genic	55.5269
chr2L	13205901	13206790	13206345	MACS_peak_471-2	1684.8	1288.36	replicate 1	yes	0	no element	no	genic	61.0437
chr2L	13289501	13289681	13289580	MACS_peak_472-1	80.6808	2.77774	none	yes	0	no element	no	promoter	13.597
chr2L	13289691	13289951	13289815	MACS_peak_472-2	256.166	148.504	replicate 1	yes	0	no element	no	promoter	17.8467
chr2L	13289961	13291450	13290695	MACS_peak_472-3	21905.7	14142.8	both replicates	yes	1	+	yes	genic	5.66707
chr2L	13296461	13297300	13296915	MACS_peak_473-1	1926.92	1207.34	replicate 1	no	2	-	no	genic	27.3666
chr2L	13509391	13509581	13509500	MACS_peak_474-1	69.1948	115.968	none	no	0	no element	no	genic	8.69411
chr2L	13509591	13510210	13509760	MACS_peak_474-2	668.947	415.778	none	yes	0	no element	no	genic	20.9354
chr2L	13511091	13511331	13511300	MACS_peak_475-1	148.818	240.639	replicate 1	yes	0	no element	no	genic	26.7553
chr2L	13511341	13512261	13511595	MACS_peak_475-2	4459.69	2474.5	both replicates	yes	3	+	yes	genic	16.0744
chr2L	13512271	13513201	13512875	MACS_peak_475-3	12313.6	6624.66	both replicates	yes	5	-	yes	genic	17.7136
chr2L	13513211	13513911	13513505	MACS_peak_475-4	18739.9	16119.3	both replicates	yes	9	+	yes	genic	155.764
chr2L	13513921	13514881	13514305	MACS_peak_475-5	9387.17	4487.98	both replicates	yes	3	-	yes	genic	14.6767
chr2L	13514891	13515010	13514955	MACS_peak_475-6	160.573	206.076	replicate 1	yes	0	no element	no	genic	37.1601
chr2L	13515311	13515371	13515335	MACS_peak_476-1	88.0885	57.0861	none	yes	0	no element	no	genic	79.8345
chr2L	13515381	13515880	13515515	MACS_peak_476-2	509.419	485.617	none	yes	0	no element	no	genic	55.803
chr2L	13548721	13549191	13548925	MACS_peak_477-1	1554.35	706.491	both replicates	yes	8	-	yes	genic	16.9692
chr2L	13549201	13549690	13549300	MACS_peak_477-2	572.664	397.536	replicate 1	yes	0	no element	no	genic	271.588
chr2L	13549791	13549851	13549810	MACS_peak_478-1	52.7274	87.5485	replicate 1	yes	0	no element	no	promoter	0.377148
chr2L	13549861	13550681	13550545	MACS_peak_478-2	8562.29	4732.66	both replicates	yes	5	+	yes	genic	36.6523
chr2L	13550691	13551071	13550835	MACS_peak_478-3	5686.64	2299.57	both replicates	no	2	-	no	genic	34.0443
chr2L	13551081	13551331	13551155	MACS_peak_478-4	149.674	126.912	replicate 1	no	0	no element	no	genic	11.8543
chr2L	13551341	13551680	13551485	MACS_peak_478-5	304.508	261.158	none	no	0	no element	no	genic	22.8113
chr2L	13571551	13572260	13571930	MACS_peak_479-1	1034.49	1298.33	replicate 1	yes	1	+	yes	genic	19.8656
chr2L	13572261	13573080	13572615	MACS_peak_480-1	1029.56	858.058	replicate 1	no	0	no element	no	genic	40.0368
chr2L	13576091	13576241	13576190	MACS_peak_481-1	62.9266	87.7966	none	no	0	no element	no	genic	22.6683
chr2L	13576251	13576601	13576435	MACS_peak_481-2	407.127	415.353	none	no	0	no element	no	genic	22.6067
chr2L	13576611	13576780	13576635	MACS_peak_481-3	93.5654	57.28	none	no	0	no element	no	genic	20.2526
chr2L	13779751	13779791	13779755	MACS_peak_482-1	43.4362	103.069	none	no	0	no element	no	genic	11.5166
chr2L	13779801	13780260	13780105	MACS_peak_482-2	739.406	496.79	replicate 2	no	0	no element	no	genic	469.534
chr2L	13839381	13839911	13839695	MACS_peak_483-1	1049.94	526.827	replicate 1	yes	0	no element	no	genic	12.5174
chr2L	13839921	13840350	13840045	MACS_peak_483-2	772.631	367.822	replicate 1	yes	0	no element	no	genic	9.75407
chr2L	13841181	13841271	13841195	MACS_peak_484-1	137.104	419.911	none	yes	0	no element	no	genic	11.9553
chr2L	13841281	13841980	13841655	MACS_peak_484-2	893.157	1080.44	replicate 1	yes	0	no element	no	promoter & genic	23.6272
chr2L	13875011	13875601	13875525	MACS_peak_485-1	771.429	717.696	none	yes	0	no element	no	genic	7.02283
chr2L	13875611	13875820	13875740	MACS_peak_485-2	121.529	63.2829	none	yes	0	no element	no	genic	6.73689
chr2L	13877621	13878611	13878185	MACS_peak_486-1	9659.25	6375.94	both replicates	yes	2	-	yes	genic	7.40984
chr2L	13878621	13879331	13878965	MACS_peak_486-2	4361.28	1710.18	both replicates	yes	0	no element	no	genic	344.341
chr2L	13879341	13879490	13879445	MACS_peak_486-3	50.6915	131.441	replicate 1	yes	0	no element	no	genic	5.37127
chr2L	13904961	13906201	13905645	MACS_peak_487-1	7313.28	3435.55	both replicates	yes	1	-	yes	promoter	29.3633
chr2L	13906251	13906790	13906470	MACS_peak_487-2	831.247	783.255	replicate 1	yes	1	+	yes	promoter & genic	0.611323
chr2L	13934481	13935141	13934895	MACS_peak_488-1	641.266	897.511	none	no	3	-	no	promoter & genic	0
chr2L	13935151	13935401	13935280	MACS_peak_488-2	416.365	141.594	none	no	0	no element	no	genic	0
chr2L	13935411	13935640	13935510	MACS_peak_488-3	54.9506	33.4223	none	no	0	no element	no	genic	0
chr2L	14013881	14014051	14013940	MACS_peak_489-1	45.1492	237.824	replicate 1	no	0	no element	no	genic	20.4251
chr2L	14014061	14014521	14014245	MACS_peak_489-2	1053.59	380.597	replicate 1	no	1	-	no	genic	0.305661
chr2L	14014531	14014670	14014665	MACS_peak_489-3	113.112	134.754	replicate 1	no	0	no element	no	genic	0
chr2L	14021251	14021411	14021285	MACS_peak_490-1	52.119	136.298	replicate 1	yes	0	no element	no	intergenic	2.03857
chr2L	14021421	14022210	14021695	MACS_peak_490-2	3360.8	1279.01	both replicates	yes	0	no element	no	intergenic	14.0555
chr2L	14022211	14022740	14022605	MACS_peak_491-1	687.634	430.111	replicate 1	yes	2	-	yes	intergenic	0.907126
chr2L	14023481	14023631	14023620	MACS_peak_492-1	26.5635	51.6814	replicate 1	yes	0	no element	no	intergenic	0.305661
chr2L	14023641	14024871	14023905	MACS_peak_492-2	8429.19	3738.56	both replicates	yes	2	+	yes	genic	1.21279
chr2L	14024881	14024950	14024890	MACS_peak_492-3	59.7886	48.4351	replicate 1	yes	0	no element	no	intergenic	0.907126
chr2L	14076991	14077061	14077020	MACS_peak_493-1	70.5077	98.1188	replicate 1	yes	0	no element	no	genic	0
chr2L	14077071	14077791	14077585	MACS_peak_493-2	2521.95	1179.28	both replicates	yes	1	-	yes	genic	0.224317
chr2L	14077801	14077950	14077845	MACS_peak_493-3	53.5951	154.306	replicate 1	yes	0	no element	no	genic	0
chr2L	14219331	14219890	14219700	MACS_peak_494-1	529.851	397.741	none	no	0	no element	no	genic	7.25701
chr2L	14228231	14229090	14228565	MACS_peak_495-1	1121.13	860.455	none	yes	0	no element	no	genic	8.09265
chr2L	14229761	14230131	14230020	MACS_peak_496-1	313.733	471.548	replicate 1	yes	2	+	yes	genic	9.22409
chr2L	14230141	14230660	14230245	MACS_peak_496-2	685.894	478.872	replicate 1	yes	0	no element	no	genic	7.70564
chr2L	14232441	14232961	14232815	MACS_peak_497-1	1350.85	666.521	replicate 1	yes	1	+	yes	genic	9.88718
chr2L	14232971	14233161	14233105	MACS_peak_497-2	124.474	36.8254	replicate 1	yes	0	no element	no	genic	8.72369
chr2L	14233171	14233841	14233445	MACS_peak_497-3	1141.03	1324.8	replicate 1	yes	1	-	yes	genic	18.2953
chr2L	14233851	14234391	14234200	MACS_peak_497-4	1787.56	1063.36	replicate 1	yes	0	no element	no	promoter	323.336
chr2L	14234401	14235041	14234635	MACS_peak_497-5	6416.11	2406.18	both replicates	no	0	no element	no	intergenic	4.3828
chr2L	14235051	14235190	14235115	MACS_peak_497-6	100.496	98.1367	replicate 1	no	0	no element	no	intergenic	2.95555
chr2L	14262571	14262681	14262585	MACS_peak_498-1	64.5907	150.351	none	yes	0	no element	no	intergenic	0
chr2L	14262691	14263451	14263035	MACS_peak_498-2	2326.68	2080.4	replicate 1	yes	0	no element	no	promoter	225.897
chr2L	14263461	14263691	14263490	MACS_peak_498-3	161.734	313.131	replicate 1	yes	0	no element	no	genic	1.50859
chr2L	14263701	14263891	14263755	MACS_peak_498-4	116.138	216.649	none	yes	0	no element	no	genic	1.0501
chr2L	14263901	14264181	14264045	MACS_peak_498-5	288.258	317.118	none	no	0	no element	no	genic	0.978612
chr2L	14264191	14264451	14264295	MACS_peak_498-6	221.965	152.545	none	no	0	no element	no	genic	0.682809
chr2L	14264461	14264640	14264620	MACS_peak_498-7	119.43	77.3262	none	no	0	no element	no	genic	0.601464
chr2L	14300561	14301220	14300885	MACS_peak_499-1	1428.94	1431.21	replicate 1	no	0	no element	no	promoter & genic	13.984
chr2L	14354781	14354861	14354795	MACS_peak_500-1	108.644	417.461	replicate 1	no	0	no element	no	promoter & genic	3.69013
chr2L	14354871	14356000	14355600	MACS_peak_500-2	5252.35	3462.93	both replicates	yes	4	-	yes	genic	22.1802
chr2L	14385001	14385641	14385400	MACS_peak_501-1	2217.7	1629.09	replicate 1	yes	13	-	yes	intergenic	0.152831
chr2L	14385651	14385800	14385795	MACS_peak_501-2	48.6776	71.4675	replicate 1	yes	0	no element	no	intergenic	0.529978
chr2L	14408181	14408391	14408295	MACS_peak_502-1	127.997	79.9532	none	yes	0	no element	no	genic	0.377148
chr2L	14408401	14408801	14408535	MACS_peak_502-2	416.724	528.281	none	yes	0	no element	no	genic	0.377148
chr2L	14408811	14410241	14409760	MACS_peak_502-3	30938.9	30229.6	both replicates	yes	3	+	yes	promoter	1.73291
chr2L	14410251	14410891	14410485	MACS_peak_502-4	2492.33	949.858	both replicates	yes	2	+	yes	intergenic	0.448634
chr2L	14410901	14411060	14410925	MACS_peak_502-5	67.5666	82.5813	replicate 1	yes	0	no element	no	intergenic	0.152831
chr2L	14489741	14491121	14490550	MACS_peak_503-1	39062.3	26363.1	both replicates	yes	8	+	yes	promoter	0.764154
chr2L	14491131	14491560	14491240	MACS_peak_503-2	381.593	511.259	both replicates	yes	0	no element	no	genic	13.9126
chr2L	14580631	14581560	14581155	MACS_peak_504-1	2056.52	1135.41	replicate 1	no	5	-	no	intergenic	0.152831
chr2L	14688211	14688271	14688240	MACS_peak_505-1	64.311	288.163	replicate 1	yes	0	no element	no	genic	0.529978
chr2L	14688281	14689471	14689025	MACS_peak_505-2	11432.8	4803.33	both replicates	yes	2	+	yes	genic	58.2656
chr2L	14689481	14689991	14689645	MACS_peak_505-3	7451.63	3424.64	both replicates	yes	3	-	yes	promoter	0
chr2L	14690001	14690770	14690345	MACS_peak_505-4	1432.22	1019.72	replicate 1	yes	0	no element	no	intergenic	0
chr2L	14995181	14995381	14995270	MACS_peak_506-1	70.2316	113.918	replicate 1	yes	0	no element	no	genic	0
chr2L	14995411	14996340	14995665	MACS_peak_506-2	7017.16	2411.88	both replicates	yes	13	-	yes	genic	0.682809
chr2L	14997031	14998070	14997615	MACS_peak_507-1	8938.26	5907	both replicates	yes	2	+	yes	promoter	5.35155
chr2L	15013421	15014090	15013705	MACS_peak_508-1	1488.94	1079.08	replicate 1	no	13	-	no	intergenic	0
chr2L	15039181	15040041	15039690	MACS_peak_509-1	3185.83	1677.35	both replicates	yes	0	no element	no	genic	38.0303
chr2L	15040051	15040190	15040160	MACS_peak_509-2	104.389	281.45	replicate 1	yes	0	no element	no	genic	4.22997
chr2L	15056421	15056631	15056505	MACS_peak_510-1	120.814	153.616	replicate 1	yes	0	no element	no	genic	2.73124
chr2L	15056641	15057691	15057135	MACS_peak_510-2	11510.7	4949.94	both replicates	yes	6	+	yes	genic	4.01551
chr2L	15057701	15058080	15057745	MACS_peak_510-3	315.902	510.63	replicate 1	yes	0	no element	no	genic	147.852
chr2L	15263981	15264151	15264005	MACS_peak_511-1	75.7268	214.881	replicate 1	yes	0	no element	no	genic	6.11571
chr2L	15264161	15265540	15264745	MACS_peak_511-2	21767.9	17683.2	both replicates	yes	0	no element	no	promoter	271.115
chr2L	15331831	15331911	15331865	MACS_peak_512-1	103.999	95.8725	none	yes	0	no element	no	intergenic	0
chr2L	15331921	15332390	15332260	MACS_peak_512-2	828.98	580.187	none	yes	0	no element	no	intergenic	0.152831
chr2L	15332511	15333091	15332775	MACS_peak_513-1	10901	6344.08	both replicates	yes	0	no element	no	intergenic	0
chr2L	15333101	15334091	15333795	MACS_peak_513-2	19410	8049.16	both replicates	yes	3	+	yes	promoter	3.70985
chr2L	15334101	15334390	15334155	MACS_peak_513-3	246.355	264.906	replicate 1	yes	0	no element	no	genic	0.83564
chr2L	15338801	15339321	15339155	MACS_peak_514-1	1036.1	198.048	replicate 1	yes	1	+	yes	intergenic	0.152831
chr2L	15339331	15340240	15339735	MACS_peak_514-2	4559.21	1453.01	both replicates	yes	2	+	yes	intergenic	0
chr2L	15425271	15425631	15425465	MACS_peak_515-1	415.814	269.405	replicate 1	yes	0	no element	no	genic	0
chr2L	15425641	15426820	15426135	MACS_peak_515-2	17466.8	7489.83	both replicates	yes	1	+	yes	intergenic	0
chr2L	15498831	15500031	15499605	MACS_peak_516-1	8974.54	4515.82	both replicates	yes	5	+	yes	genic	53.693
chr2L	15500041	15500800	15500285	MACS_peak_516-2	2438.21	1625.32	both replicates	yes	0	no element	no	genic	45.6422
chr2L	15744801	15744981	15744840	MACS_peak_517-1	73.9103	43.762	replicate 1	yes	0	no element	no	genic	27.8769
chr2L	15744991	15745241	15745095	MACS_peak_517-2	373.194	125.733	replicate 1	yes	0	no element	no	genic	30.9236
chr2L	15745251	15745971	15745755	MACS_peak_517-3	17691.3	12973.8	both replicates	yes	4	+	yes	genic	41.8609
chr2L	15745981	15746541	15746335	MACS_peak_517-4	3848.22	1338.01	both replicates	yes	0	no element	no	genic	94.1858
chr2L	15746551	15747201	15746845	MACS_peak_517-5	2431.3	917.527	both replicates	yes	0	no element	no	promoter & genic	41.5848
chr2L	15747211	15747951	15747645	MACS_peak_517-6	11578	6953.89	both replicates	yes	5	+	yes	genic	27.0807
chr2L	15747961	15748610	15748165	MACS_peak_517-7	9288.51	5615.79	both replicates	yes	2	+	yes	promoter	42.3293
chr2L	15761981	15762451	15762310	MACS_peak_518-1	437.626	408.371	replicate 1	yes	0	no element	no	genic	5.06561
chr2L	15762461	15763210	15762795	MACS_peak_518-2	7656.21	3303.92	both replicates	yes	0	no element	no	promoter	195.74
chr2L	15910691	15910941	15910830	MACS_peak_519-1	200.022	307.919	replicate 1	yes	0	no element	no	genic	0.458492
chr2L	15910951	15911311	15911075	MACS_peak_519-2	581.968	299.179	replicate 1	yes	0	no element	no	genic	0.305661
chr2L	15911321	15912181	15911905	MACS_peak_519-3	15139.4	8928.9	both replicates	yes	2	+	yes	genic	0.529978
chr2L	15912191	15912991	15912680	MACS_peak_519-4	2976.91	1359.28	both replicates	yes	0	no element	no	genic	0.529978
chr2L	15913001	15913171	15913030	MACS_peak_519-5	54.3546	141.931	replicate 1	yes	0	no element	no	genic	0.377148
chr2L	15913181	15914100	15913685	MACS_peak_519-6	2789.89	1330.98	both replicates	yes	0	no element	no	genic	0
chr2L	16234611	16235360	16234965	MACS_peak_520-1	1208.24	1042.79	replicate 1	no	1	+	no	genic	0.224317
chr2L	16251201	16251341	16251285	MACS_peak_521-1	163.344	217.058	replicate 1	yes	0	no element	no	genic	29.9869
chr2L	16251351	16252371	16251865	MACS_peak_521-2	19541.6	16179.4	both replicates	yes	1	+	yes	promoter & genic	123.761
chr2L	16252381	16252860	16252615	MACS_peak_521-3	626.571	496.106	replicate 1	yes	0	no element	no	genic	21.7612
chr2L	16254991	16256291	16255745	MACS_peak_522-1	5507.99	3295.54	both replicates	yes	3	+	yes	genic	19.3356
chr2L	16256301	16256340	16256330	MACS_peak_522-2	88.0688	136.145	none	yes	0	no element	no	genic	17.0727
chr2L	16267541	16268751	16268205	MACS_peak_523-1	14352.4	8290.49	both replicates	yes	8	-	yes	genic	12.3128
chr2L	16268761	16269161	16269075	MACS_peak_523-2	1200.71	925.688	both replicates	yes	0	no element	no	genic	24.3199
chr2L	16269171	16270191	16269685	MACS_peak_523-3	32528.5	23012.6	both replicates	yes	7	-	yes	genic	16.9297
chr2L	16270201	16270390	16270310	MACS_peak_523-4	140.839	89.8361	replicate 1	yes	0	no element	no	genic	15.7786
chr2L	16270941	16271151	16271000	MACS_peak_524-1	159.709	102.511	replicate 1	yes	0	no element	no	genic	12.6184
chr2L	16271161	16271961	16271595	MACS_peak_524-2	9158.55	4388.7	both replicates	yes	1	-	yes	genic	12.5469
chr2L	16271971	16272061	16271990	MACS_peak_524-3	96.6311	180.106	replicate 1	yes	0	no element	no	genic	13.0251
chr2L	16272071	16272120	16272100	MACS_peak_524-4	72.5408	118.674	replicate 1	yes	0	no element	no	genic	15.675
chr2L	16272611	16273340	16273065	MACS_peak_525-1	794.561	320.839	replicate 1	yes	0	no element	no	genic	7.95953
chr2L	16273941	16274660	16274365	MACS_peak_526-1	1136.2	890.16	replicate 1	yes	0	no element	no	genic	10.9471
chr2L	16276711	16277370	16276955	MACS_peak_527-1	1105.91	902.386	both replicates	yes	2	-	yes	genic	10.1312
chr2L	16278791	16278951	16278915	MACS_peak_528-1	163.921	132.11	both replicates	yes	2	-	yes	genic	11.4673
chr2L	16278961	16279470	16279090	MACS_peak_528-2	951.393	632.256	both replicates	yes	0	no element	no	genic	9.66287
chr2L	16279711	16279811	16279725	MACS_peak_529-1	82.0469	182.459	replicate 1	yes	0	no element	no	genic	18.071
chr2L	16279821	16280450	16280095	MACS_peak_529-2	2513.24	1252.53	both replicates	yes	3	+	yes	genic	14.1172
chr2L	16283751	16285341	16284755	MACS_peak_530-1	34924.6	23438.3	both replicates	yes	8	+	yes	genic	19.3454
chr2L	16285351	16285831	16285555	MACS_peak_530-2	1138.56	784.98	replicate 1	yes	1	+	yes	genic	22.1901
chr2L	16285841	16286461	16286235	MACS_peak_530-3	10665.8	4862.62	both replicates	yes	5	+	yes	genic	28.7421
chr2L	16286471	16287181	16286735	MACS_peak_530-4	22479.8	12230.8	both replicates	yes	3	+	yes	genic	28.7248
chr2L	16287191	16288070	16287445	MACS_peak_530-5	14708.5	7437.9	both replicates	yes	6	+	yes	genic	299.563
chr2L	16298901	16299121	16299030	MACS_peak_531-1	161.555	325.55	replicate 1	yes	0	no element	no	genic	10.5084
chr2L	16299131	16300350	16299655	MACS_peak_531-2	10344.8	6034.4	both replicates	yes	11	-	yes	genic	19.4687
chr2L	16324621	16324761	16324635	MACS_peak_532-1	98.6814	399.073	replicate 1	yes	0	no element	no	genic	5.28007
chr2L	16324771	16325431	16325100	MACS_peak_532-2	2253.22	1226.18	replicate 1	yes	1	-	yes	genic	27.448
chr2L	16325441	16326620	16325970	MACS_peak_532-3	15403.2	6546.98	both replicates	yes	0	no element	no	promoter & genic	78.602
chr2L	16350631	16350851	16350785	MACS_peak_533-1	83.9494	107.593	replicate 1	yes	0	no element	no	genic	35.6441
chr2L	16350861	16351421	16351055	MACS_peak_533-2	1471.69	773.238	replicate 1	yes	0	no element	no	genic	35.0944
chr2L	16351431	16351850	16351600	MACS_peak_533-3	319.099	359.563	replicate 1	yes	0	no element	no	genic	17.8467
chr2L	16356311	16356401	16356330	MACS_peak_534-1	85.1986	442.108	none	yes	0	no element	no	genic	60.0626
chr2L	16356411	16357070	16356715	MACS_peak_534-2	1799.52	1370.58	both replicates	yes	0	no element	no	promoter	72.1214
chr2L	16422341	16422421	16422375	MACS_peak_535-1	86.2039	129.177	replicate 1	yes	0	no element	no	genic	0.529978
chr2L	16422431	16423081	16422825	MACS_peak_535-2	10364.4	4946.01	both replicates	yes	10	-	yes	genic	1.28427
chr2L	16423091	16423560	16423225	MACS_peak_535-3	1711.38	1617.08	both replicates	no	5	-	no	genic	1.0501
chr2L	16446901	16446971	16446915	MACS_peak_536-1	82.7656	107.108	replicate 1	yes	0	no element	no	promoter & genic	3.95388
chr2L	16446981	16447541	16447270	MACS_peak_536-2	1288.94	1216.54	replicate 1	yes	0	no element	no	promoter & genic	39.3318
chr2L	16447551	16447711	16447665	MACS_peak_536-3	101.945	135.398	replicate 1	yes	0	no element	no	genic	10.0499
chr2L	16447721	16447961	16447770	MACS_peak_536-4	198.445	128.416	replicate 1	yes	0	no element	no	genic	6.67526
chr2L	16447971	16448711	16448165	MACS_peak_536-5	9004.83	3630.96	both replicates	yes	0	no element	no	genic	17.684
chr2L	16448721	16449430	16449015	MACS_peak_536-6	7034.33	3393.91	both replicates	yes	3	+	yes	genic	7.25701
chr2L	16450641	16451581	16451205	MACS_peak_537-1	15421.9	10188.7	both replicates	yes	0	no element	no	genic	301.129
chr2L	16451591	16451761	16451685	MACS_peak_537-2	156.665	66.0691	replicate 1	yes	0	no element	no	genic	11.6694
chr2L	16451771	16452281	16451990	MACS_peak_537-3	622.353	539.768	replicate 1	yes	0	no element	no	genic	14.7778
chr2L	16452291	16452790	16452555	MACS_peak_537-4	425.874	543.26	none	yes	0	no element	no	genic	4.6786
chr2L	16485201	16485451	16485315	MACS_peak_538-1	136.096	392.572	replicate 1	yes	0	no element	no	genic	0.377148
chr2L	16485461	16486831	16486400	MACS_peak_538-2	9731.98	4636.75	both replicates	yes	11	-	yes	promoter	0.224317
chr2L	16486841	16487240	16486980	MACS_peak_538-3	363.22	683.752	replicate 1	yes	0	no element	no	intergenic	0
chr2L	16496261	16497090	16496685	MACS_peak_539-1	1852.9	1251.09	both replicates	no	2	+	no	promoter & genic	19.0496
chr2L	16511081	16511830	16511275	MACS_peak_540-1	971.849	994.623	replicate 1	yes	0	no element	no	genic	5.12724
chr2L	16519041	16519331	16519230	MACS_peak_541-1	238.868	164.793	replicate 1	yes	0	no element	no	genic	23.1588
chr2L	16519341	16519921	16519585	MACS_peak_541-2	931.874	741.409	replicate 1	yes	0	no element	no	genic	24.4628
chr2L	16519931	16520481	16520295	MACS_peak_541-3	14877.6	14828.2	both replicates	yes	4	+	yes	promoter & genic	27.6624
chr2L	16520491	16521131	16520705	MACS_peak_541-4	18123.1	11617.6	both replicates	yes	2	+	yes	genic	11.7828
chr2L	16521141	16521971	16521555	MACS_peak_541-5	15417.8	7136.08	both replicates	yes	2	-	yes	genic	15.3201
chr2L	16524871	16525041	16524910	MACS_peak_542-1	84.933	74.7448	replicate 1	yes	0	no element	no	genic	33.2777
chr2L	16525051	16525431	16525265	MACS_peak_542-2	713.821	391.043	replicate 1	yes	0	no element	no	genic	23.0454
chr2L	16525441	16525611	16525580	MACS_peak_542-3	99.9612	89.2234	replicate 1	yes	0	no element	no	genic	37.1108
chr2L	16525621	16526771	16526425	MACS_peak_542-4	30929.2	27040.4	both replicates	yes	1	+	yes	genic	35.6244
chr2L	16526781	16527221	16527075	MACS_peak_542-5	1324.7	855.46	both replicates	yes	0	no element	no	genic	39.4748
chr2L	16527231	16527651	16527345	MACS_peak_542-6	644.321	798.368	replicate 1	yes	0	no element	no	genic	28.6607
chr2L	16527661	16527951	16527800	MACS_peak_542-7	209.925	308.312	replicate 1	yes	0	no element	no	genic	22.2813
chr2L	16527961	16528491	16528295	MACS_peak_542-8	791.018	836.268	replicate 1	yes	0	no element	no	genic	18.0513
chr2L	16528501	16529031	16528665	MACS_peak_542-9	992.805	600.91	replicate 1	yes	0	no element	no	genic	9.77379
chr2L	16529041	16529170	16529090	MACS_peak_542-10	91.3028	226.665	replicate 1	yes	0	no element	no	promoter & genic	14.127
chr2L	16529941	16530481	16530225	MACS_peak_543-1	638.956	370.703	replicate 1	yes	0	no element	no	genic	11.344
chr2L	16530491	16530550	16530505	MACS_peak_543-2	84.7703	229.859	replicate 1	yes	0	no element	no	genic	12.4138
chr2L	16530671	16531061	16530955	MACS_peak_544-1	325.852	273.856	none	yes	0	no element	no	genic	9.21423
chr2L	16531071	16531260	16531210	MACS_peak_544-2	159.421	53.2538	none	yes	0	no element	no	genic	5.37127
chr2L	16532371	16534001	16533090	MACS_peak_545-1	23262.3	13768.8	both replicates	yes	3	+	yes	promoter	1.90546
chr2L	16534011	16534821	16534315	MACS_peak_545-2	10332.1	4253.44	both replicates	yes	6	-	yes	intergenic	1.50859
chr2L	16534831	16535371	16535115	MACS_peak_545-3	2237.85	818.268	both replicates	yes	1	-	yes	intergenic	0
chr2L	16535381	16536691	16535815	MACS_peak_545-4	16968.1	9909.86	both replicates	yes	2	+	yes	intergenic	0.448634
chr2L	16536701	16537021	16536765	MACS_peak_545-5	269.636	305.841	replicate 1	yes	0	no element	no	intergenic	0
chr2L	16537031	16537090	16537075	MACS_peak_545-6	133.149	148.305	none	no	0	no element	no	intergenic	0
chr2L	16543631	16543791	16543645	MACS_peak_546-1	25.8776	41.7642	replicate 1	yes	0	no element	no	intergenic	0.458492
chr2L	16543801	16544361	16544125	MACS_peak_546-2	6027	2708.38	both replicates	yes	3	-	yes	intergenic	0.224317
chr2L	16544371	16545221	16544885	MACS_peak_546-3	13819.1	7323.36	both replicates	yes	2	+	yes	promoter	10.0302
chr2L	16545231	16546071	16545845	MACS_peak_546-4	9578.93	4592.48	both replicates	yes	4	-	yes	genic	0.305661
chr2L	16546081	16546431	16546175	MACS_peak_546-5	1362.99	608.584	both replicates	no	0	no element	no	genic	0.377148
chr2L	16546441	16546871	16546620	MACS_peak_546-6	403.676	468.575	replicate 1	yes	0	no element	no	genic	0
chr2L	16546881	16546930	16546900	MACS_peak_546-7	69.3133	190.147	none	yes	0	no element	no	genic	0.152831
chr2L	16547841	16548001	16547860	MACS_peak_547-1	55.2261	158.184	replicate 1	yes	0	no element	no	genic	0.916984
chr2L	16548011	16548581	16548345	MACS_peak_547-2	4443.43	2038.68	both replicates	yes	4	-	yes	genic	0.305661
chr2L	16561211	16561561	16561425	MACS_peak_548-1	359.788	311.989	both replicates	yes	0	no element	no	genic	0
chr2L	16561571	16561931	16561735	MACS_peak_548-2	1777.12	975.805	both replicates	yes	3	-	yes	genic	0
chr2L	16561941	16562110	16562105	MACS_peak_548-3	23.4458	126.988	replicate 1	yes	0	no element	no	genic	0
chr2L	16586801	16587261	16586995	MACS_peak_549-1	385.48	310.286	none	yes	0	no element	no	genic	0
chr2L	16587271	16589181	16588095	MACS_peak_549-2	44037.4	28468.6	both replicates	yes	11	+	yes	genic	0.825781
chr2L	16589191	16589360	16589215	MACS_peak_549-3	124.879	10.5021	replicate 1	yes	0	no element	no	genic	0.601464
chr2L	16600051	16600381	16600335	MACS_peak_550-1	354.506	614.213	replicate 1	yes	0	no element	no	genic	0.224317
chr2L	16600391	16601101	16600895	MACS_peak_550-2	2429.77	903.7	both replicates	yes	0	no element	no	genic	0.377148
chr2L	16601111	16602231	16601565	MACS_peak_550-3	25788.1	13842.7	both replicates	yes	0	no element	no	promoter & genic	0.224317
chr2L	16602241	16602870	16602575	MACS_peak_550-4	790.812	763.919	replicate 1	yes	0	no element	no	genic	21.5664
chr2L	16610501	16610731	16610630	MACS_peak_551-1	219.166	191.715	replicate 1	no	0	no element	no	genic	16.5427
chr2L	16610741	16611460	16611025	MACS_peak_551-2	1446.18	984.228	replicate 1	yes	0	no element	no	genic	17.5115
chr2L	16611471	16611661	16611600	MACS_peak_552-1	136.153	208.403	none	yes	0	no element	no	genic	12.8625
chr2L	16611671	16612041	16611885	MACS_peak_552-2	422.171	497.655	replicate 1	yes	1	-	yes	genic	18.6306
chr2L	16612051	16612561	16612275	MACS_peak_552-3	1213.17	375.695	both replicates	yes	0	no element	no	genic	12.8008
chr2L	16612571	16613460	16612920	MACS_peak_552-4	2410.47	1246.27	replicate 1	yes	2	-	yes	genic	13.6069
chr2L	16637081	16637271	16637145	MACS_peak_553-1	105.379	246.354	replicate 1	no	0	no element	no	genic	20.8023
chr2L	16637281	16638060	16637575	MACS_peak_553-2	2235.62	1342.31	replicate 1	no	0	no element	no	genic	15.8796
chr2L	16639411	16640040	16639625	MACS_peak_554-1	839.463	724.076	none	yes	0	no element	no	genic	17.3167
chr2L	16640531	16641690	16641185	MACS_peak_555-1	3505.52	2602.72	both replicates	yes	4	+	yes	genic	9.28572
chr2L	16644281	16644701	16644555	MACS_peak_556-1	505.658	449.271	none	yes	0	no element	no	genic	7.77713
chr2L	16644711	16644881	16644810	MACS_peak_556-2	136.559	38.437	none	yes	0	no element	no	genic	6.483
chr2L	16644891	16645411	16645255	MACS_peak_556-3	743.919	462.908	replicate 1	yes	0	no element	no	genic	7.18552
chr2L	16645421	16646280	16645755	MACS_peak_556-4	2452.84	1834.11	both replicates	yes	2	-	yes	genic	7.47147
chr2L	16684761	16685001	16684935	MACS_peak_557-1	162.227	84.6046	replicate 1	yes	0	no element	no	promoter & genic	9.68258
chr2L	16685011	16685900	16685325	MACS_peak_557-2	7287.23	4317.24	both replicates	yes	4	+	yes	genic	8.39831
chr2L	16689461	16690341	16689905	MACS_peak_558-1	3186.71	1522.73	both replicates	no	5	-	no	genic	4.37294
chr2L	16690351	16690451	16690380	MACS_peak_558-2	141.677	186.312	replicate 1	no	0	no element	no	genic	5.73856
chr2L	16690461	16691010	16690625	MACS_peak_558-3	896.513	899.446	replicate 1	no	8	-	no	genic	6.9612
chr2L	16715421	16715521	16715460	MACS_peak_559-1	99.1425	323.932	replicate 1	yes	0	no element	no	promoter & genic	0.305661
chr2L	16715531	16715571	16715565	MACS_peak_559-2	56.9145	192.657	replicate 1	yes	0	no element	no	promoter & genic	0.305661
chr2L	16715581	16716401	16716175	MACS_peak_559-3	11701.9	6852.17	both replicates	yes	3	+	yes	promoter & genic	15.9511
chr2L	16716411	16717100	16716575	MACS_peak_559-4	8037.07	3556.96	both replicates	yes	5	-	yes	promoter & genic	0
chr2L	16718431	16719161	16718850	MACS_peak_560-1	3322.05	1369.08	both replicates	yes	6	-	yes	genic	0.305661
chr2L	16719171	16719310	16719265	MACS_peak_560-2	106.582	268.642	replicate 1	yes	0	no element	no	genic	0.377148
chr2L	16719461	16720131	16719985	MACS_peak_561-1	1156.18	981.685	replicate 1	yes	0	no element	no	genic	278.382
chr2L	16720141	16720861	16720350	MACS_peak_561-2	5596.71	2772.05	both replicates	yes	1	-	yes	genic	123.327
chr2L	16720871	16721670	16721235	MACS_peak_561-3	5397.5	2809.23	both replicates	yes	1	+	yes	genic	75.7721
chr2L	16753921	16754011	16753955	MACS_peak_562-1	86.6768	387.175	replicate 1	no	0	no element	no	promoter	12.4557
chr2L	16754021	16754570	16754265	MACS_peak_562-2	1378.47	910.057	replicate 1	no	0	no element	no	promoter	17.8763
chr2L	16789951	16790221	16790095	MACS_peak_563-1	170.298	245.214	none	no	0	no element	no	genic	0
chr2L	16790231	16790581	16790360	MACS_peak_563-2	329.917	267.461	replicate 1	yes	0	no element	no	genic	0
chr2L	16790591	16791141	16790745	MACS_peak_563-3	1079.18	1039.5	replicate 1	yes	0	no element	no	promoter	0.529978
chr2L	16791151	16792101	16791495	MACS_peak_563-4	16799.9	9373.72	both replicates	yes	0	no element	no	genic	0.224317
chr2L	16792111	16792570	16792245	MACS_peak_563-5	569.301	217.311	replicate 1	yes	0	no element	no	genic	0
chr2L	16798451	16798671	16798605	MACS_peak_564-1	152.514	146.407	replicate 1	yes	0	no element	no	promoter	0
chr2L	16798681	16799330	16798965	MACS_peak_564-2	3520.3	1475.15	both replicates	yes	2	+	yes	promoter	0
chr2L	16817131	16817261	16817135	MACS_peak_565-1	99.4204	169.077	replicate 1	yes	0	no element	no	genic	3.8824
chr2L	16817271	16817871	16817545	MACS_peak_565-2	2202.68	1127.06	both replicates	yes	1	+	yes	genic	2.20126
chr2L	16817881	16818261	16818025	MACS_peak_565-3	303.915	417.042	replicate 1	yes	0	no element	no	genic	2.94569
chr2L	16818271	16818441	16818405	MACS_peak_565-4	117.223	185.572	none	yes	0	no element	no	genic	4.16834
chr2L	16818451	16818701	16818635	MACS_peak_565-5	295.943	284.933	none	no	1	-	no	genic	5.44276
chr2L	16818711	16818920	16818750	MACS_peak_565-6	119.183	192.95	none	no	0	no element	no	genic	4.84129
chr2L	16836631	16837011	16836945	MACS_peak_566-1	287.853	423.346	replicate 1	yes	0	no element	no	genic	0.305661
chr2L	16837021	16837561	16837355	MACS_peak_566-2	4317.8	1194.08	both replicates	yes	0	no element	no	promoter	0.224317
chr2L	16837571	16837780	16837725	MACS_peak_566-3	94.4773	121.609	replicate 1	yes	0	no element	no	promoter	0
chr2L	16851861	16852041	16851885	MACS_peak_567-1	99.9836	103.759	replicate 1	yes	0	no element	no	genic	0
chr2L	16852051	16852930	16852385	MACS_peak_567-2	10515.4	4902.04	both replicates	yes	0	no element	no	promoter	2.04843
chr2L	16856821	16857291	16857070	MACS_peak_568-1	381.794	378.172	replicate 1	yes	0	no element	no	genic	0
chr2L	16857301	16858400	16857965	MACS_peak_568-2	15488.8	11293.2	both replicates	yes	0	no element	no	genic	0.377148
chr2L	16880611	16880681	16880625	MACS_peak_569-1	62.0414	147.502	none	yes	0	no element	no	genic	6.26854
chr2L	16880691	16881511	16881115	MACS_peak_569-2	3264.77	1844.37	both replicates	yes	1	+	yes	genic	72.2053
chr2L	16881521	16881660	16881645	MACS_peak_569-3	137.316	331.614	replicate 1	yes	0	no element	no	genic	10.3753
chr2L	16887321	16887711	16887555	MACS_peak_570-1	318.202	367.818	none	no	0	no element	no	genic	10.7327
chr2L	16887721	16888211	16887855	MACS_peak_570-2	478.419	834.517	none	no	0	no element	no	genic	131.474
chr2L	16888221	16888361	16888275	MACS_peak_570-3	164.908	26.0529	none	no	0	no element	no	promoter	0.754295
chr2L	16888371	16888741	16888575	MACS_peak_570-4	537.332	243.197	none	no	0	no element	no	promoter	51.1565
chr2L	16888751	16888960	16888895	MACS_peak_570-5	102.546	185.016	none	no	0	no element	no	genic	9.45827
chr2L	17102191	17102381	17102195	MACS_peak_571-1	38.5491	16.3301	none	no	0	no element	no	intergenic	0.305661
chr2L	17102391	17102920	17102575	MACS_peak_571-2	936.505	674.348	none	no	4	+	no	genic	0.377148
chr2L	17378051	17378621	17378445	MACS_peak_572-1	534.711	719.049	none	yes	0	no element	no	genic	20.3043
chr2L	17378631	17378851	17378775	MACS_peak_572-2	92.4795	550.093	replicate 1	yes	0	no element	no	genic	16.8385
chr2L	17378861	17379680	17379205	MACS_peak_572-3	3098.87	2042.56	both replicates	yes	0	no element	no	genic	62.0395
chr2L	17383271	17383711	17383510	MACS_peak_573-1	364.107	564.913	none	no	0	no element	no	genic	13.2297
chr2L	17383721	17384341	17384095	MACS_peak_573-2	1230.35	716.368	both replicates	no	0	no element	no	genic	413.659
chr2L	17384351	17384651	17384480	MACS_peak_573-3	143.775	546.982	replicate 1	no	0	no element	no	promoter	0.224317
chr2L	17384661	17385041	17384810	MACS_peak_573-4	458.805	505.513	replicate 1	yes	0	no element	no	promoter & genic	312.451
chr2L	17385051	17385491	17385295	MACS_peak_573-5	1090.82	183.935	replicate 1	yes	1	+	yes	genic	17.7555
chr2L	17385501	17385860	17385630	MACS_peak_573-6	317.813	417.282	replicate 1	yes	0	no element	no	genic	8.69411
chr2L	17388741	17389840	17389285	MACS_peak_574-1	9258.68	5302.48	both replicates	yes	1	-	yes	promoter & genic	113.595
chr2L	17427221	17427461	17427365	MACS_peak_575-1	229.412	97.825	replicate 1	yes	0	no element	no	genic	2.11005
chr2L	17427471	17427661	17427570	MACS_peak_575-2	163.065	77.8501	replicate 1	yes	0	no element	no	genic	3.54716
chr2L	17427671	17428931	17428265	MACS_peak_575-3	17289.1	12009.4	both replicates	yes	0	no element	no	promoter & genic	398.936
chr2L	17428941	17429300	17429085	MACS_peak_575-4	281.674	617.219	none	yes	0	no element	no	genic	0
chr2L	17429531	17430391	17429905	MACS_peak_576-1	8595.35	3973.84	both replicates	yes	6	+	yes	genic	0.224317
chr2L	17430401	17430671	17430555	MACS_peak_576-2	312.856	279.002	replicate 1	yes	0	no element	no	genic	0.152831
chr2L	17430681	17431541	17431175	MACS_peak_576-3	3299.58	2039.1	both replicates	yes	0	no element	no	genic	0.377148
chr2L	17431551	17432021	17431815	MACS_peak_576-4	468.439	940.716	replicate 1	yes	2	+	yes	genic	0.529978
chr2L	17432031	17432280	17432105	MACS_peak_576-5	167.024	268.552	none	no	0	no element	no	genic	0.305661
chr2L	17448341	17448701	17448485	MACS_peak_577-1	284.803	301.947	none	no	0	no element	no	genic	42.6374
chr2L	17448711	17449001	17448855	MACS_peak_577-2	364.895	46.9508	none	no	0	no element	no	promoter & genic	25.2368
chr2L	17449011	17449201	17449140	MACS_peak_577-3	135.808	70.3618	replicate 1	no	0	no element	no	genic	26.8884
chr2L	17449211	17450041	17449795	MACS_peak_577-4	13238.9	7683.09	both replicates	yes	10	-	yes	genic	24.2582
chr2L	17450051	17450811	17450505	MACS_peak_577-5	17327.7	11865.5	both replicates	yes	2	+	yes	promoter	221.521
chr2L	17450821	17451301	17451035	MACS_peak_577-6	1097.17	908.371	replicate 1	yes	0	no element	no	intergenic	29.6196
chr2L	17451311	17451550	17451440	MACS_peak_577-7	214.109	119.963	replicate 1	yes	0	no element	no	intergenic	21.3446
chr2L	17621131	17621741	17621395	MACS_peak_578-1	3571.73	2740.89	both replicates	yes	0	no element	no	intergenic	0
chr2L	17621751	17621860	17621760	MACS_peak_578-2	138.051	149.406	replicate 1	yes	0	no element	no	intergenic	0
chr2L	17701731	17701981	17701895	MACS_peak_579-1	176.783	310.814	none	yes	0	no element	no	genic	0
chr2L	17701991	17702631	17702445	MACS_peak_579-2	1609.96	706.485	replicate 1	yes	2	+	yes	genic	0
chr2L	17702641	17702931	17702805	MACS_peak_579-3	401.824	434.388	replicate 1	yes	0	no element	no	genic	0
chr2L	17702941	17703140	17703010	MACS_peak_579-4	51.5488	108.265	none	yes	0	no element	no	genic	0
chr2L	17778051	17778151	17778080	MACS_peak_580-1	65.4966	63.6352	none	no	0	no element	no	intergenic	5.36141
chr2L	17778161	17778630	17778475	MACS_peak_580-2	1503.24	705.695	both replicates	no	0	no element	no	intergenic	7.7155
chr2L	18141371	18142051	18141715	MACS_peak_581-1	808.749	611.26	replicate 1	yes	0	no element	no	genic	192.183
chr2L	18142061	18142431	18142245	MACS_peak_581-2	297.113	206.802	replicate 1	yes	0	no element	no	genic	25.328
chr2L	18142441	18142480	18142455	MACS_peak_581-3	52.4939	262.298	none	no	0	no element	no	genic	33.115
chr2L	18151261	18151301	18151275	MACS_peak_582-1	50.1933	154.589	replicate 1	yes	0	no element	no	genic	71.9292
chr2L	18151311	18152041	18151635	MACS_peak_582-2	2085.72	724.952	both replicates	yes	0	no element	no	genic	67.4527
chr2L	18152051	18152510	18152375	MACS_peak_582-3	464.996	137.186	none	yes	0	no element	no	genic	367.825
chr2L	18155471	18155641	18155605	MACS_peak_583-1	72.5078	139.552	replicate 1	yes	0	no element	no	promoter & genic	4.1782
chr2L	18155651	18156141	18155995	MACS_peak_583-2	3467.49	1856.58	both replicates	yes	0	no element	no	promoter	17.8788
chr2L	18156151	18156671	18156315	MACS_peak_583-3	3914.49	1877.96	both replicates	yes	0	no element	no	genic	17.8369
chr2L	18156681	18157010	18156815	MACS_peak_583-4	298.038	247.153	replicate 1	yes	0	no element	no	genic	20.7406
chr2L	18327391	18327491	18327395	MACS_peak_584-1	70.4595	157.131	none	no	0	no element	no	genic	1.50859
chr2L	18327501	18328100	18327715	MACS_peak_584-2	805.706	684.405	none	no	1	+	no	genic	0.305661
chr2L	18444361	18445510	18444850	MACS_peak_585-1	2877.68	2317.29	both replicates	no	3	-	no	genic	3.10838
chr2L	18465551	18466340	18465795	MACS_peak_586-1	1631.59	880.797	replicate 1	yes	2	+	yes	intergenic	0.152831
chr2L	18483521	18483561	18483535	MACS_peak_587-1	60.7701	81.8726	none	yes	0	no element	no	genic	1.4371
chr2L	18483571	18483981	18483845	MACS_peak_587-2	349.44	275.962	none	yes	2	-	yes	genic	0.682809
chr2L	18483991	18484231	18484075	MACS_peak_587-3	118.649	369.289	replicate 1	yes	1	-	yes	genic	3.18973
chr2L	18484241	18485030	18484565	MACS_peak_587-4	6232.13	2461.79	both replicates	yes	4	+	yes	promoter	34.175
chr2L	18549141	18549301	18549160	MACS_peak_588-1	55.0518	104.704	replicate 1	yes	0	no element	no	genic	12.8625
chr2L	18549311	18550000	18549580	MACS_peak_588-2	1117.09	208.147	replicate 1	yes	2	+	yes	genic	19.8138
chr2L	18557281	18557371	18557320	MACS_peak_589-1	58.3959	283.93	none	yes	0	no element	no	genic	15.8501
chr2L	18557381	18557661	18557535	MACS_peak_589-2	308.701	255.273	replicate 1	yes	0	no element	no	genic	11.5683
chr2L	18557671	18558581	18558055	MACS_peak_589-3	8271.5	3594.65	both replicates	yes	2	+	yes	genic	11.6891
chr2L	18558591	18559061	18558785	MACS_peak_589-4	416.945	163.093	replicate 1	yes	0	no element	no	genic	29.4964
chr2L	18559071	18559470	18559210	MACS_peak_589-5	321.382	372.03	none	yes	1	+	yes	genic	27.7536
chr2L	18561391	18561551	18561455	MACS_peak_590-1	78.9757	116.286	replicate 1	yes	0	no element	no	genic	15.8279
chr2L	18561561	18562241	18562025	MACS_peak_590-2	3088.5	1565.97	both replicates	yes	3	-	yes	genic	13.3111
chr2L	18562251	18562831	18562555	MACS_peak_590-3	3301.76	2015.15	both replicates	yes	0	no element	no	genic	28.2737
chr2L	18562841	18563880	18563285	MACS_peak_590-4	5187.27	2529.26	both replicates	yes	0	no element	no	promoter & genic	160.877
chr2L	18571041	18571741	18571545	MACS_peak_591-1	855.598	552.137	replicate 1	yes	0	no element	no	genic	16.3381
chr2L	18571751	18571991	18571895	MACS_peak_591-2	603.526	526.594	replicate 1	yes	0	no element	no	promoter	22.2911
chr2L	18572001	18572741	18572295	MACS_peak_591-3	6874.96	3285.98	both replicates	yes	0	no element	no	intergenic	342.973
chr2L	18572751	18573130	18572990	MACS_peak_591-4	343.85	333.296	none	yes	1	-	yes	intergenic	0.377148
chr2L	18617021	18617491	18617225	MACS_peak_592-1	1548.11	705.16	both replicates	yes	1	+	yes	promoter	174.78
chr2L	18617501	18617890	18617635	MACS_peak_592-2	336.533	355.328	none	yes	0	no element	no	genic	40.9119
chr2L	18623101	18623531	18623415	MACS_peak_593-1	539.793	670.032	replicate 1	no	2	+	no	genic	25.5425
chr2L	18623541	18623860	18623685	MACS_peak_593-2	307.39	150.314	replicate 1	no	0	no element	no	genic	25.084
chr2L	18626641	18626761	18626705	MACS_peak_594-1	95.3229	139.271	replicate 1	yes	0	no element	no	genic	39.1592
chr2L	18626771	18627421	18627175	MACS_peak_594-2	2472.1	1686.05	both replicates	yes	0	no element	no	genic	14.0654
chr2L	18627431	18627780	18627640	MACS_peak_594-3	305.276	301.4	replicate 1	yes	0	no element	no	genic	26.1933
chr2L	18628751	18629860	18629285	MACS_peak_595-1	10204	4126.46	both replicates	yes	14	-	yes	genic	19.0989
chr2L	18630631	18630851	18630780	MACS_peak_596-1	160.213	381.735	none	yes	0	no element	no	genic	44.8066
chr2L	18630861	18631251	18631015	MACS_peak_596-2	461.515	364.475	none	yes	0	no element	no	genic	28.8949
chr2L	18631261	18631571	18631465	MACS_peak_596-3	269.051	308.79	none	yes	1	+	yes	genic	26.6937
chr2L	18631581	18631881	18631735	MACS_peak_596-4	248.014	414.872	none	yes	0	no element	no	genic	42.6251
chr2L	18631891	18632260	18632005	MACS_peak_596-5	415.182	606.51	none	yes	1	-	yes	genic	35.4494
chr2L	18732241	18732411	18732350	MACS_peak_597-1	34.3769	4.60687	replicate 1	yes	0	no element	no	intergenic	28.0815
chr2L	18732421	18732781	18732635	MACS_peak_597-2	631.922	760.977	replicate 1	yes	0	no element	no	intergenic	24.6058
chr2L	18732791	18733511	18733145	MACS_peak_597-3	5076.46	2462.24	both replicates	yes	0	no element	no	intergenic	225.672
chr2L	18733521	18733680	18733675	MACS_peak_597-4	54.6413	105.1	replicate 1	yes	0	no element	no	intergenic	0.377148
chr2L	18753281	18753301	18753295	MACS_peak_598-1	41.3986	17.7025	replicate 1	yes	0	no element	no	intergenic	0
chr2L	18753311	18753970	18753625	MACS_peak_598-2	1967.35	1156.58	both replicates	yes	0	no element	no	intergenic	0
chr2L	18777471	18778030	18777685	MACS_peak_599-1	648.29	927.851	replicate 1	no	5	+	no	genic	0
chr2L	18781961	18782411	18782130	MACS_peak_600-1	426.177	299.649	replicate 1	yes	0	no element	no	genic	0
chr2L	18782421	18783781	18783045	MACS_peak_600-2	12656.1	6315.34	both replicates	yes	13	+	yes	intergenic	0.224317
chr2L	18783791	18783930	18783900	MACS_peak_600-3	200.563	0	replicate 1	yes	0	no element	no	intergenic	0
chr2L	18787091	18788120	18787525	MACS_peak_601-1	8763.59	2628.63	both replicates	yes	0	no element	no	intergenic	1.8956
chr2L	18790821	18791061	18790920	MACS_peak_602-1	180.273	280.473	replicate 1	yes	0	no element	no	intergenic	0.224317
chr2L	18791071	18791521	18791305	MACS_peak_602-2	963.467	543.598	replicate 1	yes	0	no element	no	intergenic	0.305661
chr2L	18791531	18791680	18791615	MACS_peak_602-3	49.5491	62.6516	replicate 1	no	0	no element	no	intergenic	0
chr2L	18794071	18794161	18794100	MACS_peak_603-1	73.5279	130.969	replicate 1	yes	0	no element	no	intergenic	0
chr2L	18794171	18794940	18794495	MACS_peak_603-2	2518.46	1198.08	both replicates	yes	6	+	yes	intergenic	0.152831
chr2L	18795601	18797001	18796255	MACS_peak_604-1	24747.1	13545.8	both replicates	yes	7	-	yes	intergenic	10.9077
chr2L	18797011	18797170	18797125	MACS_peak_604-2	79.1894	73.2907	replicate 1	yes	0	no element	no	intergenic	0
chr2L	18844291	18844371	18844305	MACS_peak_605-1	77.5838	82.2768	replicate 1	yes	0	no element	no	genic	1.05996
chr2L	18844381	18844881	18844585	MACS_peak_605-2	969.467	616.016	both replicates	yes	0	no element	no	promoter	1.96708
chr2L	18844891	18845501	18845125	MACS_peak_605-3	8110.61	3490.63	both replicates	yes	15	-	yes	promoter	15.3398
chr2L	18845511	18845660	18845615	MACS_peak_605-4	84.5671	0	replicate 1	yes	0	no element	no	genic	0.224317
chr2L	18944081	18944571	18944310	MACS_peak_606-1	496.523	769.78	none	no	0	no element	no	promoter	0.754295
chr2L	18944581	18945080	18944785	MACS_peak_606-2	489.855	471.165	none	no	0	no element	no	intergenic	0.682809
chr2L	18973661	18973821	18973810	MACS_peak_607-1	31.8549	88.2844	replicate 1	yes	0	no element	no	genic	4.06728
chr2L	18973831	18974580	18974235	MACS_peak_607-2	2433.09	1211.79	both replicates	yes	2	+	yes	promoter & genic	18.4482
chr2L	18983921	18984570	18984155	MACS_peak_608-1	749.695	460.269	none	no	0	no element	no	genic	58.4751
chr2L	18986871	18987461	18987265	MACS_peak_609-1	782.525	871.732	replicate 1	yes	2	-	yes	promoter & genic	211.577
chr2L	18987471	18987630	18987550	MACS_peak_609-2	55.9452	48.0579	replicate 1	yes	0	no element	no	promoter	6.0245
chr2L	19133691	19133911	19133815	MACS_peak_610-1	95.4022	12.2155	none	yes	0	no element	no	promoter	112.139
chr2L	19133921	19134271	19134075	MACS_peak_610-2	379.363	730.154	none	yes	0	no element	no	genic	89.8967
chr2L	19134331	19134721	19134505	MACS_peak_610-3	330.348	845.084	replicate 1	yes	0	no element	no	genic	25.5326
chr2L	19134731	19135121	19134985	MACS_peak_610-4	2109.32	1155.37	both replicates	yes	0	no element	no	genic	14.5337
chr2L	19135131	19135761	19135435	MACS_peak_610-5	8683.69	4477.54	both replicates	yes	2	+	yes	genic	13.3111
chr2L	19135771	19135831	19135810	MACS_peak_610-6	56.4423	165.811	replicate 1	yes	0	no element	no	genic	9.31529
chr2L	19135841	19136391	19136035	MACS_peak_610-7	429.102	524.846	replicate 1	yes	0	no element	no	genic	10.4172
chr2L	19136401	19136681	19136565	MACS_peak_610-8	306.47	512.313	none	yes	0	no element	no	genic	8.77546
chr2L	19136691	19136891	19136800	MACS_peak_610-9	166.125	194.109	none	yes	0	no element	no	genic	12.2314
chr2L	19136901	19137400	19136985	MACS_peak_610-10	684.41	401.853	none	yes	1	-	yes	genic	13.4442
chr2L	19140491	19141191	19140885	MACS_peak_611-1	970.528	1023.05	replicate 1	yes	0	no element	no	genic	20.3536
chr2L	19141201	19141851	19141615	MACS_peak_611-2	940.892	764.475	replicate 1	yes	0	no element	no	genic	14.2084
chr2L	19141861	19142021	19141985	MACS_peak_611-3	107.747	132.045	replicate 1	yes	0	no element	no	genic	18.8352
chr2L	19142031	19142431	19142195	MACS_peak_611-4	516.112	337.408	none	yes	1	+	yes	genic	13.6069
chr2L	19142441	19142690	19142565	MACS_peak_611-5	224.088	312.941	none	yes	0	no element	no	genic	10.7228
chr2L	19145941	19146011	19145985	MACS_peak_612-1	80.0578	114.945	replicate 1	yes	1	-	yes	genic	6.79852
chr2L	19146021	19146361	19146220	MACS_peak_612-2	645.168	527.089	replicate 1	yes	6	+	yes	genic	5.2283
chr2L	19146371	19146600	19146455	MACS_peak_612-3	209.379	373.38	replicate 1	yes	0	no element	no	genic	7.86833
chr2L	19154541	19155620	19154935	MACS_peak_613-1	2459.55	1739.01	both replicates	yes	2	+	yes	genic	5.19872
chr2L	19156601	19157041	19156865	MACS_peak_614-1	350.296	488.032	none	yes	0	no element	no	genic	9.82555
chr2L	19157051	19157661	19157345	MACS_peak_614-2	839.306	797.559	replicate 1	yes	4	-	yes	genic	5.44276
chr2L	19157671	19159151	19158385	MACS_peak_614-3	25088.5	12994.5	both replicates	yes	6	-	yes	promoter & genic	90.8186
chr2L	19159161	19159391	19159255	MACS_peak_614-4	176.258	252.043	replicate 1	yes	0	no element	no	genic	27.5811
chr2L	19159401	19159561	19159425	MACS_peak_614-5	112.613	145.529	none	yes	0	no element	no	genic	24.4727
chr2L	19159571	19159961	19159695	MACS_peak_614-6	434.308	555.345	none	yes	0	no element	no	genic	25.6559
chr2L	19159971	19160010	19159995	MACS_peak_614-7	46.797	96.547	none	yes	0	no element	no	genic	24.2089
chr2L	19160991	19161151	19161025	MACS_peak_615-1	71.5944	212.906	none	yes	0	no element	no	genic	38.5898
chr2L	19161161	19162290	19161675	MACS_peak_615-2	9887.98	4672.1	both replicates	yes	0	no element	no	genic	11.5683
chr2L	19162341	19162491	19162355	MACS_peak_616-1	59.9799	130.907	none	yes	0	no element	no	genic	29.1316
chr2L	19162501	19162801	19162635	MACS_peak_616-2	330.392	375.315	none	yes	1	-	yes	genic	45.2454
chr2L	19162811	19162981	19162855	MACS_peak_616-3	77.4158	84.6432	none	yes	1	-	yes	genic	48.2502
chr2L	19162991	19163201	19163180	MACS_peak_616-4	123.593	184.578	replicate 1	yes	0	no element	no	genic	26.9574
chr2L	19163211	19163961	19163495	MACS_peak_616-5	3055.81	1775.44	replicate 1	yes	0	no element	no	genic	30.1373
chr2L	19163971	19165091	19164965	MACS_peak_616-6	6578.56	3311.95	both replicates	yes	2	+	yes	genic	19.9666
chr2L	19165101	19165911	19165315	MACS_peak_616-7	18929.3	13207.9	both replicates	yes	2	-	yes	genic	28.5893
chr2L	19165921	19166750	19166085	MACS_peak_616-8	2078.24	1359.51	both replicates	yes	4	-	yes	genic	36.3664
chr2L	19361121	19361341	19361255	MACS_peak_617-1	137.978	134.159	none	yes	0	no element	no	genic	17.6224
chr2L	19361351	19361611	19361465	MACS_peak_617-2	200.196	201.085	none	yes	0	no element	no	genic	15.2067
chr2L	19361621	19362661	19362105	MACS_peak_617-3	7222.4	3086.18	both replicates	yes	12	+	yes	genic	1.51845
chr2L	19362671	19363141	19362965	MACS_peak_617-4	4765.11	2204.33	both replicates	yes	7	+	yes	genic	33.0855
chr2L	19363151	19363461	19363245	MACS_peak_617-5	1412.53	721.511	replicate 1	yes	1	-	yes	promoter	29.4052
chr2L	19363471	19363700	19363625	MACS_peak_617-6	176.612	149.635	replicate 1	yes	0	no element	no	promoter	0.377148
chr2L	19386031	19386760	19386265	MACS_peak_618-1	1348.8	1062.54	replicate 1	yes	0	no element	no	promoter	0.529978
chr2L	19388321	19388641	19388500	MACS_peak_619-1	253.751	373.167	none	yes	0	no element	no	genic	1.28427
chr2L	19388651	19389631	19389255	MACS_peak_619-2	2357.13	1660.34	replicate 1	yes	1	+	yes	genic	3.3327
chr2L	19389641	19390260	19389785	MACS_peak_619-3	1064.73	984.919	replicate 1	yes	1	-	yes	genic	14.27
chr2L	19396551	19397380	19396985	MACS_peak_620-1	2557.96	1471.77	replicate 1	yes	0	no element	no	genic	7.93982
chr2L	19397431	19397601	19397455	MACS_peak_621-1	106.614	92.4073	replicate 1	yes	0	no element	no	genic	10.4985
chr2L	19397611	19397851	19397735	MACS_peak_621-2	205.524	275.669	replicate 1	yes	0	no element	no	genic	11.8937
chr2L	19397861	19398191	19398065	MACS_peak_621-3	2292.46	851.747	both replicates	yes	10	+	yes	genic	9.17232
chr2L	19398201	19398751	19398475	MACS_peak_621-4	10759.7	4286.39	both replicates	yes	0	no element	no	genic	211.609
chr2L	19398761	19399431	19399085	MACS_peak_621-5	18343.8	10363	both replicates	yes	3	-	yes	intergenic	3.78133
chr2L	19399441	19399620	19399565	MACS_peak_621-6	154.032	62.1411	replicate 1	yes	0	no element	no	intergenic	8.25534
chr2L	19409451	19409811	19409675	MACS_peak_622-1	311.697	425.092	none	no	0	no element	no	genic	23.605
chr2L	19409821	19410261	19409945	MACS_peak_622-2	607.689	503.688	none	no	0	no element	no	genic	37.9366
chr2L	19410271	19410630	19410405	MACS_peak_622-3	332.922	700.368	none	no	0	no element	no	genic	12.68
chr2L	19413471	19413631	19413585	MACS_peak_623-1	47.6409	90.8219	replicate 1	yes	0	no element	no	genic	19.4367
chr2L	19413641	19414341	19414115	MACS_peak_623-2	9890.66	4907.27	both replicates	yes	1	+	yes	genic	12.0268
chr2L	19414351	19415151	19414585	MACS_peak_623-3	10059.4	7006.47	both replicates	yes	1	+	yes	promoter & genic	48.4548
chr2L	19415161	19415601	19415455	MACS_peak_623-4	733.909	652.587	replicate 1	yes	0	no element	no	genic	14.7383
chr2L	19415611	19415820	19415815	MACS_peak_623-5	46.2153	195.306	replicate 1	yes	0	no element	no	genic	17.5509
chr2L	19422911	19423841	19423625	MACS_peak_624-1	19337.8	17647.4	both replicates	yes	1	-	yes	promoter & genic	116.482
chr2L	19423851	19424421	19424020	MACS_peak_624-2	10940.3	5381.3	both replicates	yes	1	+	yes	promoter & genic	28.6114
chr2L	19424431	19424841	19424605	MACS_peak_624-3	1109.22	689.918	replicate 1	yes	0	no element	no	genic	37.7443
chr2L	19424851	19425681	19425305	MACS_peak_624-4	5746.11	2869.71	both replicates	yes	0	no element	no	genic	33.3098
chr2L	19425691	19427100	19426625	MACS_peak_624-5	10989.1	5990.58	both replicates	yes	1	+	yes	promoter & genic	20.3241
chr2L	19463631	19464161	19463955	MACS_peak_625-1	1705.14	849.753	both replicates	yes	3	-	yes	intergenic	0.529978
chr2L	19464171	19464370	19464230	MACS_peak_625-2	142.929	250.151	replicate 1	yes	0	no element	no	promoter	1.73291
chr2L	19516921	19517121	19517060	MACS_peak_626-1	187.919	86.5135	none	yes	0	no element	no	promoter & genic	0.152831
chr2L	19517131	19517341	19517265	MACS_peak_626-2	166.756	126.66	replicate 1	yes	0	no element	no	promoter	0
chr2L	19517351	19518030	19517650	MACS_peak_626-3	1480.99	1030.96	replicate 1	yes	2	+	yes	promoter	0.529978
chr2L	19519361	19520251	19519835	MACS_peak_627-1	5306.61	2200.81	both replicates	yes	1	+	yes	genic	1.13144
chr2L	19520261	19520730	19520395	MACS_peak_627-2	501.414	788.493	replicate 1	yes	0	no element	no	genic	0.682809
chr2L	19527721	19529151	19528385	MACS_peak_628-1	25733.4	13771.6	both replicates	yes	0	no element	no	genic	450.144
chr2L	19529161	19529690	19529305	MACS_peak_628-2	626.605	584.863	replicate 1	yes	0	no element	no	genic	8.63248
chr2L	19546661	19546711	19546705	MACS_peak_629-1	60.8167	162.14	none	no	0	no element	no	genic	41.7475
chr2L	19546721	19547281	19546975	MACS_peak_629-2	647.262	497.541	none	yes	0	no element	no	promoter	65.4166
chr2L	19547291	19547941	19547695	MACS_peak_629-3	872.406	721.563	replicate 1	yes	0	no element	no	intergenic	12.6998
chr2L	19547951	19548821	19548425	MACS_peak_629-4	15158.8	7680.49	both replicates	yes	1	+	yes	intergenic	83.7021
chr2L	19548831	19549010	19548880	MACS_peak_629-5	87.0716	66.3286	replicate 1	yes	0	no element	no	intergenic	51.5312
chr2L	19549141	19549291	19549160	MACS_peak_630-1	22.3226	117.2	replicate 1	yes	0	no element	no	intergenic	42.418
chr2L	19549301	19550030	19549605	MACS_peak_630-2	2329.37	1339.48	replicate 1	yes	1	-	yes	promoter	417.667
chr2L	19570271	19570741	19570595	MACS_peak_631-1	568.19	1056.88	replicate 1	yes	0	no element	no	genic	44.9989
chr2L	19570751	19571401	19571255	MACS_peak_631-2	2840.52	1613.38	replicate 1	yes	1	-	yes	genic	32.5358
chr2L	19571411	19572421	19571970	MACS_peak_631-3	28655	15509.6	both replicates	yes	5	-	yes	genic	61.0437
chr2L	19572431	19573451	19572695	MACS_peak_631-4	20598.8	14119.4	both replicates	yes	2	+	yes	promoter & genic	272.182
chr2L	19573461	19573721	19573535	MACS_peak_631-5	423.841	423.023	replicate 1	yes	0	no element	no	genic	24.7562
chr2L	19573731	19573920	19573865	MACS_peak_631-6	128.891	134.515	replicate 1	yes	0	no element	no	genic	26.1119
chr2L	19574041	19574251	19574190	MACS_peak_632-1	166.925	281.814	replicate 1	yes	0	no element	no	genic	24.1251
chr2L	19574261	19574631	19574565	MACS_peak_632-2	447.942	605.116	replicate 1	yes	0	no element	no	genic	17.4079
chr2L	19574641	19575291	19575105	MACS_peak_632-3	14036.2	7802.39	both replicates	yes	0	no element	no	genic	38.7846
chr2L	19575301	19575871	19575575	MACS_peak_632-4	10436.1	4480.59	both replicates	yes	0	no element	no	promoter & genic	61.1866
chr2L	19575881	19576411	19576180	MACS_peak_632-5	13905.7	5646.91	both replicates	yes	1	+	yes	genic	75.3087
chr2L	19576421	19577181	19576635	MACS_peak_632-6	9373.84	3705.5	both replicates	yes	0	no element	no	genic	80.2018
chr2L	19577191	19577540	19577285	MACS_peak_632-7	401.982	607.158	replicate 1	yes	0	no element	no	promoter & genic	53.4194
chr2L	19735211	19735421	19735340	MACS_peak_633-1	148.66	72.5981	replicate 1	no	0	no element	no	genic	24.5639
chr2L	19735431	19736171	19735915	MACS_peak_633-2	2943.47	1808.67	both replicates	no	0	no element	no	promoter & genic	50.454
chr2L	19736181	19736360	19736295	MACS_peak_633-3	75.9174	228.415	replicate 1	no	0	no element	no	promoter & genic	17.053
chr2L	19763201	19764351	19764170	MACS_peak_634-1	5197.47	3084.39	both replicates	yes	0	no element	no	promoter	74.5298
chr2L	19764361	19765261	19764695	MACS_peak_634-2	16404.4	8063.45	both replicates	yes	2	+	yes	intergenic	0.825781
chr2L	19765271	19765331	19765305	MACS_peak_634-3	57.0687	50.6686	replicate 1	yes	0	no element	no	intergenic	0.305661
chr2L	19765341	19765781	19765485	MACS_peak_634-4	437.84	423.39	none	yes	0	no element	no	intergenic	0.152831
chr2L	19765791	19765830	19765795	MACS_peak_634-5	84.7863	86.3578	none	yes	0	no element	no	genic	0
chr2L	19790611	19790851	19790730	MACS_peak_635-1	180.276	92.9539	replicate 1	yes	0	no element	no	genic	14.7088
chr2L	19790861	19791201	19791065	MACS_peak_635-2	944.275	714.788	replicate 1	yes	0	no element	no	genic	14.6373
chr2L	19791211	19791431	19791365	MACS_peak_635-3	1063.02	727.965	both replicates	yes	1	+	yes	genic	35.8265
chr2L	19791441	19792100	19791625	MACS_peak_635-4	1989.99	693.107	both replicates	yes	0	no element	no	genic	120.209
chr2L	19812151	19812660	19812415	MACS_peak_636-1	1068.49	637.499	replicate 1	yes	0	no element	no	promoter	0.672951
chr2L	19934031	19934151	19934075	MACS_peak_637-1	123.356	228.056	none	yes	0	no element	no	genic	0
chr2L	19934161	19934621	19934335	MACS_peak_637-2	439.411	536.771	none	yes	0	no element	no	genic	0
chr2L	19934631	19934701	19934675	MACS_peak_637-3	101.625	55.4115	none	yes	0	no element	no	genic	0
chr2L	19934711	19935681	19935215	MACS_peak_637-4	7941.18	4056.55	both replicates	yes	0	no element	no	promoter & genic	46.0292
chr2L	19935691	19935770	19935750	MACS_peak_637-5	170.618	238.859	replicate 1	yes	0	no element	no	genic	0.152831
chr2L	19942141	19942341	19942280	MACS_peak_638-1	159.911	13.8222	replicate 1	yes	0	no element	no	genic	0
chr2L	19942351	19942850	19942525	MACS_peak_638-2	1314.14	897.71	replicate 1	yes	0	no element	no	genic	0.152831
chr2L	20084471	20084491	20084485	MACS_peak_639-1	37.366	104.509	replicate 1	yes	0	no element	no	genic	11.1912
chr2L	20084501	20084651	20084625	MACS_peak_639-2	29.5932	108.708	replicate 1	yes	0	no element	no	genic	11.6201
chr2L	20084661	20085261	20085105	MACS_peak_639-3	3461.4	1438.58	both replicates	yes	2	-	yes	promoter & genic	108.096
chr2L	20085271	20085860	20085390	MACS_peak_639-4	589.627	619.801	both replicates	yes	0	no element	no	promoter & genic	1.28427
chr2L	20174751	20175480	20175055	MACS_peak_640-1	1457.53	1053.58	both replicates	no	1	+	no	intergenic	0
chr2L	20204531	20204761	20204645	MACS_peak_641-1	113.44	319.211	none	no	0	no element	no	intergenic	0
chr2L	20204771	20205360	20204965	MACS_peak_641-2	1129.55	794.532	none	no	2	-	no	intergenic	0
chr2L	20222711	20223360	20223035	MACS_peak_642-1	613.202	780.472	none	no	0	no element	no	intergenic	700.306
chr2L	20302271	20302481	20302380	MACS_peak_643-1	100.793	107.459	none	yes	0	no element	no	intergenic	0
chr2L	20302491	20302681	20302595	MACS_peak_643-2	209.344	154.811	none	yes	0	no element	no	intergenic	0.224317
chr2L	20302691	20303080	20303025	MACS_peak_643-3	315.204	273.232	none	yes	0	no element	no	intergenic	0.529978
chr2L	20310491	20311691	20311115	MACS_peak_644-1	18242.1	12811	both replicates	yes	0	no element	no	promoter	89.3174
chr2L	20311701	20311960	20311855	MACS_peak_644-2	223.84	433.966	replicate 1	yes	0	no element	no	genic	8.8568
chr2L	20333811	20333961	20333880	MACS_peak_645-1	50.815	258.38	replicate 2	yes	0	no element	no	genic	16.1952
chr2L	20333971	20334531	20334355	MACS_peak_645-2	815.487	769.41	replicate 2	yes	0	no element	no	genic	22.0052
chr2L	20334541	20334711	20334680	MACS_peak_645-3	139.898	50.7781	none	yes	0	no element	no	genic	28.111
chr2L	20334721	20335140	20334850	MACS_peak_645-4	371.534	632.46	none	yes	0	no element	no	genic	31.9639
chr2L	20416941	20417671	20417475	MACS_peak_646-1	6447.7	2356.49	both replicates	yes	1	+	yes	promoter & genic	56.0471
chr2L	20417681	20418360	20417815	MACS_peak_646-2	3927.73	1835.02	both replicates	yes	2	-	yes	genic	41.9003
chr2L	20428231	20428661	20428525	MACS_peak_647-1	342.942	442.546	none	no	0	no element	no	intergenic	0.601464
chr2L	20428671	20429741	20429085	MACS_peak_647-2	4415.28	1526.97	replicate 1	yes	0	no element	no	promoter	5.66707
chr2L	20429751	20429910	20429895	MACS_peak_647-3	102.891	120.179	replicate 1	yes	0	no element	no	genic	1.1413
chr2L	20494151	20494211	20494180	MACS_peak_648-1	68.5444	74.8105	replicate 1	yes	0	no element	no	intergenic	0
chr2L	20494221	20494901	20494565	MACS_peak_648-2	2068.4	1035.04	replicate 1	yes	0	no element	no	promoter	0
chr2L	20494911	20495060	20495055	MACS_peak_648-3	63.5578	69.0571	replicate 1	no	0	no element	no	genic	0
chr2L	20637381	20637611	20637510	MACS_peak_649-1	182.371	88.7916	none	no	0	no element	no	intergenic	1.74277
chr2L	20637621	20637911	20637755	MACS_peak_649-2	165.047	360.825	replicate 1	no	0	no element	no	intergenic	3.80105
chr2L	20637921	20638291	20638160	MACS_peak_649-3	415.763	676.797	replicate 1	no	0	no element	no	intergenic	2.03857
chr2L	20638301	20638910	20638515	MACS_peak_649-4	2427.29	994.341	both replicates	no	10	+	no	intergenic	23.2081
chr2L	20713431	20713611	20713505	MACS_peak_650-1	67.5016	138.256	none	yes	0	no element	no	genic	0.224317
chr2L	20713621	20713891	20713750	MACS_peak_650-2	320.468	232.004	none	yes	0	no element	no	genic	0.377148
chr2L	20713901	20715271	20714695	MACS_peak_650-3	14889.6	8068.72	both replicates	yes	5	+	yes	promoter	30.7807
chr2L	20715281	20715460	20715315	MACS_peak_650-4	143.838	163.974	replicate 1	yes	0	no element	no	intergenic	0
chr2L	20715681	20716790	20716175	MACS_peak_651-1	9217.81	4369.87	both replicates	yes	1	+	yes	intergenic	22.0668
chr2L	20757931	20758431	20758355	MACS_peak_652-1	551.856	570.049	replicate 1	yes	0	no element	no	genic	85.0998
chr2L	20758441	20759270	20758855	MACS_peak_652-2	1571.71	1574.24	replicate 1	yes	0	no element	no	genic	8.63248
chr2L	20759311	20759511	20759495	MACS_peak_653-1	91.2923	130.304	replicate 1	yes	0	no element	no	genic	14.8098
chr2L	20759521	20760070	20759655	MACS_peak_653-2	1002.62	695.405	replicate 1	yes	1	-	yes	genic	11.4771
chr2L	20791601	20791791	20791740	MACS_peak_654-1	102.438	150.383	none	yes	0	no element	no	genic	3.3327
chr2L	20791801	20792071	20791935	MACS_peak_654-2	264.541	224.295	replicate 1	yes	0	no element	no	genic	4.54549
chr2L	20792081	20792521	20792385	MACS_peak_654-3	816.601	374.312	replicate 1	yes	0	no element	no	genic	6.78866
chr2L	20792531	20793121	20792785	MACS_peak_654-4	7142.48	2740.16	both replicates	yes	2	+	yes	genic	6.71717
chr2L	20793131	20793211	20793175	MACS_peak_654-5	101.692	276.725	replicate 1	yes	0	no element	no	genic	7.32849
chr2L	20793221	20793361	20793270	MACS_peak_654-6	150.598	295.579	replicate 1	yes	0	no element	no	genic	6.52243
chr2L	20793371	20793751	20793615	MACS_peak_654-7	1848.63	447.642	both replicates	yes	0	no element	no	genic	10.4566
chr2L	20793761	20794900	20794215	MACS_peak_654-8	14033.3	6650.61	both replicates	yes	4	+	yes	promoter & genic	207.456
chr2L	20797011	20797421	20797230	MACS_peak_655-1	335.224	701.273	both replicates	yes	0	no element	no	promoter	1.1413
chr2L	20797431	20797581	20797565	MACS_peak_655-2	54.627	228.472	replicate 1	yes	0	no element	no	promoter	53.2986
chr2L	20797591	20797921	20797745	MACS_peak_655-3	634.462	763.739	replicate 1	yes	0	no element	no	genic	515.117
[truncated: 10,584 more rows]
