# Supplementary material for: GAGA Factor Maintains Nucleosome-Free Regions and Has a Role in RNA Polymerase II Recruitment to Promoters
Source: PLoS Genet. 2015 Mar 27;11(3):e1005108. doi: 10.1371/journal.pgen.1005108 (PMC4376892; doi:10.1371/journal.pgen.1005108)
Supplement: S4 Table — The total sequenced paired-end reads, reads that passed filters, mapped reads and 120–180bp mapped reads for LacZ-RNAi and GAF-RNAi MNase and H2AvD triplicate libraries. The Pearson’s correlations are for read counts in 500bp bins across the genome for MNase-seq and H2AvD replicates. (XLS) [file pgen.1005108.s010.xls]

## Sheet: 140617_MNase_readStats
Library	Raw reads	Passed filter	Mapped reads	120-180bp Reads
LacZ_MNase-1	26163519	23336276	21018542	11018142
LacZ_MNase-2	30317460	27184435	24487666	13613445
LacZ_MNase-3	32342973	28947880	25556453	13191372
GAF_MNase-1	25551960	23089982	21031907	11477240
GAF_MNase-2	24349144	22210998	21408271	12644728
GAF_MNase-3	26977629	24001543	21482503	11600116
LacZ_H2AvD-1	9957476	9172750	6939299	3917185
LacZ_H2AvD-2	9446002	8771633	6622928	4124354
LacZ_H2AvD-3	8461202	7892174	5908914	3531968
GAF_H2AvD-1	8710535	8057513	6026617	3252436
GAF_H2AvD-2	10359555	9587984	7269813	4313987
GAF_H2AvD-3	9311850	8605881	6340213	3681430
Pearson correlation
	LacZ-RNAi#1	LacZ-RNAi#2	LacZ-RNAi#3	GAF-RNAi#1	GAF-RNAi#2	GAF-RNAi#3
LacZ-RNAi#1	1	0.997	0.996	0.998	0.998	0.997
LacZ-RNAi#2	0.997	1	0.998	0.997	0.998	0.999
LacZ-RNAi#3	0.996	0.998	1	0.995	0.997	0.998
GAF-RNAi#1	0.998	0.997	0.995	1	0.998	0.997
GAF-RNAi#2	0.998	0.998	0.997	0.998	1	0.998
GAF-RNAi#3	0.997	0.999	0.998	0.997	0.998	1
